# Supplementary material for: LC-MS based metabolomics identification of natural metabolites against Fusarium oxysporum
Source: Front Plant Sci. 2024 Sep 3;15:1435963. doi: 10.3389/fpls.2024.1435963 (PMC11405212; doi:10.3389/fpls.2024.1435963)
Supplement: Supplementary file 1 [file Table1.xlsx]

## Sheet: Sheet1
Table S1 Metabolite quantification results of four groups
Compound_ID	Name	Formula	Molecular Weight	RT [min]	m/z	mzCloud_Results	mzVault_Results	MassList_Results	Class_I	Class_II	Class_III	Class_IV	G0_1	G0_2	G0_3	G0_4	G0_5	G0_6	G1_1	G1_2	G1_3	G1_4	G1_5	G1_6	G5_1	G5_2	G5_3	G5_4	G5_5	G5_6	G9_1	G9_2	G9_3	G9_4	G9_5	G9_6	QC1	QC2	QC3
Com_3_neg	α,α-Trehalose	C12 H22 O11	342.116	1.368	377.085	Full match	Full match	Full match	Organic oxygen compounds	Organooxygen compounds	Carbohydrates and carbohydrate conjugates	O-glycosyl compounds	2.42067e+10	2.48622e+10	3.58639e+10	2.67272e+10	2.39907e+10	3.39327e+10	3.25691e+10	1.3845e+10	1.65738e+10	3.17981e+10	9.98765e+09	1.85757e+10	4.65405e+09	1.72992e+10	7.96555e+09	4.75238e+09	9.14061e+09	7.70918e+09	4.62763e+09	2.4584e+10	1.03628e+10	4.81376e+09	2.07662e+10	1.20181e+10	1.57461e+10	1.69317e+10	1.62626e+10
Com_99_neg	Gluconic acid	C6 H12 O7	196.058	1.333	195.051	Full match	Full match	Full match	Organic oxygen compounds	Organooxygen compounds	Carbohydrates and carbohydrate conjugates	Sugar acids and derivatives	1.00342e+08	4.865e+07	9.6404e+07	1.07146e+08	5.02298e+07	7.73793e+07	1.27583e+08	1.11121e+07	4.58674e+07	1.07849e+08	3.61834e+07	4.88417e+07	6.96761e+06	1.28456e+08	6.62316e+06	1.00799e+07	1.08772e+08	9.9811e+06	1.6207e+09	7.08906e+06	6.92848e+07	2.0756e+09	1.19165e+08	7.03758e+07	1.33446e+08	1.42559e+08	1.40359e+08
Com_165_neg	1,5-Anhydro-D-glucitol	C6 H12 O5	164.068	1.969	163.061	Full match	Full match	Full match	Organic oxygen compounds	Organooxygen compounds	Carbohydrates and carbohydrate conjugates	Monosaccharides	9.29215e+07	3.18933e+06	2.78413e+07	2.55151e+07	3.79142e+06	6.48214e+06	3.14108e+06	3.14428e+06	1.69552e+07	3.37697e+06	8.04562e+08	2.39154e+06	713533	2.42157e+07	2.64989e+06	844562	4.62752e+07	2.48635e+06	2.84859e+07	1.07424e+08	3.64059e+07	2.97122e+07	1.88741e+06	2.06241e+07	8.29493e+07	8.75766e+07	8.74725e+07
Com_189_neg	L-Threonic acid	C4 H8 O5	136.037	1.372	135.03	Full match	Full match	No results	Organic oxygen compounds	Organooxygen compounds	Carbohydrates and carbohydrate conjugates	Sugar acids and derivatives	7.42726e+08	6.66432e+07	1.80497e+08	6.84072e+08	8.33675e+07	1.6063e+08	1.993e+08	7.06372e+06	1.45219e+08	2.21859e+08	4.15402e+07	1.40055e+08	2.80867e+06	9.90241e+07	4.23207e+06	2.06033e+06	1.06996e+08	1.13362e+07	1.86714e+08	3.93565e+06	6.85516e+06	1.49116e+08	1.80781e+07	1.13053e+07	1.30711e+08	1.39969e+08	1.11598e+08
Com_326_neg	3-Methylglutaric acid	C6 H10 O4	146.058	3.702	145.051	Full match	Full match	Full match	Lipids and lipid-like molecules	Fatty Acyls	Fatty acids and conjugates	Methyl-branched fatty acids	1.97385e+07	1.14071e+07	9.75975e+06	2.42579e+07	1.19551e+07	1.03267e+07	1.17647e+07	7.27735e+06	1.27719e+07	1.13745e+07	6.86704e+06	1.19716e+07	7.182e+06	1.15882e+07	5.13922e+06	6.99369e+06	1.04795e+07	6.67655e+06	5.30582e+08	9.3858e+06	3.75088e+08	4.54143e+08	1.11544e+07	2.58603e+08	8.31216e+07	8.29643e+07	8.19028e+07
Com_355_neg	Medroxyprogesterone	C22 H32 O3	344.236	8.773	343.228	Full match	Full match	Full match	Lipids and lipid-like molecules	Steroids and steroid derivatives	Pregnane steroids	Gluco/mineralocorticoids, progestogins and derivatives	564438	1.42538e+06	2.0638e+06	881372	1.59287e+06	1.49565e+06	721146	1.9329e+06	1.79451e+06	1.19452e+06	1.68399e+06	1.888e+06	923310	184267	869950	1.7477e+06	194865	390977	3.32927e+08	3.58522e+06	2.29405e+08	5.54039e+08	2.97603e+06	3.13754e+08	4.88881e+07	4.71901e+07	4.71601e+07
Com_527_neg	δ-Ribono-1,4-lactone	C5 H8 O5	148.037	2.671	147.03	Full match	Full match	Full match	Organic oxygen compounds	Organooxygen compounds	Carbohydrates and carbohydrate conjugates	Pentoses	1.61148e+08	3.57721e+07	3.53612e+07	3.15434e+08	5.02526e+07	3.6392e+07	2.38345e+07	1.49828e+07	6.16246e+07	2.2005e+07	1.66422e+07	4.95419e+07	1.5646e+07	3.19926e+07	1.38285e+07	1.33263e+07	3.93449e+07	1.51857e+07	1.9988e+07	1.81001e+07	1.96153e+07	1.84279e+07	4.21148e+07	1.73186e+07	4.59808e+07	4.90741e+07	4.65414e+07
Com_576_neg	D-(-)-Mannitol	C6 H14 O6	182.079	1.317	217.048	Full match	Full match	Full match	Organic oxygen compounds	Organooxygen compounds	Carbohydrates and carbohydrate conjugates	Sugar alcohols	4.86088e+07	4.19798e+07	7.21246e+07	5.41639e+07	4.81555e+07	5.71893e+07	5.98736e+07	1.59709e+07	3.04936e+07	6.58619e+07	1.1806e+07	2.39564e+07	3.07586e+06	5.86946e+07	3.06798e+06	1.26761e+06	6.2397e+07	4.29052e+06	2.88334e+08	1.06262e+07	2.45464e+07	2.78006e+08	9.14843e+07	2.16587e+07	3.48146e+07	3.37673e+07	3.79311e+07
Com_597_neg	UDP-N-acetylglucosamine	C17 H27 N3 O17 P2	607.082	1.783	606.075	Full match	Full match	Full match	Nucleosides, nucleotides, and analogues	Pyrimidine nucleotides	Pyrimidine nucleotide sugars	Pyrimidine nucleotide sugars	2.89518e+07	2.11698e+07	1.3191e+07	2.83403e+07	1.91643e+07	9.18003e+06	4.34243e+06	1.39903e+07	2.03722e+07	4.12902e+06	1.37017e+07	2.0256e+07	5.34773e+06	1.89129e+07	9.32379e+06	1.08205e+07	1.40103e+07	1.2312e+07	2.77197e+08	2.99793e+07	6.69039e+07	2.55687e+08	4.17666e+07	6.04803e+07	5.18429e+07	4.21715e+07	4.65144e+07
Com_626_neg	Prostaglandin F2α	C20 H34 O5	354.241	6.934	353.233	Full match	Full match	Full match	Lipids and lipid-like molecules	Fatty Acyls	Eicosanoids	Prostaglandins and related compounds	9.07515e+07	1.95551e+08	1.57921e+08	8.1756e+07	1.62778e+08	1.52046e+08	1.32196e+08	6.78014e+07	1.00258e+08	1.21385e+08	1.13927e+08	1.04859e+08	2.72998e+07	1.56243e+08	1.99165e+08	2.43694e+07	1.57603e+08	1.87337e+08	1.28923e+08	6.34847e+07	2.36595e+08	2.29267e+08	1.55032e+07	1.00742e+08	1.29841e+08	1.25274e+08	1.27768e+08
Com_838_neg	Sucrose	C12 H22 O11	342.116	8.084	341.109	Full match	Full match	Full match	Organic oxygen compounds	Organooxygen compounds	Carbohydrates and carbohydrate conjugates	O-glycosyl compounds	1.27003e+08	9.22341e+07	1.12452e+08	1.41604e+08	9.34669e+07	1.05587e+08	8.11694e+07	5.09076e+07	9.46713e+07	6.75558e+07	5.03978e+07	9.98249e+07	4.49796e+07	1.05603e+08	1.33464e+08	7.07919e+07	1.60947e+08	8.45836e+07	1.90042e+07	1.10871e+08	4.53316e+07	1.48511e+07	9.48467e+07	5.89924e+07	8.32691e+07	7.88793e+07	7.9415e+07
Com_1746_neg	15(S)-HpETE	C20 H32 O4	336.23	7.253	335.223	Full match	Full match	Full match	Lipids and lipid-like molecules	Fatty Acyls	Eicosanoids	Hydroperoxyeicosatetraenoic acids	3.83665e+07	8.2371e+07	5.7985e+07	3.30348e+07	7.45796e+07	5.62148e+07	4.12298e+07	2.61794e+07	4.3251e+07	3.60264e+07	4.47327e+07	5.36828e+07	1.41569e+07	5.98217e+07	6.38174e+07	1.49052e+07	5.07614e+07	6.97928e+07	7.19527e+07	3.91379e+07	5.95671e+07	1.06763e+08	1.61044e+07	6.32993e+07	5.69765e+07	5.09168e+07	5.81029e+07
Com_2011_neg	2-Anisic acid	C8 H8 O3	152.047	5.395	151.04	Full match	Full match	Full match	Benzenoids	Benzene and substituted derivatives	Benzoic acids and derivatives	O-methoxybenzoic acids and derivatives	1.80099e+07	1.19877e+07	1.01356e+07	1.8899e+07	1.35692e+07	1.00015e+07	1.15749e+07	8.07772e+06	1.34896e+07	1.0436e+07	8.89121e+06	1.23646e+07	7.62848e+06	1.63512e+07	6.29872e+06	1.20066e+07	1.55369e+07	7.82799e+06	8.18838e+07	8.32949e+06	3.16718e+07	5.78676e+07	9.36908e+06	1.70237e+07	1.90212e+07	1.89933e+07	2.16645e+07
Com_2259_neg	2-Isopropylmalic acid	C7 H12 O5	176.068	5.486	175.061	Full match	Full match	Full match	Lipids and lipid-like molecules	Fatty Acyls	Fatty acids and conjugates	Hydroxy fatty acids	5.16747e+07	7.27435e+06	4.98786e+06	5.21552e+07	1.01077e+07	4.28513e+06	2.20046e+06	1.93036e+06	1.57925e+07	2.17797e+06	3.38756e+06	1.44598e+07	1.48715e+06	1.63022e+07	4.35018e+06	1.75627e+06	1.4356e+07	4.87617e+06	7.18298e+07	1.91822e+06	2.50467e+07	5.6546e+07	2.94156e+07	1.27134e+07	1.65463e+07	1.6527e+07	1.72253e+07
Com_2353_neg	2,4-Dihydroxybenzoic acid	C7 H6 O4	154.027	4.974	153.019	Full match	Full match	Full match	Benzenoids	Benzene and substituted derivatives	Benzoic acids and derivatives	Hydroxybenzoic acid derivatives	2.10205e+07	4.22767e+07	2.39499e+07	6.7834e+07	4.06777e+07	2.22178e+07	1.81006e+07	1.18216e+07	2.51173e+07	3.11037e+07	1.70964e+07	2.22176e+07	1.11406e+07	3.7773e+07	1.38048e+07	9.67001e+06	3.87747e+07	1.32586e+07	3.30074e+07	1.08041e+07	4.4505e+07	2.74093e+07	3.09263e+07	1.72659e+07	2.22502e+07	2.12108e+07	2.10632e+07
Com_2496_neg	(+/-)14(15)-DiHET	C20 H34 O4	338.246	8.326	337.238	Full match	Full match	No results	Lipids and lipid-like molecules	Fatty Acyls	Eicosanoids	Hydroxyeicosatrienoic acids	1.845e+07	2.94571e+07	2.39118e+07	1.1491e+07	2.03998e+07	2.02329e+07	1.90436e+07	1.12776e+07	1.66916e+07	1.95456e+07	1.38968e+07	1.5999e+07	4.9827e+06	2.81776e+07	2.98946e+07	3.29942e+06	3.41239e+07	3.24585e+07	3.407e+07	5.70054e+06	5.71611e+07	5.38754e+07	2.54467e+06	2.37511e+07	2.46027e+07	2.1894e+07	1.58941e+07
Com_3156_neg	N-Acetyl-α-D-glucosamine 1-phosphate	C8 H16 N O9 P	301.056	1.311	300.049	Full match	Full match	Full match					3.92048e+06	4.13789e+06	5.93679e+06	4.42985e+06	4.53937e+06	4.92991e+06	6.4919e+06	2.84349e+06	2.78288e+06	6.04571e+06	2.05056e+06	3.10127e+06	2.2377e+06	2.6797e+06	2.16805e+06	3.19229e+06	2.8691e+06	2.1783e+06	4.98455e+07	5.31012e+06	2.04793e+06	4.74638e+07	4.54933e+06	2.41982e+06	3.65764e+06	2.94452e+06	2.97949e+06
Com_3290_neg	N-Acetyl-DL-norvaline	C7 H13 N O3	159.089	4.94	158.082	Full match	Full match	Full match	Organic acids and derivatives	Carboxylic acids and derivatives	Amino acids, peptides, and analogues	N-acyl-alpha amino acids	2.83139e+07	1.46727e+07	1.52237e+07	3.18439e+07	1.73487e+07	1.2923e+07	1.10557e+07	8.58761e+06	1.78942e+07	1.11944e+07	8.48354e+06	2.10491e+07	6.50105e+06	1.72233e+07	1.15078e+07	6.17954e+06	1.61554e+07	1.2878e+07	4.68394e+07	8.22671e+06	3.95442e+07	4.01775e+07	8.47589e+06	4.80874e+07	2.01391e+07	1.98453e+07	1.99822e+07
Com_4481_neg	Valeric acid	C5 H10 O2	102.068	5.583	101.061	Full match	Full match	No results	Lipids and lipid-like molecules	Fatty Acyls	Fatty acids and conjugates	Straight chain fatty acids	6.72601e+06	4.48753e+06	1.73064e+06	6.41587e+06	5.86754e+06	3.34702e+06	1.94513e+06	1.89229e+06	5.13026e+06	2.1744e+06	5.93054e+06	3.70423e+06	1.14805e+06	1.0715e+07	4.87456e+06	1.84646e+06	4.95233e+06	2.70756e+06	2.2192e+07	1.07773e+06	2.94535e+07	1.29711e+07	956935	1.20494e+07	6.82798e+06	6.1395e+06	7.69898e+06
Com_5290_neg	N-Acetylalanine	C5 H9 N O3	131.058	2.663	130.051	Full match	Full match	Full match	Organic acids and derivatives	Carboxylic acids and derivatives	Amino acids, peptides, and analogues	N-acyl-L-alpha-amino acids	2.02662e+07	1.41388e+07	1.65975e+07	1.89419e+07	1.35892e+07	1.27269e+07	1.33488e+07	8.34718e+06	1.24351e+07	1.29272e+07	8.52414e+06	1.31957e+07	8.53164e+06	1.95122e+07	7.68968e+06	7.91314e+06	2.0348e+07	6.81466e+06	1.98348e+07	9.23872e+06	1.15988e+07	1.56896e+07	1.67509e+07	1.18263e+07	1.32304e+07	1.06796e+07	1.37944e+07
Com_5730_neg	3-Hydroxybutyric acid	C4 H8 O3	104.047	5.734	103.04	Full match	Full match	Full match	Organic acids and derivatives	Hydroxy acids and derivatives	Beta hydroxy acids and derivatives	Beta hydroxy acids and derivatives	1.18876e+07	1.55623e+07	1.24948e+07	1.34894e+07	1.47499e+07	1.11193e+07	9.39656e+06	1.36299e+07	2.03164e+07	8.50061e+06	1.0787e+07	1.96618e+07	1.19553e+07	6.93279e+06	1.27472e+07	1.67826e+07	5.91751e+06	1.09643e+07	1.22914e+07	1.61111e+07	9.5656e+06	1.30871e+07	1.67374e+07	1.09478e+07	1.1966e+07	1.19276e+07	1.3912e+07
Com_6428_neg	2'-Deoxyinosine	C10 H12 N4 O4	252.086	3.872	251.079	Full match	Full match	Full match	Nucleosides, nucleotides, and analogues	Purine nucleosides	Purine 2'-deoxyribonucleosides	Purine 2'-deoxyribonucleosides	6.66876e+06	1.02138e+07	2.98766e+06	5.48195e+06	1.08434e+07	3.34448e+06	3.25321e+06	2.61682e+06	4.83445e+06	2.57484e+06	1.33945e+07	3.94272e+06	1.50365e+06	1.13238e+07	5.11124e+06	2.15349e+06	6.22492e+06	4.94083e+06	2.02415e+07	3.33739e+06	3.93543e+06	1.64991e+07	3.22901e+06	7.04022e+06	7.55574e+06	7.35878e+06	8.09496e+06
Com_13235_neg	Glycerophospho-N-palmitoyl ethanolamine	C21 H44 N O7 P	453.285	9.242	452.278	Full match	Full match	Full match	Lipids and lipid-like molecules	Glycerophospholipids	Glycerophosphoethanolamines	Glycero-3-phospho-N-acyl-ethanolamines	190505	651834	1.25094e+06	225627	813865	7.6203e+06	5.21144e+06	1.51092e+06	192736	1.20393e+06	177481	360433	719695	281265	242087	300791	785792	197099	428418	385219	345561	870756	454829	664387	645671	547791	563988
Com_54_neg	Uric acid	C5 H4 N4 O3	168.028	1.782	167.021	Full match	Full match	Full match	Organoheterocyclic compounds	Imidazopyrimidines	Purines and purine derivatives	Xanthines	202791	1.83972e+06	3.36388e+06	1.15917e+06	1.96451e+06	1.00581e+06	441187	2.07004e+07	4.94373e+06	609803	3.32653e+06	5.41787e+06	532057	856225	987477	440121	608854	570291	3.20021e+07	4.66366e+06	3.43589e+06	3.48642e+09	2.76305e+07	1.30662e+09	1.65151e+08	1.71085e+08	1.69235e+08
Com_141_neg	Pantothenic acid	C9 H17 N O5	219.111	5.03	218.103	Full match	Full match	Full match	Organic oxygen compounds	Organooxygen compounds	Alcohols and polyols	Secondary alcohols	1.08653e+09	6.74513e+08	5.49937e+08	1.02e+09	7.3568e+08	4.61847e+08	2.49017e+08	7.04949e+07	5.57414e+08	2.58521e+08	1.56212e+08	5.80521e+08	5.72682e+07	5.29038e+08	2.41843e+08	1.13157e+08	5.0666e+08	2.75623e+08	2.0493e+08	4.87967e+07	2.29385e+08	1.61328e+08	5.52523e+07	2.21876e+08	4.10952e+08	3.96458e+08	3.95798e+08
Com_255_neg	Guanosine	C10 H13 N5 O5	283.092	3.119	282.085	Full match	Full match	Full match	Nucleosides, nucleotides, and analogues	Purine nucleosides	Not available	Purine nucleosides	1.50897e+08	3.90479e+07	2.09292e+07	1.62467e+08	6.71777e+07	2.32066e+07	2.35254e+07	1.75803e+07	1.32668e+08	2.64878e+07	6.51972e+07	1.05073e+08	3.24186e+07	5.1432e+08	1.10826e+08	5.54105e+07	4.38292e+08	3.56787e+07	5.1922e+07	1.69189e+07	1.81356e+07	4.76141e+07	4.88235e+07	2.75943e+07	1.05469e+08	1.01226e+08	9.86921e+07
Com_778_neg	Bicyclo prostaglandin E2	C20 H30 O4	334.214	6.958	333.207	Full match	Full match	Full match	Lipids and lipid-like molecules	Fatty Acyls	Eicosanoids	Prostaglandins and related compounds	8.47663e+07	1.82237e+08	1.1121e+08	1.581e+08	1.57733e+08	1.17092e+08	8.70253e+07	6.61371e+07	7.8717e+07	9.18215e+07	8.39708e+07	1.08275e+08	3.9478e+07	1.23027e+08	1.00673e+08	3.82328e+07	1.1113e+08	3.51358e+07	1.78646e+08	1.41671e+08	1.94601e+08	1.94853e+08	5.67808e+07	1.46796e+08	1.10452e+08	1.09976e+08	1.32777e+08
Com_649_neg	D-Raffinose	C18 H32 O16	504.169	1.411	503.161	Full match	Full match	Full match	Organic oxygen compounds	Organooxygen compounds	Carbohydrates and carbohydrate conjugates	Oligosaccharides	1.52424e+08	1.07871e+08	2.32583e+08	1.80852e+08	1.22324e+08	2.12256e+08	3.12843e+08	5.43077e+07	1.07889e+08	2.92117e+08	5.43186e+07	1.12711e+08	2.87416e+07	1.49485e+08	7.54815e+07	3.05272e+07	2.03987e+08	5.50426e+07	1.73809e+07	1.25217e+08	4.79138e+07	5.69172e+07	1.12607e+08	6.76337e+07	9.9883e+07	1.05596e+08	1.18529e+08
Com_162_neg	Uridine	C9 H12 N2 O6	244.07	2.171	243.062	Full match	Full match	Full match	Nucleosides, nucleotides, and analogues	Pyrimidine nucleosides	Not available	Pyrimidine nucleosides	1.75057e+08	1.28781e+08	1.66303e+08	1.72905e+08	2.02658e+08	2.04225e+08	1.57202e+08	4.81977e+07	1.48801e+08	1.83911e+08	1.85076e+08	1.42837e+08	4.51899e+07	7.77018e+08	1.10044e+08	9.15209e+07	6.36275e+08	4.91583e+07	3.1917e+08	6.00609e+07	6.35917e+07	2.26249e+08	1.38914e+08	8.6907e+07	1.93769e+08	1.88908e+08	1.97773e+08
Com_152_neg	Citric acid	C6 H8 O7	192.027	2.019	191.02	Full match	Full match	Full match	Organic acids and derivatives	Carboxylic acids and derivatives	Tricarboxylic acids and derivatives	Tricarboxylic acids and derivatives	4.55616e+07	1.30304e+08	2.46301e+07	5.19549e+07	3.83503e+07	4.23456e+07	3.09526e+07	2.85598e+07	2.75467e+07	3.85305e+07	1.41991e+07	1.89617e+07	2.44702e+07	1.93586e+07	1.59721e+07	2.07904e+07	2.04375e+07	1.56128e+07	9.38985e+07	3.04014e+07	1.79326e+07	6.61813e+07	2.18399e+09	2.2139e+07	7.96292e+07	8.24344e+07	7.69667e+07
Com_136_neg	Azelaic acid	C9 H16 O4	188.105	5.928	187.098	Full match	Full match	Full match	Lipids and lipid-like molecules	Fatty Acyls	Fatty acids and conjugates	Medium-chain fatty acids	6.00555e+08	4.33824e+08	3.2833e+08	4.24247e+08	6.90342e+08	4.68104e+08	4.89049e+08	2.72466e+08	4.27075e+08	5.83654e+08	6.24531e+08	4.59548e+08	1.48313e+08	9.90733e+08	1.71485e+08	2.43259e+08	6.0767e+08	1.78918e+08	5.10502e+08	3.55771e+08	2.55602e+08	3.92038e+08	6.49276e+08	3.19219e+08	4.65226e+08	4.47189e+08	4.87419e+08
Com_2989_neg	N-Acetylvaline	C7 H13 N O3	159.089	5.348	158.082	Full match	Full match	Full match	Organic acids and derivatives	Carboxylic acids and derivatives	Amino acids, peptides, and analogues	N-acyl-alpha amino acids	4.43694e+07	2.45429e+07	1.44526e+07	4.58812e+07	1.7523e+07	1.34023e+07	1.36565e+07	7.35055e+06	1.51188e+07	1.53957e+07	6.70225e+06	1.62383e+07	6.20739e+06	1.03018e+07	1.13539e+07	6.64514e+06	1.21917e+07	1.25113e+07	2.09142e+07	7.27585e+06	1.97292e+07	2.09646e+07	1.30163e+07	1.61884e+07	2.02524e+07	1.42167e+07	1.60096e+07
Com_5176_neg	albiflorin	C23 H28 O11	480.163	5.721	525.161	Full match	Full match	No results	Lipids and lipid-like molecules	Prenol lipids	Terpene glycosides	Terpene glycosides	681935	498646	455357	684096	459762	417236	551273	347776	407053	480523	459755	375248	334750	479750	364741	331003	642260	420721	513125	464722	743246	569278	5.12165e+07	410034	547759	489346	710684
Com_5310_neg	Sinapinic acid	C11 H12 O5	224.068	5.456	223.061	Full match	Full match	No results	Phenylpropanoids and polyketides	Cinnamic acids and derivatives	Hydroxycinnamic acids and derivatives	Hydroxycinnamic acids	1.66864e+07	1.21703e+07	1.01741e+07	1.35503e+07	1.07298e+07	5.99193e+06	7.84345e+06	3.90171e+06	1.0678e+07	4.40188e+06	6.57206e+06	9.44032e+06	6.18826e+06	9.99312e+06	1.20213e+07	1.10481e+07	2.1006e+07	1.32231e+07	1.35061e+07	4.60644e+06	9.121e+06	1.2007e+07	3.11781e+06	8.55357e+06	1.10177e+07	1.09229e+07	1.1695e+07
Com_1735_neg	N-Acetyl-L-leucine	C8 H15 N O3	173.105	5.603	172.098	Full match	Full match	Full match	Organic acids and derivatives	Carboxylic acids and derivatives	Amino acids, peptides, and analogues	Leucine and derivatives	8.01186e+07	4.01324e+07	9.02825e+06	6.88168e+07	6.08299e+07	7.57233e+06	4.05768e+06	2.2337e+06	2.15865e+07	3.66585e+06	5.65138e+06	2.22486e+07	2.2467e+06	2.29283e+07	6.89497e+06	3.14562e+06	2.61638e+07	8.01206e+06	1.34973e+07	2.0558e+06	5.1219e+06	1.00392e+07	5.54441e+06	3.34124e+06	1.89793e+07	2.00099e+07	1.97016e+07
Com_2372_neg	Hippuric acid	C9 H9 N O3	179.058	5.005	178.051	Full match	Full match	Full match	Benzenoids	Benzene and substituted derivatives	Benzoic acids and derivatives	Hippuric acids	3.77352e+07	4.89578e+07	2.91054e+07	3.70726e+07	5.98618e+07	2.44317e+07	1.22946e+07	2.41565e+07	3.36373e+07	1.22742e+07	3.66356e+07	3.75713e+07	9.88338e+06	4.98285e+07	2.73694e+07	1.67268e+07	1.74308e+07	3.00425e+07	3.43953e+07	5.15259e+06	2.13701e+07	2.29966e+07	5.17364e+06	2.76908e+07	3.03087e+07	2.97399e+07	3.10484e+07
Com_3739_neg	N-Acetyl-L-glutamine	C7 H12 N2 O4	188.08	1.707	187.072	Full match	Full match	No results	Organic acids and derivatives	Carboxylic acids and derivatives	Amino acids, peptides, and analogues	Glutamine and derivatives	3.41524e+07	1.08198e+07	8.2328e+06	3.51504e+07	1.34292e+07	7.15733e+06	4.97859e+06	7.45397e+06	1.15482e+07	4.70829e+06	1.62311e+06	1.14544e+07	527250	1.77461e+07	2.9046e+06	476033	1.19897e+07	3.32555e+06	1.0468e+07	600923	3.57436e+06	6.16683e+06	8.2712e+06	4.71294e+06	8.97207e+06	9.40307e+06	9.23925e+06
Com_1164_neg	DL-Tryptophan	C11 H12 N2 O2	204.09	5.218	203.083	Full match	Full match	Full match	Organoheterocyclic compounds	Indoles and derivatives	Indolyl carboxylic acids and derivatives	Indolyl carboxylic acids and derivatives	1.19598e+08	1.99272e+07	1.75716e+07	1.07358e+08	1.68431e+07	1.68213e+07	1.63398e+07	1.29368e+07	1.37336e+06	2.0663e+07	2.23199e+07	4.52652e+07	1.09358e+07	4.03693e+07	1.7945e+07	1.4695e+07	5.11756e+07	1.2349e+07	3.40389e+07	3.15754e+06	7.69274e+06	5.02469e+07	2.2858e+07	7.02672e+06	3.53631e+07	3.29902e+07	3.35478e+07
Com_7251_neg	Terephthalic acid	C8 H6 O4	166.027	5.236	165.019	Full match	Full match	Full match	Organic acids and derivatives	Carboxylic acids and derivatives	Dicarboxylic acids and derivatives	Dicarboxylic acids and derivatives	1.08575e+07	9.30628e+06	7.22495e+06	1.26358e+07	5.09791e+06	6.9064e+06	6.19485e+06	2.0755e+06	5.62202e+06	7.07107e+06	5.28864e+06	6.30688e+06	2.67928e+06	8.40383e+06	3.6787e+06	2.90756e+06	7.35709e+06	3.52833e+06	1.54394e+07	2.57222e+06	5.44417e+06	1.91858e+07	4.21892e+06	5.89796e+06	7.77904e+06	9.17128e+06	8.40928e+06
Com_5_neg	(+/-)9(10)-EpOME	C18 H32 O3	296.235	7.978	295.228	Full match	No results	Full match	Lipids and lipid-like molecules	Fatty Acyls	Fatty acids and conjugates	Medium-chain fatty acids	9.1051e+09	8.16077e+09	6.18002e+09	3.4217e+09	1.02944e+10	7.51945e+09	8.09107e+09	6.36808e+09	8.35666e+09	1.24879e+10	1.34092e+10	7.9747e+09	1.61382e+09	8.30563e+09	2.65211e+09	1.37334e+09	7.99739e+09	2.35231e+09	3.30684e+09	1.19963e+09	1.50713e+09	3.3298e+09	1.45245e+09	3.30337e+09	6.46548e+09	5.92822e+09	6.63181e+09
Com_27_neg	(+/-)9-HpODE	C18 H32 O4	312.23	7.135	311.223	Full match	No results	Full match	Lipids and lipid-like molecules	Fatty Acyls	Lineolic acids and derivatives	Lineolic acids and derivatives	2.82361e+09	2.18312e+09	1.22842e+09	1.45758e+09	2.37358e+09	1.88458e+09	2.39429e+09	1.1656e+09	2.33303e+09	2.99148e+09	4.00817e+09	2.44348e+09	5.46922e+08	3.25271e+09	5.37823e+08	9.09165e+08	2.7856e+09	4.00396e+08	2.3376e+08	2.66015e+08	1.98701e+08	3.96795e+08	5.91438e+08	4.32399e+08	1.30569e+09	1.82937e+09	1.73295e+09
Com_28_neg	Corchorifatty acid F	C18 H32 O5	328.225	6.368	327.218	Full match	No results	No results	Lipids and lipid-like molecules	Fatty Acyls	Lineolic acids and derivatives	Lineolic acids and derivatives	2.47051e+09	7.70641e+08	1.96197e+09	1.77168e+09	1.00857e+09	2.17624e+09	2.99921e+09	3.71246e+08	2.26621e+09	2.92347e+09	3.96312e+09	1.51218e+09	3.93179e+08	2.86681e+09	5.77711e+08	5.79368e+08	3.09873e+09	5.03364e+08	4.29208e+08	7.08268e+08	3.05451e+08	4.42557e+08	2.15803e+08	4.30521e+08	1.51053e+09	1.46209e+09	1.45678e+09
Com_34_neg	13,14-Dihydro-19(R)-hydroxy prostaglandin E1	C20 H36 O6	354.241	6.493	353.233	Invalid mass	No results	No match	Lipids and lipid-like molecules	Fatty Acyls	Eicosanoids	Prostaglandins and related compounds	1.95797e+09	2.80424e+09	3.39118e+09	2.03488e+09	2.52313e+09	3.10607e+09	2.53979e+09	5.18816e+08	1.56739e+09	2.50726e+09	8.26405e+08	1.5232e+09	5.77639e+08	2.65407e+09	3.91934e+09	2.48346e+08	2.77498e+09	2.75309e+09	3.69855e+09	1.60564e+08	3.03952e+09	3.98808e+09	7.9796e+07	3.40138e+09	2.46485e+09	2.27881e+09	2.49743e+09
Com_95_neg	3-Phenoxybenzoic acid	C13 H10 O3	214.063	6.804	213.056	Full match	No results	No results	Benzenoids	Benzene and substituted derivatives	Diphenylethers	Diphenylethers	3.02414e+08	5.84162e+07	2.29733e+07	3.71357e+08	5.18577e+07	2.81055e+07	5.42613e+06	1.62759e+07	1.22172e+08	5.35042e+06	1.84424e+07	1.18364e+08	2.17803e+07	1.41809e+09	5.23717e+08	3.22768e+07	1.04404e+09	4.93818e+08	6.64228e+07	2.57376e+07	4.0436e+07	7.5014e+07	3.11334e+07	1.11555e+08	2.12214e+08	2.05815e+08	2.2196e+08
Com_104_neg	β-D-Glucopyranuronic acid	C6 H10 O7	194.043	1.344	193.035	Full match	No results	Full match	Organic oxygen compounds	Organooxygen compounds	Carbohydrates and carbohydrate conjugates	Glucuronic acid derivatives	6.39314e+07	2.15772e+07	2.85752e+07	7.59098e+07	2.3443e+07	2.76389e+07	4.84178e+07	1.65842e+07	2.06057e+07	1.91297e+07	1.07552e+07	2.04921e+07	1.2284e+07	4.68455e+07	7.4868e+06	6.04835e+06	5.33803e+07	8.11482e+06	1.78478e+09	1.29546e+07	6.5493e+07	1.9923e+09	2.66182e+07	3.36193e+07	1.2684e+08	1.3885e+08	1.37691e+08
Com_117_neg	4-Oxoproline	C5 H7 N O3	129.043	2.161	128.035	Full match	No results	Full match	Organic acids and derivatives	Carboxylic acids and derivatives	Amino acids, peptides, and analogues	Proline and derivatives	1.29086e+09	2.2382e+08	1.04037e+08	7.95557e+08	2.24472e+08	8.64662e+07	9.87356e+07	8.41526e+07	1.74462e+08	8.11329e+07	7.3231e+07	1.46797e+08	7.8388e+07	5.4918e+08	1.02378e+08	5.71866e+07	6.61122e+08	6.99431e+07	7.08783e+08	1.22328e+08	8.99036e+08	9.34162e+08	1.08999e+09	2.12198e+08	3.61273e+08	3.63975e+08	3.67774e+08
Com_135_neg	(±)9(10)-DiHOME	C18 H34 O4	314.246	7.371	313.239	Full match	No results	Full match					1.64199e+08	3.90711e+08	4.30467e+08	4.01145e+08	1.70156e+08	2.86414e+08	2.8047e+08	2.74825e+08	4.22023e+08	1.51356e+08	3.51273e+08	4.68872e+08	9.86794e+07	1.86944e+08	1.49289e+08	1.95863e+08	1.89356e+08	2.2918e+08	1.355e+09	6.69063e+07	7.95827e+08	6.23322e+08	2.50765e+08	2.1912e+08	3.91987e+08	2.75683e+08	2.12322e+08
Com_137_neg	Cyclohexaneacetic acid	C8 H14 O2	142.099	5.924	187.098	No results	No results	Full match	Organic acids and derivatives	Carboxylic acids and derivatives	Carboxylic acids	Carboxylic acids	6.00555e+08	4.33824e+08	3.2833e+08	4.24247e+08	6.90342e+08	4.68104e+08	4.89049e+08	2.72466e+08	4.27075e+08	5.83654e+08	6.24531e+08	4.59548e+08	1.48313e+08	9.90733e+08	1.71485e+08	2.43259e+08	6.0767e+08	1.78918e+08	5.10502e+08	3.55771e+08	2.55602e+08	3.92038e+08	6.49276e+08	3.19219e+08	4.65226e+08	4.47189e+08	4.87419e+08
Com_151_neg	4-Toluenesulfonic acid	C7 H8 O3 S	172.019	5.294	171.012	No results	Full match	No results	Benzenoids	Benzene and substituted derivatives	Benzenesulfonic acids and derivatives	p-Methylbenzenesulfonates	1.96682e+08	2.32603e+08	2.3994e+08	1.91308e+08	2.40194e+08	2.48862e+08	2.43347e+08	1.70693e+08	2.00945e+08	2.2241e+08	2.00907e+08	1.86829e+08	1.57437e+08	1.66723e+08	2.20949e+08	2.7348e+08	1.49318e+08	2.23134e+08	1.23056e+08	1.97003e+09	9.69054e+08	1.58445e+08	1.57839e+09	1.10225e+09	2.98965e+08	3.02888e+08	3.11123e+08
Com_161_neg	19(R)-Hydroxy prostaglandin F2α	C20 H34 O6	370.236	6.208	369.228	Full match	No results	Full match	Lipids and lipid-like molecules	Fatty Acyls	Eicosanoids	Prostaglandins and related compounds	4.0107e+08	6.45215e+08	6.53977e+08	3.37849e+08	4.9732e+08	5.8658e+08	4.34519e+08	3.08903e+08	4.47176e+08	4.63247e+08	5.02133e+08	4.3623e+08	1.28978e+08	7.81104e+08	8.92349e+08	7.34649e+07	7.29976e+08	9.04833e+08	4.67443e+08	7.23909e+07	4.14996e+08	5.57734e+08	2.69133e+07	4.568e+08	5.20914e+08	4.92907e+08	4.8668e+08
Com_166_neg	D-(+)-Malic acid	C4 H6 O5	134.021	1.569	133.014	Full match	No results	Full match	Organic acids and derivatives	Hydroxy acids and derivatives	Beta hydroxy acids and derivatives	Beta hydroxy acids and derivatives	8.73017e+08	6.1021e+07	6.47409e+07	7.51415e+08	7.48511e+07	7.74581e+07	4.3764e+07	1.08296e+07	1.22783e+08	8.35054e+07	1.16317e+07	1.21939e+08	6.4201e+06	1.88844e+08	1.29971e+07	4.67176e+06	2.87438e+08	1.66443e+07	1.58327e+08	1.11325e+07	1.11468e+07	9.02035e+07	5.11373e+08	1.3574e+07	1.61584e+08	1.73037e+08	1.70346e+08
Com_194_neg	Glycerol 3-phosphate	C3 H9 O6 P	172.012	5.096	171.005	Invalid mass	No results	No results	Lipids and lipid-like molecules	Glycerophospholipids	Glycerophosphates	Glycerophosphates	2.51473e+06	8.18907e+06	1.4129e+06	3.28107e+06	1.51106e+06	1.48e+06	229555	7.99678e+08	7.38079e+08	224217	5.44431e+08	4.19141e+08	4.23964e+06	204938	362122	5.36615e+06	114233	446007	177784	200603	130815	195447	205212	148133	1.19852e+08	1.24368e+08	1.14132e+08
Com_206_neg	Ascorbic acid	C6 H8 O6	176.032	1.766	175.025	Full match	No results	Full match	Organoheterocyclic compounds	Dihydrofurans	Furanones	Butenolides	6.95614e+08	2.85923e+07	2.63726e+07	4.07162e+08	2.22771e+07	2.30077e+07	1.53471e+07	7.29347e+06	7.94999e+07	1.30976e+07	1.15764e+07	6.46244e+07	6.96481e+06	2.87387e+07	7.59888e+06	5.79832e+06	2.91277e+07	8.33598e+06	2.99407e+07	7.04534e+06	1.08272e+07	4.06694e+07	1.13187e+07	2.54601e+07	6.80211e+07	6.84604e+07	6.70441e+07
Com_219_neg	6-Ketoprostaglandin F1α	C20 H34 O6	370.235	6.565	369.228	Full match	No results	Full match	Lipids and lipid-like molecules	Fatty Acyls	Eicosanoids	Prostaglandins and related compounds	8.71238e+07	3.44798e+08	4.43252e+08	1.97901e+08	3.89789e+08	2.5727e+08	2.79982e+08	2.06392e+08	2.44748e+08	2.69716e+08	1.07183e+08	8.97153e+07	6.44877e+07	4.99512e+08	1.21172e+08	5.98549e+07	4.59244e+08	6.97069e+08	2.55976e+08	1.01438e+08	1.8923e+08	4.39194e+08	4.12922e+07	2.94352e+08	3.76143e+08	3.63287e+08	3.74336e+08
Com_231_neg	16-Hydroxyhexadecanoic acid	C16 H32 O3	272.235	7.865	271.228	Full match	No results	No results	Lipids and lipid-like molecules	Fatty Acyls	Fatty acids and conjugates	Long-chain fatty acids	1.09361e+08	1.6647e+08	1.14361e+08	1.40251e+08	1.52206e+08	1.21233e+08	1.22717e+08	1.43251e+08	1.12462e+08	1.11719e+08	1.17602e+08	1.55867e+08	7.5368e+07	1.0039e+08	8.52889e+07	5.35705e+07	7.13301e+07	8.34303e+07	2.11974e+08	9.81934e+07	6.85982e+08	2.11412e+08	1.50663e+08	1.36315e+08	1.51807e+08	1.41518e+08	1.47941e+08
Com_263_neg	19(R)-Hydroxy-prostaglandin E2	C20 H32 O6	350.209	6.001	349.202	Invalid mass	No results	No results	Lipids and lipid-like molecules	Fatty Acyls	Eicosanoids	Prostaglandins and related compounds	2.3954e+08	4.07888e+08	3.57114e+08	2.40058e+08	3.25191e+08	3.32223e+08	2.922e+08	2.76049e+08	2.96398e+08	2.86936e+08	3.63447e+08	3.0123e+08	1.1015e+08	4.41902e+08	5.21858e+08	1.20667e+08	4.42742e+08	5.14834e+08	6.839e+08	2.99609e+08	5.15904e+08	6.89395e+08	2.22311e+08	5.42697e+08	3.90807e+08	3.78069e+08	3.86304e+08
Com_296_neg	4- Carboxyphenylglycine	C9 H9 N O4	195.053	5.002	194.046	Full match	No results	No results	Organic acids and derivatives	Carboxylic acids and derivatives	Amino acids, peptides, and analogues	Alpha amino acids	1.96378e+08	2.86846e+08	1.60583e+08	1.88175e+08	3.0133e+08	1.27532e+08	4.27272e+07	1.10729e+08	2.01033e+08	4.10839e+07	1.73776e+08	2.00944e+08	7.30074e+07	4.34575e+08	2.34234e+08	1.03652e+08	2.6787e+08	2.36631e+08	8.22379e+07	4.06096e+06	5.98481e+07	4.58736e+07	1.52327e+07	6.1878e+07	1.68461e+08	1.63126e+08	1.64913e+08
Com_411_neg	o-Toluic Acid	C8 H8 O2	136.052	6.968	135.045	No results	No results	Full match					1.36093e+08	1.95019e+08	3.59702e+07	7.83912e+07	1.12183e+08	2.8134e+07	1.14261e+07	8.14747e+07	1.02106e+08	1.05702e+07	5.92764e+07	1.08494e+08	1.14031e+08	3.07856e+08	2.63296e+08	2.70119e+08	1.79281e+08	2.67527e+08	1.56068e+08	8.72916e+07	1.79265e+08	1.56128e+08	1.44713e+08	2.10686e+08	1.41729e+08	1.40203e+08	1.51116e+08
Com_419_neg	(+/-)9,10-dihydroxy-12Z-octadecenoic acid	C18 H34 O4	296.235	8.398	295.228	Invalid mass	No results	No match	Lipids and lipid-like molecules	Fatty Acyls	Fatty acids and conjugates	Long-chain fatty acids	1.81264e+08	1.88689e+08	2.30273e+08	6.57297e+07	1.28026e+08	1.73445e+08	2.41133e+08	3.07792e+08	1.73864e+08	2.93611e+08	3.15374e+08	1.96081e+08	8.23661e+07	2.27387e+08	7.1438e+07	8.92988e+07	1.59489e+08	6.58981e+07	1.00073e+08	6.91645e+07	5.84004e+07	6.5328e+07	8.43373e+07	8.35071e+07	1.43829e+08	1.39826e+08	1.28247e+08
Com_421_neg	N-(6-chloro-1,3-benzothiazol-2-yl)-4-(trifluoromethyl)benzamide	C15 H8 Cl F3 N2 O S	355.995	4.97	354.987	Invalid mass	No results	No results					1.30832e+07	2.91028e+07	9.29922e+06	1.47404e+07	2.65774e+07	7.14444e+06	2.14995e+06	3.22168e+06	9.10361e+06	2.28021e+06	1.33344e+07	1.19352e+07	1.51551e+06	6.2365e+06	1.03257e+07	1.59605e+06	4.2745e+06	1.27147e+07	3.47097e+08	227597	3.66746e+08	2.29813e+08	402075	1.13681e+08	4.66567e+07	4.43258e+07	4.62631e+07
Com_465_neg	Ethylmalonic acid	C5 H8 O4	132.042	2.602	131.035	Full match	No results	Full match	Lipids and lipid-like molecules	Fatty Acyls	Fatty acids and conjugates	Branched fatty acids	1.11024e+08	4.52335e+07	7.03749e+07	1.02272e+08	4.38747e+07	5.08127e+07	7.86729e+07	5.13598e+07	4.62414e+07	7.25695e+07	2.74554e+08	3.67709e+07	5.11521e+07	5.9253e+07	3.33627e+07	4.02089e+07	5.11528e+07	3.1695e+07	1.07935e+08	6.31548e+07	3.9544e+07	2.41701e+08	5.19149e+07	6.37447e+07	8.0651e+07	8.16757e+07	7.50841e+07
Com_479_neg	2-Hydroxyphenylalanine	C9 H11 N O3	181.074	5.038	180.067	Full match	No results	Full match	Organic acids and derivatives	Carboxylic acids and derivatives	Amino acids, peptides, and analogues	Phenylalanine and derivatives	2.15387e+08	3.36728e+08	2.41512e+08	2.17877e+08	3.639e+08	1.93039e+08	1.06338e+08	1.21354e+08	2.42346e+08	1.06768e+08	1.35594e+08	2.38622e+08	444382	6.53788e+07	1.2201e+08	5.60819e+07	7.45344e+07	1.2547e+08	4.57946e+07	4.4137e+06	4.39949e+07	3.56802e+07	6.42769e+06	4.67376e+07	1.51979e+08	1.50569e+08	1.49515e+08
Com_483_neg	Glutaric acid	C5 H8 O4	132.042	1.632	131.035	Full match	No results	Full match	Organic acids and derivatives	Carboxylic acids and derivatives	Dicarboxylic acids and derivatives	Dicarboxylic acids and derivatives	8.7592e+07	1.54677e+07	4.96419e+07	3.63152e+07	1.63096e+07	3.52934e+06	3.64592e+07	1.56163e+07	2.12051e+07	3.34903e+07	2.6491e+08	2.08307e+07	1.26501e+07	3.78561e+07	8.21936e+06	9.15185e+06	4.176e+07	8.21821e+06	7.66026e+07	2.46935e+07	2.32406e+07	1.41911e+08	1.5008e+07	1.76268e+07	4.01685e+07	4.62614e+07	4.06724e+07
Com_500_neg	D-(-)-Fructose	C6 H12 O6	180.063	1.317	225.061	Full match	No results	Full match	Organic oxygen compounds	Organooxygen compounds	Carbohydrates and carbohydrate conjugates	C-glycosyl compounds	1.99622e+08	2.05855e+07	1.52047e+08	2.1417e+08	2.97509e+07	1.12635e+08	5.58239e+08	1.27853e+07	4.31251e+07	5.96613e+08	1.5053e+07	4.83882e+07	3.6198e+06	1.11071e+08	6.09363e+06	2.97836e+06	9.37197e+07	1.49029e+07	3.47358e+07	4.23419e+06	5.0292e+06	3.67105e+07	2.22442e+07	5.2506e+06	6.42266e+07	6.87039e+07	6.45497e+07
Com_526_neg	2,3-dinor Prostaglandin E1	C18 H30 O5	308.199	7.05	307.192	Invalid mass	No results	No results	Lipids and lipid-like molecules	Fatty Acyls	Eicosanoids	Prostaglandins and related compounds	1.42683e+08	1.22361e+08	2.07794e+08	1.0936e+08	1.53851e+08	1.71057e+08	2.67891e+08	1.48724e+08	1.3338e+08	3.25657e+08	2.43819e+08	1.61319e+08	8.74272e+07	1.45882e+08	1.27355e+08	8.77562e+07	8.1583e+07	4.16287e+07	6.4438e+07	6.16869e+07	5.50511e+07	1.13658e+08	4.65348e+07	6.96839e+07	1.6203e+08	1.23103e+08	1.24024e+08
Com_608_neg	Δ17-6-keto prostaglandin F1α	C20 H32 O6	414.225	6.15	413.218	Invalid mass	No results	No results	Lipids and lipid-like molecules	Fatty Acyls	Eicosanoids	Prostaglandins and related compounds	1.5128e+08	1.76879e+08	1.9666e+08	1.40945e+08	1.66534e+08	1.72225e+08	1.59711e+08	1.27756e+08	1.491e+08	1.71476e+08	1.89991e+08	1.41257e+08	4.53124e+07	1.50551e+08	2.33897e+08	4.03102e+07	1.867e+08	2.39595e+08	9.44956e+07	7.45968e+07	8.80889e+07	1.11734e+08	5.26329e+07	7.49924e+07	1.66128e+08	1.11216e+08	1.62622e+08
Com_623_neg	11-keto Testosterone (CRM)	C19 H26 O3	348.194	6.588	347.186	Invalid mass	No results	No results					4.39605e+07	5.33661e+07	3.7185e+07	6.30436e+07	4.14392e+07	9.0219e+07	2.19813e+07	4.76726e+07	4.7177e+07	1.93694e+07	2.49352e+07	9.04459e+07	2.60765e+07	6.90204e+07	7.84035e+07	3.54834e+07	5.97466e+07	7.18942e+07	1.81363e+08	8.4169e+07	2.01262e+08	2.97517e+08	6.03339e+07	1.30627e+08	9.81498e+07	9.06165e+07	9.76244e+07
Com_651_neg	trans-10-Heptadecenoic acid	C17 H32 O2	314.245	7.916	313.238	Invalid mass	No results	No match	Lipids and lipid-like molecules	Fatty Acyls	Fatty acids and conjugates	Long-chain fatty acids	2.12897e+08	8.13112e+07	1.54706e+08	1.4001e+08	8.97002e+07	7.16165e+07	9.95463e+07	5.08318e+07	1.71904e+08	1.54841e+08	1.16062e+08	1.07004e+08	3.69552e+07	4.35131e+07	4.13272e+07	7.0082e+07	9.31358e+07	4.14457e+07	7.85654e+07	3.97755e+07	1.07298e+08	1.51973e+08	7.82981e+07	5.77402e+07	3.79136e+07	5.63201e+07	7.00829e+07
Com_667_neg	19(R)-Hydroxy prostaglandin F1α	C20 H36 O6	372.251	6.428	371.244	Full match	No results	No results	Lipids and lipid-like molecules	Fatty Acyls	Eicosanoids	Prostaglandins and related compounds	1.03789e+08	1.61914e+08	1.49528e+08	8.46977e+07	1.36542e+08	1.44183e+08	1.32671e+08	7.95998e+07	6.75564e+07	9.93507e+07	1.23501e+08	1.16241e+08	2.25069e+07	1.83832e+08	2.0183e+08	1.94069e+07	1.89812e+08	1.86309e+08	1.19789e+08	2.7572e+07	6.31817e+07	1.67273e+08	1.2391e+07	1.40079e+08	1.24357e+08	1.10626e+08	1.20585e+08
Com_671_neg	19(R)-Hydroxy prostaglandin E1	C20 H34 O6	352.223	6.625	397.221	Invalid mass	Invalid mass	No results	Lipids and lipid-like molecules	Fatty Acyls	Eicosanoids	Prostaglandins and related compounds	1.15825e+08	4.70364e+07	2.91325e+08	3.34124e+07	7.53663e+07	2.09436e+08	3.08177e+08	6.2853e+07	2.05425e+07	3.48268e+08	1.17124e+08	2.81382e+07	3.78384e+07	1.56769e+08	4.70166e+07	6.0212e+07	9.70599e+07	3.68129e+07	8.59765e+07	6.80013e+07	6.30454e+07	1.51396e+08	5.62186e+07	3.35538e+07	7.9414e+07	1.49653e+08	1.46875e+08
Com_701_neg	Gamma-Caprolactone	C6 H10 O2	114.068	6.54	227.129	No results	No results	Full match	Organoheterocyclic compounds	Lactones	Gamma butyrolactones	Gamma butyrolactones	1.70182e+08	1.17552e+08	9.32766e+07	7.06668e+07	1.04559e+08	1.48224e+08	2.53469e+08	2.81844e+07	8.77466e+07	2.37728e+08	1.81991e+08	9.98786e+07	1.57544e+07	1.26122e+08	3.83522e+07	4.24798e+07	1.1779e+08	1.99487e+07	1.24377e+08	1.40491e+07	1.04581e+08	3.47689e+07	2.06938e+07	2.22649e+07	9.18567e+07	8.9797e+07	8.96819e+07
Com_727_neg	δ-Gluconic acid δ-lactone	C6 H10 O6	178.048	1.446	177.04	Full match	No results	Full match	Organic oxygen compounds	Organooxygen compounds	Carbohydrates and carbohydrate conjugates	Gluconolactones	5.48884e+07	1.68942e+07	2.78597e+07	7.21721e+07	2.6149e+07	9.23229e+07	3.5233e+07	1.26427e+07	1.91449e+07	3.46105e+07	4.62431e+07	1.79575e+07	9.10336e+06	3.1498e+07	6.49469e+06	5.47291e+06	5.74643e+07	6.35902e+06	2.29432e+08	1.58352e+07	2.49951e+07	2.50418e+08	1.73502e+07	2.73474e+07	3.43243e+07	3.8878e+07	3.74307e+07
Com_748_neg	Rifampicin	C43 H58 N4 O12	822.406	6.79	821.398	Full match	No results	No results	Phenylpropanoids and polyketides	Macrolactams	Not available	Macrolactams	4.68916e+06	2.40887e+06	867498	972018	1.27828e+06	906615	1.15787e+06	3.57915e+06	1.94246e+06	1.15673e+06	2.75282e+06	1.87119e+06	859879	914249	871575	987970	844795	850086	2.41965e+06	1.14047e+06	5.84771e+06	4.08425e+06	4.19303e+08	965517	7.9263e+06	6.38961e+06	6.92948e+06
Com_758_neg	Jasmonic acid	C12 H18 O3	164.12	6.584	209.118	Invalid mass	No results	No results	Lipids and lipid-like molecules	Fatty Acyls	Lineolic acids and derivatives	Jasmonic acids	1.52639e+08	1.10082e+08	8.01409e+07	6.39285e+07	8.61512e+07	1.37333e+08	2.29047e+08	3.33374e+07	6.99221e+07	2.20551e+08	1.70037e+08	9.22835e+07	1.56594e+07	1.1789e+08	3.47187e+07	3.89428e+07	1.07707e+08	1.81353e+07	5.62033e+07	1.97465e+07	5.5295e+07	3.33158e+07	2.22617e+07	2.33129e+07	8.07406e+07	7.71467e+07	8.16824e+07
Com_769_neg	Phenylpropiolic acid	C9 H6 O2	146.037	5.583	191.035	No results	No results	Full match	Benzenoids	Benzene and substituted derivatives	Not available	Benzene and substituted derivatives	4.99005e+07	2.15893e+08	7.08428e+07	8.3492e+07	2.04694e+08	4.66365e+07	3.02553e+07	2.13524e+07	3.87449e+07	2.1019e+07	1.47345e+08	4.17308e+07	3.06405e+06	4.25019e+07	2.71452e+07	3.1197e+06	6.99037e+07	2.88793e+07	1.82052e+07	6.11311e+06	9.7814e+06	1.96307e+07	3.34138e+06	1.24835e+07	5.69143e+07	5.61439e+07	6.11845e+07
Com_779_neg	4-tert-Octylphenol	C14 H22 O	206.167	7.525	251.165	Full match	No results	No results	Benzenoids	Benzene and substituted derivatives	Phenylpropanes	Phenylpropanes	6.99635e+07	7.27571e+07	6.56751e+07	5.32354e+07	9.23947e+07	6.05873e+07	5.84549e+07	3.24655e+07	4.29859e+07	5.2544e+07	5.98929e+07	5.45956e+07	2.31438e+07	1.59991e+08	8.31327e+07	2.59138e+07	1.42637e+08	8.17131e+07	6.30247e+07	1.3509e+07	2.72001e+07	4.30364e+07	1.10757e+07	2.41089e+07	6.36671e+07	5.88163e+07	6.13611e+07
Com_809_neg	19(R)-hydroxy Prostaglandin A2	C20 H30 O5	332.199	6.667	331.191	Invalid mass	No results	No results	Lipids and lipid-like molecules	Fatty Acyls	Eicosanoids	Prostaglandins and related compounds	5.35494e+07	7.13406e+07	5.64107e+07	7.443e+07	6.44944e+07	7.1759e+07	3.86199e+07	6.65621e+07	2.25861e+07	2.39302e+07	4.85957e+07	3.91396e+07	3.33405e+07	4.82899e+07	7.08065e+07	4.10129e+07	8.76693e+07	1.10724e+07	1.7498e+08	1.18551e+08	8.79046e+07	1.55765e+08	5.78204e+07	2.11057e+08	1.37261e+08	9.2629e+07	9.47713e+07
Com_832_neg	FAHFA 2:0/18:1	C20 H36 O4	340.261	7.785	339.254	No results	Full match	No results					6.2746e+07	7.69169e+07	7.38781e+07	2.72623e+07	6.949e+07	7.13239e+07	5.42252e+07	2.28343e+07	4.79994e+07	6.68056e+07	4.31573e+07	3.98574e+07	1.90645e+07	8.28437e+07	8.70608e+07	1.27856e+07	9.60847e+07	8.8189e+07	7.94844e+07	6.77576e+06	6.04521e+07	2.2635e+08	7.06097e+06	6.31243e+07	6.8319e+07	5.59504e+07	6.65627e+07
Com_850_neg	20-Hydroxy-(5Z,8Z,11Z,14Z)-eicosatetraenoic acid	C20 H32 O3	274.229	8.019	319.227	Invalid mass	Invalid mass	No results	Lipids and lipid-like molecules	Fatty Acyls	Fatty acids and conjugates	Long-chain fatty acids	9.73852e+06	1.3396e+08	4.0755e+07	7.8747e+07	7.42039e+07	4.63089e+07	4.11794e+07	2.36809e+07	2.99751e+07	1.1708e+07	1.72347e+07	4.20562e+07	7.19461e+06	3.14725e+07	2.89974e+07	7.98254e+06	2.98632e+07	4.82125e+07	1.16313e+08	4.21482e+07	6.50583e+07	4.8661e+07	6.76265e+06	2.009e+08	2.89114e+07	2.78689e+07	4.24444e+07
Com_852_neg	13,14-Dihydro-15-keto Prostaglandin J2	C20 H30 O4	316.204	7.871	315.196	Invalid mass	No results	No match	Lipids and lipid-like molecules	Fatty Acyls	Eicosanoids	Prostaglandins and related compounds	2.25845e+06	9.46712e+06	2.53693e+06	8.14697e+06	3.23286e+06	3.52712e+06	848575	2.19796e+06	2.25819e+06	1.59345e+06	4.31195e+06	1.20517e+07	2.70989e+06	7.79238e+06	3.76058e+06	3.65511e+06	1.37129e+06	4.43966e+06	1.98487e+08	8.90284e+06	8.73792e+07	1.63751e+08	4.08439e+06	8.71583e+07	3.11347e+07	3.00039e+07	3.18584e+07
Com_875_neg	(±)8(9)-DiHET	C20 H34 O4	338.246	6.679	337.239	Full match	No results	No results					1.98439e+07	2.74921e+07	2.92173e+07	1.69432e+07	2.10951e+07	2.86236e+07	2.11811e+07	1.13452e+07	1.77001e+07	2.18806e+07	1.31992e+07	1.69549e+07	4.50867e+07	1.70605e+07	1.13072e+07	4.68572e+06	1.53692e+08	3.74064e+07	2.03151e+07	4.62387e+06	1.32471e+07	2.16819e+07	3.15096e+06	1.41432e+07	2.42196e+07	2.35439e+07	2.28462e+07
Com_936_neg	Prostaglandin D2	C20 H32 O5	352.229	9.784	351.221	Invalid mass	No results	No results	Lipids and lipid-like molecules	Fatty Acyls	Eicosanoids	Prostaglandins and related compounds	6.92111e+06	1.2782e+07	1.08563e+07	1.03979e+06	1.39256e+07	5.21559e+06	5.49424e+06	3.16731e+07	8.49133e+06	2.68262e+06	1.22364e+07	7.93361e+06	9.49541e+06	6.9557e+06	8.46541e+06	1.32179e+06	7.93328e+06	6.51734e+06	1.53906e+08	1.70932e+06	5.10269e+07	1.99762e+08	1.92082e+06	8.42659e+07	1.91359e+07	2.05708e+07	2.07883e+07
Com_943_neg	N-[4-cyano-1-(4-fluorophenyl)-1H-pyrazol-5-yl]cyclohexanecarboxamide	C17 H17 F N4 O	312.14	6.454	311.132	Full match	No results	No results					6.20912e+06	4.31197e+06	4.79072e+06	5.37278e+06	4.16581e+06	5.22525e+06	6.43636e+06	2.6286e+06	4.59527e+06	6.64884e+06	4.04652e+06	4.44157e+06	2.80928e+06	5.58819e+06	3.37857e+06	2.45056e+06	5.01875e+06	3.06756e+06	1.77031e+08	3.16157e+06	8.79285e+07	7.4121e+07	3.50192e+06	1.29977e+08	1.58473e+07	1.79922e+07	1.86958e+07
Com_947_neg	Suberic acid	C8 H14 O4	174.089	6.247	173.082	Full match	No results	Full match	Lipids and lipid-like molecules	Fatty Acyls	Fatty acids and conjugates	Medium-chain fatty acids	2.43143e+06	3.29688e+06	4.31053e+06	1.99623e+06	3.96378e+06	3.66382e+06	3.56609e+06	3.1551e+06	2.76542e+06	3.73437e+06	2.44174e+06	2.71168e+06	2.68871e+06	2.91123e+06	3.75468e+06	1.89173e+06	2.78252e+06	3.58358e+06	6.79603e+07	2.02783e+06	1.58339e+08	3.58093e+07	1.71796e+06	8.24336e+06	1.61116e+07	1.92578e+07	1.68366e+07
Com_976_neg	LPG 15:1	C21 H41 O9 P	468.249	8.947	467.242	No results	Full match	No results	Lipids and lipid-like molecules	Glycerophospholipids	Glycerophosphoglycerols	Phosphatidylglycerols	2.00365e+07	2.24201e+07	1.25591e+07	9.43644e+06	2.49854e+07	9.0533e+06	2.9125e+06	2.60006e+07	2.46932e+07	1.81029e+06	1.99098e+07	2.33348e+07	6.53745e+06	4.36862e+06	6.49246e+06	6.393e+06	4.27483e+06	1.16638e+07	2.42749e+07	8.04724e+06	1.5328e+08	3.33705e+07	8.32095e+06	1.29504e+08	2.32438e+07	2.01374e+07	1.47216e+07
Com_984_neg	2-(2-carboxy-2-methylpropyl)-4,6-dimethylbenzoic acid	C14 H18 O4	250.12	6.436	249.113	Full match	No results	No results					1.14222e+08	3.58053e+07	7.94816e+07	1.44973e+08	2.75644e+07	9.12487e+07	1.16005e+08	4.40298e+07	3.51303e+07	9.47813e+07	2.20239e+07	1.20037e+08	3.1975e+07	7.67436e+07	5.75286e+07	3.78182e+07	1.35795e+08	1.11195e+08	3.79763e+07	4.00461e+07	2.75172e+07	3.8285e+07	3.57635e+07	3.39932e+07	4.056e+07	4.0015e+07	6.8796e+07
Com_987_neg	Fumaric acid	C4 H4 O4	116.011	2.309	115.004	No results	No results	Full match	Organic acids and derivatives	Carboxylic acids and derivatives	Dicarboxylic acids and derivatives	Dicarboxylic acids and derivatives	1.41116e+08	5.13676e+07	2.54125e+07	1.27987e+08	5.51424e+07	2.559e+07	1.96675e+07	8.64245e+06	3.21603e+07	2.16994e+07	1.905e+07	3.68509e+07	6.23219e+06	5.86236e+07	8.96698e+06	7.69788e+06	5.69155e+07	1.01901e+07	9.94432e+07	9.8495e+06	2.24161e+07	6.47527e+07	2.89364e+07	2.47209e+07	3.29969e+07	3.17687e+07	3.12556e+07
Com_990_neg	Gallic acid	C7 H6 O5	170.022	5.356	169.014	Full match	No results	Full match	Benzenoids	Benzene and substituted derivatives	Benzoic acids and derivatives	Gallic acids	4.41649e+06	592668	963520	1.48733e+06	645457	831415	787981	426134	332689	1.34454e+06	266152	326607	578305	2.60256e+06	1.80214e+06	399632	2.38378e+06	2.00951e+06	1.68464e+08	1.39481e+06	2.65453e+06	4.46182e+06	1.17612e+06	2.65117e+06	8.64943e+06	8.87487e+06	8.60075e+06
Com_994_neg	2-Oxoglutaric acid	C5 H6 O5	146.021	2.258	145.014	Full match	No results	Full match	Organic acids and derivatives	Keto acids and derivatives	Gamma-keto acids and derivatives	Gamma-keto acids and derivatives	1.98785e+07	3.1969e+06	6.20762e+06	1.27255e+07	3.45401e+06	3.20029e+06	2.99875e+06	1.96391e+06	7.69825e+06	3.61182e+06	1.28754e+08	6.92872e+06	1.03574e+06	6.74829e+06	1.5433e+06	1.22343e+06	7.14286e+06	1.43683e+06	1.86786e+07	1.51018e+07	4.01144e+06	2.31172e+07	2.00039e+06	2.76188e+06	1.41615e+07	1.50791e+07	1.44189e+07
Com_1007_neg	Dodecanedioic acid	C12 H22 O4	230.152	6.512	229.144	Full match	No results	No results	Lipids and lipid-like molecules	Fatty Acyls	Fatty acids and conjugates	Medium-chain fatty acids	1.2318e+08	4.85988e+07	7.07757e+07	6.77426e+07	5.29952e+07	8.1509e+07	1.11332e+08	1.45869e+07	9.66908e+07	1.17102e+08	8.22837e+07	7.96333e+07	1.21709e+07	1.22041e+08	1.79626e+07	2.10254e+07	8.49927e+07	1.51736e+07	9.91087e+07	1.81008e+07	7.52294e+07	6.71436e+07	1.41651e+07	2.17661e+07	7.16672e+07	5.00828e+07	8.24225e+07
Com_1042_neg	D-(-)-Lyxose	C5 H10 O5	150.053	1.434	149.045	Full match	No results	Full match	Organic oxygen compounds	Organooxygen compounds	Carbohydrates and carbohydrate conjugates	Pentoses	5.60572e+07	2.85322e+07	2.15639e+07	5.44221e+07	2.59537e+07	2.09688e+07	6.69057e+06	1.21356e+07	2.61135e+07	2.3462e+07	4.90949e+07	2.35817e+07	5.07844e+06	3.00379e+07	1.27105e+07	2.35309e+07	2.8325e+07	1.33042e+07	1.58736e+08	2.53681e+07	4.65603e+07	1.7469e+08	3.15266e+07	4.00591e+07	3.23933e+07	3.74259e+07	3.66605e+07
Com_1059_neg	Tetranor-PGDM	C16 H24 O7	310.142	5.777	309.134	Invalid mass	No results	No results	Organic acids and derivatives	Keto acids and derivatives	Medium-chain keto acids and derivatives	Medium-chain keto acids and derivatives	8.81579e+07	7.11915e+07	6.42911e+07	1.14642e+08	2.39048e+07	6.31252e+07	5.3148e+07	5.26785e+07	7.85167e+07	4.5642e+07	5.14578e+07	8.12173e+07	2.45569e+07	3.50217e+07	4.56972e+07	5.61703e+07	3.32702e+07	5.11559e+07	1.56513e+08	1.15568e+08	1.2816e+08	1.34468e+08	9.88968e+07	1.3884e+08	8.38786e+07	8.0112e+07	8.08618e+07
Com_1080_neg	Tetracycline	C22 H24 N2 O8	444.148	1.488	443.14	Invalid mass	No results	No results	Phenylpropanoids and polyketides	Tetracyclines	Not available	Tetracyclines	8.33809e+07	8.87502e+07	3.89756e+07	8.69762e+07	5.29091e+07	3.56786e+07	2.71124e+07	8.85834e+07	7.82641e+07	2.56041e+07	5.02486e+07	6.53192e+07	3.79989e+07	9.79769e+07	8.66147e+07	5.68048e+07	5.65968e+07	8.7869e+07	3.60419e+06	2.5802e+08	1.3314e+08	3.31058e+06	2.14691e+08	1.3647e+08	7.38976e+07	7.97908e+07	7.94734e+07
Com_1088_neg	4-Methylhippuric acid	C10 H11 N O3	193.074	5.651	174.056	Full match	No results	Full match	Benzenoids	Benzene and substituted derivatives	Benzoic acids and derivatives	Hippuric acids	1.27425e+08	4.05138e+07	5.60478e+07	1.16278e+08	3.60327e+07	4.83934e+07	4.88784e+07	2.92009e+07	1.02101e+08	4.87765e+07	8.19479e+07	1.06386e+08	2.108e+07	5.89178e+07	2.73157e+07	2.83567e+07	5.21604e+07	2.9506e+07	2.02102e+07	1.881e+07	2.51776e+07	2.51481e+07	1.89229e+07	1.86992e+07	5.38466e+07	5.20929e+07	5.56823e+07
Com_1124_neg	Salicylic acid	C7 H6 O3	156.042	5.344	137.024	Invalid mass	No results	No results	Benzenoids	Benzene and substituted derivatives	Benzoic acids and derivatives	Salicylic acids	1.24274e+08	5.90965e+07	6.67531e+07	1.39669e+08	8.76693e+07	7.09304e+07	7.80125e+07	4.91408e+07	7.01251e+07	7.51106e+07	5.22236e+07	8.27578e+07	4.20174e+07	8.6348e+07	5.06025e+07	3.80247e+07	1.18647e+08	4.30971e+07	1.12615e+08	5.2914e+07	5.51076e+07	5.45914e+07	8.03454e+07	8.72087e+07	7.32628e+07	8.08694e+07	7.92536e+07
Com_1145_neg	(±)12(13)-DiHOME	C18 H34 O4	314.246	8.111	313.238	Full match	No results	Full match					7.55485e+07	9.16037e+07	4.65346e+07	4.84781e+07	1.01258e+08	7.25373e+07	5.26773e+07	5.99617e+07	6.22463e+07	8.92887e+07	4.50905e+07	1.30626e+08	2.8242e+07	3.84927e+07	1.62188e+07	3.45447e+07	4.31707e+07	1.92979e+07	3.76327e+07	1.92263e+07	3.77622e+07	4.41558e+07	3.84193e+07	4.24904e+07	5.22204e+07	7.0664e+07	5.01757e+07
Com_1186_neg	2,2-Bis(hydroxymethyl)propionic acid	C5 H10 O4	134.058	1.909	133.051	Full match	No results	No results	Organic acids and derivatives	Hydroxy acids and derivatives	Beta hydroxy acids and derivatives	Beta hydroxy acids and derivatives	2.79693e+07	6.1829e+06	1.36345e+07	3.05887e+07	7.59856e+06	8.2128e+06	8.25617e+06	5.55342e+06	1.33557e+07	7.04993e+06	1.08105e+08	1.12395e+07	2.53426e+06	2.00243e+07	3.42127e+06	2.31381e+06	1.57588e+07	3.80466e+06	2.82522e+07	3.20384e+07	2.06448e+07	5.50872e+07	4.70703e+06	2.62569e+07	1.83583e+07	1.87094e+07	1.92804e+07
Com_1192_neg	2-Phenylphenol	C12 H10 O	170.073	6.803	169.066	Full match	No results	No results	Benzenoids	Benzene and substituted derivatives	Biphenyls and derivatives	Biphenyls and derivatives	2.05419e+07	3.94326e+06	1.23576e+06	2.34306e+07	3.0606e+06	1.68368e+06	761587	2.35417e+06	6.99094e+06	760837	1.81066e+06	7.19965e+06	1.13046e+06	1.02976e+08	3.57004e+07	1.79752e+06	8.00558e+07	3.94441e+07	3.4755e+06	1.63198e+06	2.25494e+06	3.93298e+06	1.83424e+06	6.02441e+06	1.35747e+07	1.28584e+07	1.43713e+07
Com_1223_neg	(S)-Leucic acid	C6 H12 O3	132.079	5.734	131.071	No results	No results	Full match	Lipids and lipid-like molecules	Fatty Acyls	Fatty acids and conjugates	Hydroxy fatty acids	1.14232e+08	6.42896e+07	9.19239e+07	1.195e+08	8.9243e+07	9.33008e+07	7.81449e+07	5.705e+07	7.15539e+07	7.24286e+07	4.41967e+07	6.77954e+07	5.62898e+07	8.70755e+07	6.26495e+07	9.38341e+07	8.80994e+07	5.64627e+07	8.18541e+07	9.59721e+07	9.85888e+07	7.01239e+07	1.27629e+08	6.31712e+07	7.91601e+07	7.82544e+07	8.09517e+07
Com_1246_neg	Pyruvic acid	C3 H4 O3	148.037	1.481	147.03	No results	Invalid mass	No match	Organic acids and derivatives	Keto acids and derivatives	Alpha-keto acids and derivatives	Alpha-keto acids and derivatives	2.85932e+07	5.39905e+06	7.5774e+06	2.39117e+07	5.71219e+06	2.9653e+06	1.2339e+07	4.32856e+06	8.06738e+06	1.88089e+07	1.03596e+08	7.92071e+06	2.65159e+06	1.63704e+07	1.88464e+06	1.94282e+06	1.47402e+07	1.63957e+06	6.20508e+07	7.57307e+06	7.00978e+06	9.21582e+07	3.96998e+06	1.04428e+07	1.7337e+07	2.19012e+07	1.84993e+07
Com_1268_neg	Ursolic acid	C30 H48 O3	456.361	9.531	455.353	Full match	No results	No results	Lipids and lipid-like molecules	Prenol lipids	Triterpenoids	Triterpenoids	3.56965e+07	5.82308e+07	1.07212e+07	8.08922e+06	6.89265e+07	1.2515e+07	1.38006e+07	2.00692e+07	1.65824e+07	4.76415e+06	4.33141e+07	1.63729e+07	2.08315e+06	3.28223e+07	6.53714e+06	2.19132e+06	2.83603e+07	1.06636e+07	1.32779e+08	1.91055e+07	1.03354e+08	1.35034e+08	1.09757e+07	9.6215e+07	4.90962e+07	4.99749e+07	4.95802e+07
Com_1285_neg	5-Methoxysalicylic acid	C8 H8 O4	168.042	4.952	167.035	Full match	No results	Full match	Benzenoids	Benzene and substituted derivatives	Benzoic acids and derivatives	M-methoxybenzoic acids and derivatives	3.03657e+07	1.91594e+07	1.35191e+07	2.93784e+07	1.73299e+07	1.40666e+07	1.11232e+07	2.13488e+06	1.33783e+07	9.35008e+06	8.81902e+06	1.09507e+07	5.1678e+06	5.67021e+07	6.45902e+06	5.41687e+06	1.04887e+08	7.99732e+06	1.2968e+07	2.98853e+06	5.4393e+06	9.28033e+06	6.81083e+06	6.27807e+06	1.92247e+07	1.94502e+07	1.99707e+07
Com_1291_neg	Malonic acid	C3 H4 O4	104.011	1.347	103.004	Full match	No results	Full match	Organic acids and derivatives	Carboxylic acids and derivatives	Dicarboxylic acids and derivatives	Dicarboxylic acids and derivatives	2.78197e+06	2.97082e+06	4.21274e+06	3.14342e+06	3.22113e+06	3.60248e+06	4.60664e+06	2.10214e+06	1.99096e+06	4.29003e+06	1.5079e+06	2.34715e+06	1.61559e+06	2.19966e+06	1.60407e+06	2.26524e+06	2.39264e+06	1.54572e+06	1.3074e+08	3.76806e+06	3.12156e+06	1.4181e+08	4.33988e+06	1.76439e+06	6.11084e+06	8.76506e+06	8.04974e+06
Com_1323_neg	Ethylmalonate	C5 H8 O4	132.042	1.323	113.024	No results	No results	Full match	Lipids and lipid-like molecules	Fatty Acyls	Fatty acids and conjugates	Branched fatty acids	2.74694e+07	1.00359e+07	2.67754e+07	3.05485e+07	1.13727e+07	2.78326e+07	2.10887e+08	1.16559e+07	8.64624e+06	2.2594e+08	5.35689e+06	7.39436e+06	7.62421e+06	2.04978e+07	3.74086e+06	3.5705e+06	2.3209e+07	4.56379e+06	8.68858e+07	7.74016e+06	5.37731e+06	1.81282e+07	9.92326e+06	5.2089e+06	1.21834e+07	1.57839e+07	1.37996e+07
Com_1358_neg	15(R),19(R)-Hydroxy prostaglandin F1α	C20 H36 O6	354.241	7.252	353.233	Invalid mass	No results	No match	Lipids and lipid-like molecules	Fatty Acyls	Eicosanoids	Prostaglandins and related compounds	4.46151e+07	4.45497e+07	8.36115e+07	3.46905e+07	7.03217e+07	6.71772e+07	5.79891e+07	3.10516e+07	6.96341e+07	4.63112e+07	4.05158e+07	4.60222e+07	1.42124e+07	6.09179e+07	7.2114e+07	1.91022e+07	9.84706e+07	6.43656e+07	7.65157e+07	2.01735e+07	4.38333e+07	1.00952e+08	1.29748e+07	5.95776e+07	6.59165e+07	4.37333e+07	6.35735e+07
Com_1380_neg	Tretinoin	C20 H28 O2	300.209	9.006	299.202	Full match	No results	Full match	Lipids and lipid-like molecules	Prenol lipids	Retinoids	Retinoids	1.22689e+07	5.58561e+06	8.40482e+06	2.49164e+07	3.85301e+06	4.36295e+06	2.12998e+06	1.88941e+06	3.36506e+06	2.0333e+06	2.76264e+06	6.49338e+06	1.23548e+06	3.32912e+06	3.93052e+06	2.4002e+06	2.44004e+06	4.44543e+06	1.20982e+08	3.68567e+06	1.00879e+07	1.24023e+07	3.1607e+06	1.69575e+07	1.26466e+07	1.29037e+07	1.31497e+07
Com_1402_neg	Vanillic acid	C8 H8 O4	168.042	5.306	167.035	Full match	No results	Full match	Benzenoids	Benzene and substituted derivatives	Benzoic acids and derivatives	M-methoxybenzoic acids and derivatives	1.06261e+07	8.90626e+06	7.91108e+06	1.26819e+07	1.18071e+07	6.982e+06	7.73582e+06	3.4278e+06	7.20945e+06	7.11494e+06	6.70741e+06	8.95527e+06	4.49802e+06	8.99079e+06	5.32374e+06	4.06347e+06	1.13237e+07	5.25191e+06	1.19413e+08	2.10737e+07	1.17235e+07	2.8332e+07	1.52262e+07	3.83435e+06	1.6009e+07	2.05701e+07	1.45485e+07
Com_1503_neg	15(R)-Prostaglandin D2	C20 H32 O5	352.225	6.149	351.218	Full match	No results	Full match	Lipids and lipid-like molecules	Fatty Acyls	Eicosanoids	Prostaglandins and related compounds	5.19796e+07	7.68228e+07	6.50583e+07	3.63652e+07	5.55039e+07	7.97217e+07	5.79998e+07	4.82904e+07	4.60086e+07	7.58459e+07	5.31833e+07	6.48493e+07	2.02774e+07	7.49604e+07	9.00901e+07	1.59661e+07	7.59647e+07	9.81372e+07	6.38558e+07	3.58439e+07	6.19259e+07	1.26142e+08	3.89044e+07	7.2594e+07	8.32816e+07	6.68138e+07	5.75554e+07
Com_1525_neg	α-Estradiol	C18 H24 O2	272.178	8.485	271.17	Full match	No results	Full match	Lipids and lipid-like molecules	Steroids and steroid derivatives	Estrane steroids	Estrogens and derivatives	231890	317012	307376	1.15605e+07	330356	306866	506525	356289	211633	446475	190523	223052	411797	206237	247782	346012	225562	238033	1.11431e+08	439377	250858	348786	485993	286546	9.83362e+06	1.18899e+07	1.02006e+07
Com_1534_neg	Hexadecanedioic acid	C16 H30 O4	286.214	7.785	285.207	Full match	No results	No results	Lipids and lipid-like molecules	Fatty Acyls	Fatty acids and conjugates	Long-chain fatty acids	5.78913e+07	5.10122e+07	3.21796e+07	1.10234e+08	2.51368e+07	4.70297e+07	3.39285e+07	4.86975e+07	5.21257e+07	3.2015e+07	3.97502e+07	8.26537e+07	2.8096e+07	3.61768e+07	3.71955e+07	3.7957e+07	3.01131e+07	3.59352e+07	7.44087e+07	6.10071e+07	6.82026e+07	7.28786e+07	9.46904e+07	7.08566e+07	5.04572e+07	4.63444e+07	5.0427e+07
Com_1556_neg	3-methyl-4-[2-(2-methylphenyl)hydrazono]-4,5-dihydro-1H-pyrazol-5-one	C11 H12 N4 O	216.1	5.633	215.092	Invalid mass	No results	No results					1.88881e+07	1.38448e+07	3.01054e+07	2.10476e+07	3.20785e+07	4.28652e+07	2.28283e+07	1.06175e+07	1.60464e+07	2.2474e+07	1.23588e+07	1.58595e+07	1.99032e+07	7.39462e+07	1.42205e+07	1.08663e+07	4.2004e+07	5.04439e+07	6.55886e+07	5.72915e+07	9.77899e+07	5.30346e+07	4.32195e+07	1.04893e+08	1.86474e+07	2.02183e+07	2.06886e+07
Com_1598_neg	11-Ketoetiocholanolone	C19 H28 O3	304.204	7.104	349.202	No results	No results	Full match	Lipids and lipid-like molecules	Steroids and steroid derivatives	Androstane steroids	Androgens and derivatives	2.72203e+07	4.03154e+07	2.98474e+07	2.91429e+07	2.31814e+07	2.7513e+07	2.70409e+07	2.82939e+07	2.72009e+07	2.64621e+07	2.76198e+07	2.9203e+07	1.03841e+07	5.27288e+07	6.34529e+07	9.73814e+06	4.51969e+07	6.1781e+07	1.05155e+08	3.28754e+07	6.15688e+07	1.06255e+08	2.03916e+07	5.51524e+07	4.22934e+07	4.0414e+07	4.05007e+07
Com_1672_neg	P-Coumaroyl Agmatine	C14 H20 N4 O2	276.157	6.003	257.139	No results	No results	Full match	Phenylpropanoids and polyketides	Cinnamic acids and derivatives	Hydroxycinnamic acids and derivatives	Coumaric acids and derivatives	7.08401e+07	5.03737e+07	5.74958e+07	7.12516e+07	5.35776e+07	5.51946e+07	3.93732e+07	4.14194e+07	4.86722e+07	3.82308e+07	2.31279e+07	7.52201e+07	1.65862e+07	4.63732e+07	6.06013e+07	2.04636e+07	5.43625e+07	6.10393e+07	4.04996e+07	4.38252e+07	2.82508e+07	1.1195e+08	2.21852e+07	9.9361e+07	5.44279e+07	5.22027e+07	5.16605e+07
Com_1686_neg	Elaidic acid	C18 H34 O2	282.256	10.426	281.249	Full match	No results	No results	Lipids and lipid-like molecules	Fatty Acyls	Fatty acids and conjugates	Long-chain fatty acids	9.6332e+06	2.03973e+07	8.5409e+07	6.77189e+06	3.48261e+07	2.6223e+07	1.26653e+08	1.22346e+08	1.06593e+07	2.02957e+07	1.04932e+07	1.23881e+07	1.53915e+07	2.25882e+07	1.29135e+07	1.06394e+07	7.91266e+07	7.87047e+06	5.51382e+07	1.36247e+07	1.2757e+07	7.83922e+07	1.30283e+07	5.25689e+07	3.01323e+07	3.38252e+07	3.9832e+07
Com_1697_neg	mephedrone-d3	C11 H12 [2]H3 N O	179.956	1.19	178.949	Invalid mass	No results	No results					6.95818e+07	7.65084e+07	9.2425e+07	8.571e+07	8.17445e+07	8.8404e+07	1.17598e+08	1.23884e+08	7.35854e+07	1.10274e+08	6.9399e+07	7.56943e+07	1.64407e+08	6.32026e+07	8.12193e+07	1.23375e+08	6.82888e+07	7.85265e+07	5.54833e+07	1.44642e+08	7.59065e+07	6.21322e+07	1.6135e+08	8.8756e+07	8.3861e+07	8.79235e+07	8.8082e+07
Com_1809_neg	2-Deoxyribose 5-phosphate	C5 H11 O7 P	214.022	5.991	213.015	Invalid mass	No results	No results	Organic oxygen compounds	Organooxygen compounds	Carbohydrates and carbohydrate conjugates	Pentose phosphates	2.62788e+07	2.06141e+07	2.61515e+07	3.47217e+07	3.23209e+07	2.60664e+07	3.55136e+07	2.84599e+07	2.93605e+07	5.15562e+07	2.61428e+07	3.68084e+07	2.33302e+07	4.3707e+07	2.91699e+07	2.86393e+07	4.16662e+07	2.53576e+07	1.82432e+07	1.54536e+08	4.46031e+07	2.22177e+07	1.11872e+08	4.92407e+07	4.02311e+07	3.77666e+07	4.14845e+07
Com_1812_neg	Monobutyl phthalate	C12 H14 O4	222.089	6.391	221.082	Full match	No results	Full match	Benzenoids	Benzene and substituted derivatives	Benzoic acids and derivatives	Benzoic acid esters	3.17158e+07	5.50822e+07	4.0627e+07	2.03736e+07	4.69316e+07	5.70633e+07	4.92227e+07	5.14426e+07	2.45118e+07	3.88785e+07	1.97384e+07	4.83513e+07	5.9079e+07	1.37685e+07	3.44447e+07	2.9593e+07	1.88341e+07	3.44983e+07	6.11141e+07	1.31575e+08	6.95763e+07	5.05128e+07	1.47409e+08	9.30087e+07	4.46716e+07	4.3607e+07	4.41148e+07
Com_1818_neg	2,2-Dimethylsuccinic acid	C6 H10 O4	146.058	3.225	145.051	Full match	No results	Full match	Lipids and lipid-like molecules	Fatty Acyls	Fatty acids and conjugates	Methyl-branched fatty acids	3.83149e+07	1.59205e+07	1.33694e+07	3.76867e+07	1.60126e+07	1.29741e+07	1.36526e+07	8.21082e+06	2.0624e+07	1.44266e+07	8.94606e+06	1.96098e+07	7.71442e+06	1.63205e+07	7.29123e+06	6.37746e+06	1.50239e+07	7.88271e+06	6.41826e+07	9.27566e+06	8.16926e+07	5.66978e+07	8.95733e+06	4.21419e+07	2.2012e+07	2.09884e+07	2.42315e+07
Com_1834_neg	Hydrocinnamic acid	C9 H10 O2	150.068	5.424	195.066	Full match	No results	Full match	Phenylpropanoids and polyketides	Phenylpropanoic acids	Not available	Phenylpropanoic acids	7.01595e+07	6.23353e+07	3.97604e+07	3.74901e+07	3.27556e+07	1.02199e+07	3.47292e+07	1.31289e+07	2.21673e+07	1.68022e+07	1.98472e+07	1.83012e+07	2.25547e+07	6.68263e+07	3.68782e+07	1.53709e+07	4.72573e+07	2.22695e+07	3.78732e+07	1.52143e+07	3.16578e+07	2.65846e+07	1.07441e+07	3.29857e+07	2.45463e+07	4.53806e+07	4.60536e+07
Com_1905_neg	Soyasaponin I	C48 H78 O18	942.522	7.123	941.514	Full match	No results	No results	Lipids and lipid-like molecules	Prenol lipids	Terpene glycosides	Triterpene saponins	463075	447450	590251	416099	461412	421280	588403	413552	362120	565734	443921	391092	389490	450537	359764	352488	419763	371320	435055	7.85514e+06	6.26135e+06	1.28878e+07	813752	8.84331e+07	3.30253e+06	3.35054e+06	3.4563e+06
Com_1923_neg	methadone-d9	C21 H18 [2]H9 N O	317.955	1.232	316.948	Invalid mass	No results	No results					509872	530931	569102	577031	575516	617867	3.76115e+07	677946	441876	2.98859e+07	421353	520139	903540	350416	462568	740833	417691	457275	6.57276e+07	1.00326e+06	410061	9.68559e+07	4.76971e+06	511273	733459	552904	554105
Com_1964_neg	Picrotin	C15 H18 O7	310.106	5.491	309.098	Full match	No results	No results	Organoheterocyclic compounds	Furopyrans	Not available	Furopyrans	3.78401e+07	3.47313e+07	2.56236e+07	4.38895e+07	2.84274e+07	2.55796e+07	1.97699e+07	2.0915e+07	3.08268e+07	1.71263e+07	2.06977e+07	1.14972e+07	2.86199e+07	2.55443e+07	3.52708e+07	5.10398e+07	2.27799e+07	1.56835e+07	8.44726e+07	1.68361e+07	5.94496e+07	6.49272e+07	3.90859e+07	5.57177e+07	3.79251e+07	3.69832e+07	3.50059e+07
Com_1979_neg	Pseudouridine	C9 H12 N2 O6	244.069	1.612	243.062	Full match	No results	Full match	Nucleosides, nucleotides, and analogues	Nucleoside and nucleotide analogues	Not available	Nucleoside and nucleotide analogues	2.7549e+07	1.88122e+07	2.15498e+07	2.30137e+07	1.67485e+07	2.47895e+07	1.9362e+07	6.00995e+06	2.22156e+07	2.46267e+07	1.21012e+07	1.92025e+07	5.84158e+06	6.14595e+07	1.00089e+07	1.08375e+07	4.32321e+07	7.13838e+06	3.59074e+07	6.03741e+06	1.31165e+07	1.26346e+07	1.18728e+07	9.89398e+06	1.43287e+07	1.9475e+07	1.46269e+07
Com_1981_neg	Trolox	C14 H18 O4	250.12	5.881	249.113	Full match	No results	No results	Organoheterocyclic compounds	Benzopyrans	1-benzopyrans	1-benzopyrans	5.56544e+07	6.30088e+07	4.95107e+07	6.19629e+07	5.91365e+07	4.0209e+07	3.03393e+07	4.72996e+07	4.47141e+07	2.66124e+07	6.39972e+07	6.47828e+07	3.40674e+07	5.00597e+07	7.17261e+07	5.11373e+07	4.51439e+07	6.77815e+07	4.67637e+07	3.76461e+07	5.97945e+07	4.37712e+07	2.76858e+07	4.26432e+07	5.2834e+07	4.22385e+07	4.21384e+07
Com_1986_neg	Ethyl chrysanthemumate	C12 H20 O2	196.146	6.146	241.144	No results	No results	Full match	Lipids and lipid-like molecules	Prenol lipids	Monoterpenoids	Monocyclic monoterpenoids	4.63362e+07	4.41898e+07	4.19243e+07	4.94852e+07	4.11264e+07	3.75001e+07	2.70741e+07	4.72864e+07	4.66547e+07	2.16233e+07	3.1354e+07	5.02034e+07	1.58203e+07	5.47601e+07	6.35158e+07	1.81761e+07	4.53943e+07	5.84982e+07	7.16806e+07	1.9393e+07	4.88012e+07	9.31241e+07	2.46485e+07	4.79876e+07	4.38869e+07	3.93989e+07	4.51269e+07
Com_2039_neg	12,13-EODE	C18 H32 O3	296.235	6.339	341.233	No results	No results	Full match					1.27196e+07	1.8172e+07	2.76912e+07	3.59562e+07	1.41061e+07	2.13908e+07	1.55518e+07	9.05157e+06	1.49736e+07	3.93885e+07	6.18133e+07	4.26623e+07	3.93448e+06	1.75097e+07	2.36051e+07	3.06932e+06	2.21777e+07	2.1496e+07	1.1645e+07	3.41103e+06	8.72571e+06	1.31795e+07	875978	1.0472e+07	1.85729e+07	1.34537e+07	1.48183e+07
Com_2042_neg	N-Acetyl-DL-tryptophan	C13 H14 N2 O3	246.1	5.658	245.093	Full match	No results	Full match	Organic acids and derivatives	Carboxylic acids and derivatives	Amino acids, peptides, and analogues	N-acyl-alpha amino acids	6.69901e+07	1.72923e+07	1.45314e+07	7.1739e+07	1.35946e+07	8.77257e+06	7.25824e+06	1.80954e+06	3.35391e+07	8.16478e+06	8.55599e+06	3.03328e+07	1.66977e+06	1.293e+07	1.3777e+07	2.4272e+06	9.83967e+06	6.46896e+06	5.19054e+06	2.94745e+06	4.99452e+06	1.45893e+07	6.91334e+06	4.73362e+06	1.66523e+07	1.54158e+07	1.66538e+07
Com_2055_neg	1a,1b-Dihomo prostaglandin F2α	C22 H38 O5	382.272	7.94	381.264	Full match	No results	No results	Lipids and lipid-like molecules	Fatty Acyls	Eicosanoids	Prostaglandins and related compounds	1.10923e+07	2.7558e+07	1.19648e+07	7.95565e+06	2.57501e+07	1.20553e+07	4.46457e+06	5.748e+06	1.19829e+07	3.57709e+06	5.22617e+07	1.386e+07	1.88517e+06	8.99933e+06	1.69305e+07	1.53277e+06	2.63829e+07	1.93997e+07	1.61488e+07	9.17529e+06	1.41718e+07	8.92695e+07	3.7168e+06	3.44e+07	1.89769e+07	1.64284e+07	1.97391e+07
Com_2058_neg	tetranor-PGFM	C16 H26 O7	312.157	6.156	311.15	Invalid mass	No results	No results	Lipids and lipid-like molecules	Fatty Acyls	Eicosanoids	Prostaglandins and related compounds	3.82761e+07	3.5873e+07	3.29181e+07	4.38354e+07	3.23032e+07	3.28271e+07	2.23379e+07	2.87821e+07	3.96935e+07	2.27728e+07	3.20748e+07	4.37408e+07	1.61711e+07	5.86391e+07	5.30717e+07	2.50393e+07	5.74648e+07	5.65809e+07	7.5939e+07	4.67539e+07	4.95969e+07	7.00249e+07	3.5655e+07	6.05814e+07	4.22268e+07	4.19961e+07	4.2753e+07
Com_2170_neg	Uridine monophosphate (UMP)	C9 H13 N2 O9 P	324.036	1.487	323.029	Full match	No results	Full match	Nucleosides, nucleotides, and analogues	Pyrimidine nucleotides	Pyrimidine ribonucleotides	Pyrimidine ribonucleoside monophosphates	9.06009e+06	5.97255e+06	3.91659e+06	9.59446e+06	5.69889e+06	3.0756e+06	1.62934e+06	1.80656e+06	7.29232e+06	1.5456e+06	3.5951e+06	6.54253e+06	817447	3.90966e+06	3.71455e+06	2.58959e+06	3.86181e+06	2.83176e+06	7.52586e+07	7.08304e+06	2.21355e+07	5.99108e+07	3.19243e+07	1.86939e+07	1.10933e+07	1.12776e+07	1.13179e+07
Com_2181_neg	Royal jelly acid	C10 H18 O3	186.125	5.453	231.124	No results	No results	Full match	Organic acids and derivatives	Hydroxy acids and derivatives	Medium-chain hydroxy acids and derivatives	Medium-chain hydroxy acids and derivatives	2.09395e+07	1.79942e+07	1.29724e+07	2.16078e+07	1.27952e+07	3.01516e+07	5.42639e+06	1.27987e+07	1.58813e+07	5.53856e+06	9.99316e+06	4.21775e+07	3.55139e+06	1.74514e+07	2.24971e+07	3.94461e+06	1.43004e+07	6.59825e+07	2.01132e+06	7.59344e+06	1.19387e+07	1.24025e+07	5.46939e+06	1.27041e+07	1.2366e+07	1.3043e+07	1.21731e+07
Com_2209_neg	Undecanedioic acid	C11 H20 O4	216.136	7.003	431.265	No results	No results	Full match	Lipids and lipid-like molecules	Fatty Acyls	Fatty acids and conjugates	Medium-chain fatty acids	6.92394e+06	1.13415e+07	1.12706e+07	5.63827e+06	9.95692e+06	8.50495e+06	9.1848e+06	8.85069e+06	2.71663e+06	5.59515e+06	1.10833e+07	1.30135e+07	4.07626e+06	4.70445e+06	5.42388e+06	2.10501e+07	7.59105e+06	2.52063e+06	4.29005e+07	2.62694e+06	6.5969e+07	1.79222e+06	1.29961e+06	2.2585e+07	2.35599e+07	2.23596e+07	1.90757e+07
Com_2320_neg	Hexanoylglycine	C8 H15 N O3	173.105	5.378	172.098	Full match	No results	Full match	Organic acids and derivatives	Carboxylic acids and derivatives	Amino acids, peptides, and analogues	N-acyl-alpha amino acids	2.40948e+07	5.98004e+07	4.77681e+07	2.80605e+07	5.59747e+07	4.43251e+07	3.3278e+07	2.4618e+07	2.54531e+07	3.1289e+07	2.04884e+07	2.48426e+07	1.54102e+07	2.19203e+07	2.07943e+07	1.83157e+07	1.87726e+07	2.07104e+07	1.84457e+07	2.50994e+07	1.67387e+07	1.24214e+07	1.30058e+08	2.21588e+07	2.92839e+07	2.8001e+07	2.92145e+07
Com_2512_neg	DL-3-Aminoisobutyric acid	C4 H9 N O2	103.063	2.723	102.056	Full match	No results	Full match	Organic acids and derivatives	Carboxylic acids and derivatives	Amino acids, peptides, and analogues	Beta amino acids and derivatives	882993	689943	218864	809245	826253	198451	329950	242008	690337	289606	239281	541737	293054	346967	189235	291939	153478	174899	6.3502e+07	335155	5.59197e+07	5.55726e+07	353716	3.37412e+07	8.61262e+06	9.63144e+06	9.58406e+06
Com_2522_neg	13,14-dihydro-15-keto-tetranor Prostaglandin D2	C16 H26 O5	280.167	6.065	279.16	Invalid mass	No results	No results	Organic oxygen compounds	Organooxygen compounds	Alcohols and polyols	Cyclopentanols	3.53249e+07	2.5685e+07	2.72552e+07	3.46834e+07	2.87236e+07	1.71169e+07	2.41335e+07	2.07592e+07	2.48418e+07	1.91082e+07	3.13679e+07	2.95023e+07	9.23776e+06	3.58256e+07	3.14835e+07	1.67074e+07	3.77057e+07	5.56788e+07	5.19591e+07	4.75275e+07	4.63977e+07	4.02503e+07	2.54053e+07	3.45074e+07	3.84455e+07	2.61185e+07	4.00397e+07
Com_2576_neg	D-Fructose 1,6-bisphosphate	C6 H14 O12 P2	339.996	6.332	338.989	No results	No results	Full match					3.45688e+06	3.77865e+06	4.43673e+06	3.36161e+06	4.27834e+06	3.8427e+06	5.03556e+06	3.28055e+06	3.38012e+06	4.21768e+06	3.45683e+06	4.96964e+07	2.86026e+06	2.80177e+06	3.68931e+06	1.60448e+07	4.95492e+07	1.19597e+07	830960	5.52893e+06	3.0431e+06	3.93006e+06	5.50521e+06	2.40209e+06	4.23891e+06	3.56336e+06	3.88256e+06
Com_2588_neg	MGDG O-10:0_2:0	C21 H40 O9	482.273	6.09	481.265	No results	Invalid mass	No results					1.49947e+07	1.88677e+06	1.4806e+07	1.48664e+07	9.14074e+06	1.37744e+07	1.37635e+07	633514	2.98329e+06	2.14916e+07	1.13352e+06	3.27378e+06	613802	3.3592e+07	6.31299e+06	591439	4.94097e+07	2.23891e+07	1.11118e+06	881337	1.3222e+06	373757	867737	939892	1.5992e+07	1.39017e+07	8.28398e+06
Com_2599_neg	DL-α-Methoxyphenylacetic acid	C9 H10 O3	166.063	5.668	165.056	Full match	No results	Full match	Benzenoids	Benzene and substituted derivatives	Benzylethers	Benzylethers	2.60231e+07	3.09536e+07	2.61943e+07	6.81377e+06	2.62895e+07	2.4596e+07	3.21699e+07	1.70079e+07	1.59062e+07	2.1173e+07	6.21092e+06	6.21887e+06	1.53423e+07	3.2956e+07	1.90292e+07	4.0926e+07	2.37464e+07	5.42538e+07	2.64998e+07	2.0615e+07	1.40223e+07	2.27763e+07	4.33502e+07	5.26456e+07	3.22542e+07	3.18834e+07	2.21119e+07
Com_2631_neg	Flavin mononucleotide (FMN)	C17 H21 N4 O9 P	456.109	5.291	455.102	Invalid mass	No results	No results	Nucleosides, nucleotides, and analogues	Flavin nucleotides	Not available	Flavin nucleotides	909369	1.16296e+06	1.51248e+06	1.82945e+06	817286	1.05379e+06	476632	781966	1.13584e+06	438237	1.52478e+06	2.37958e+06	372284	2.05262e+06	5.38114e+07	344440	1.94601e+06	3.00657e+06	4.30523e+06	2.25667e+06	4.2768e+06	3.75976e+06	934770	4.04859e+06	2.82317e+06	3.53969e+06	3.98469e+06
Com_2759_neg	Perillic acid	C10 H14 O2	166.099	5.612	165.092	Full match	No results	Full match	Lipids and lipid-like molecules	Prenol lipids	Monoterpenoids	Menthane monoterpenoids	4.21196e+07	3.97166e+07	2.1393e+07	4.09521e+07	1.49725e+07	1.58696e+07	2.21208e+07	2.33853e+07	3.42085e+07	2.26768e+07	2.4138e+07	4.06746e+07	1.92852e+07	3.60669e+07	4.66948e+07	2.72419e+07	3.51084e+07	5.12045e+07	4.07901e+07	3.36674e+07	3.37473e+07	3.81159e+07	2.41867e+07	3.88782e+07	3.34677e+07	3.91906e+07	4.37308e+07
Com_2762_neg	(±)13-HODE	C18 H32 O3	296.235	7.318	295.227	Full match	No results	Full match					2.37028e+07	3.49426e+07	2.93533e+07	1.46318e+07	2.66414e+07	3.02876e+07	1.93743e+07	1.14633e+07	2.54757e+07	2.58753e+07	1.77676e+06	1.55219e+06	6.45835e+06	2.37672e+07	3.15686e+07	7.16095e+06	2.77142e+07	2.49205e+07	2.98829e+07	6.4682e+06	8.19794e+06	6.50069e+07	1.43546e+07	2.21322e+07	2.50384e+07	2.757e+07	2.44167e+07
Com_2874_neg	N'-[2-(3-methoxyphenyl)acetyl]-6-quinoxalinecarbohydrazide	C18 H16 N4 O3	336.122	5.517	335.115	Full match	No results	No results					7.99504e+06	5.67067e+06	3.47745e+06	1.13003e+07	5.80736e+06	3.38345e+06	3.76711e+06	2.98222e+06	5.50115e+06	2.37849e+06	4.79341e+06	7.5194e+06	8.95673e+06	6.22216e+06	9.71935e+06	1.4707e+07	6.48065e+06	4.81972e+06	4.21464e+07	1.64678e+07	1.26175e+07	3.24616e+07	1.44963e+07	5.60748e+07	1.16459e+07	1.00103e+07	1.33891e+07
Com_2880_neg	4-Methoxycinnamic Acid	C10 H10 O3	178.063	5.552	177.056	No results	No results	Full match	Phenylpropanoids and polyketides	Cinnamic acids and derivatives	Cinnamic acids	Cinnamic acids	4.61462e+07	1.69073e+07	1.75066e+07	2.42613e+07	1.83838e+07	9.78312e+06	2.32028e+07	1.71265e+07	2.75177e+07	1.04285e+07	1.4978e+07	3.76081e+07	1.45735e+07	1.98894e+07	2.85045e+07	1.403e+07	1.43779e+07	2.33764e+07	3.54072e+07	1.31863e+07	1.16658e+07	1.95856e+07	1.06568e+07	1.24932e+07	2.65875e+07	1.56963e+07	2.84886e+07
Com_2903_neg	(±)9(10)-EpOME	C18 H32 O3	342.241	8.014	323.223	Invalid mass	No results	No results					2.4104e+07	2.96269e+07	2.30793e+07	1.6913e+07	2.38438e+07	2.43285e+07	3.88328e+07	1.29369e+07	2.1075e+07	2.67789e+07	1.55645e+07	1.95182e+07	5.34716e+06	4.04407e+07	4.27353e+07	5.69318e+06	3.97483e+07	3.50911e+07	2.04975e+07	7.33367e+06	1.85382e+07	3.13846e+07	8.33372e+06	2.12722e+07	2.32315e+07	1.96702e+07	2.36448e+07
Com_2972_neg	Indole-2-carboxylic acid	C9 H7 N O2	161.048	5.747	160.04	Full match	No results	No results	Organoheterocyclic compounds	Indoles and derivatives	Indolecarboxylic acids and derivatives	Indolecarboxylic acids and derivatives	4.39543e+07	1.93273e+07	1.91715e+07	4.43256e+07	2.57202e+07	2.0389e+07	2.11748e+07	2.62676e+06	4.07979e+07	1.98898e+07	4.11526e+07	3.65092e+07	1.2172e+07	3.84831e+07	1.23443e+07	1.39023e+07	3.57384e+07	2.07857e+07	3.01814e+07	9.83863e+06	2.19371e+07	3.16971e+07	7.34021e+06	2.14222e+07	2.89924e+07	2.91561e+07	3.05049e+07
Com_2985_neg	LPG 16:0	C22 H45 O9 P	484.28	10.762	483.273	No results	Full match	No results	Lipids and lipid-like molecules	Glycerophospholipids	Glycerophosphoglycerols	Phosphatidylglycerols	1.57392e+06	1.08238e+07	1.90714e+07	1.12924e+06	1.12864e+07	6.22595e+07	4.894e+07	2.66799e+07	4.46644e+06	1.59792e+07	7.75388e+06	3.95119e+06	1.82203e+06	4.35629e+06	2.09789e+06	1.48498e+06	1.28325e+07	2.05257e+06	1.16316e+06	1.93086e+06	2.05311e+07	1.25138e+06	2.14971e+06	4.37917e+07	7.77163e+06	8.42285e+06	7.79059e+06
Com_2993_neg	Dl-3-Hydroxy-kynurenine	C10 H12 N2 O4	224.079	5.435	447.151	No results	No results	Full match	Organic oxygen compounds	Organooxygen compounds	Carbonyl compounds	Alkyl-phenylketones	2.25151e+07	2.12884e+07	3.35773e+07	2.40849e+07	1.84535e+07	3.23459e+07	2.36118e+07	1.43854e+06	1.23735e+07	3.18523e+07	5.58933e+06	1.24334e+07	1.5653e+06	2.2354e+07	5.61372e+06	2.36349e+06	4.24081e+07	4.39336e+06	1.24795e+06	432174	292553	1.51767e+06	5.56698e+06	330928	1.39927e+07	9.55245e+06	1.56087e+07
Com_3141_neg	8-iso Prostaglandin A2	C20 H30 O4	316.201	7.977	361.199	Invalid mass	No results	No results	Lipids and lipid-like molecules	Fatty Acyls	Eicosanoids	Prostaglandins and related compounds	2.16902e+07	3.32748e+07	1.68696e+07	2.19256e+07	2.19084e+07	2.74044e+07	7.11517e+06	1.8247e+07	1.73554e+07	3.64809e+07	3.85145e+07	1.87638e+07	1.05986e+07	1.99252e+07	1.3114e+07	1.01974e+07	2.43479e+07	1.23455e+07	4.45191e+07	8.70596e+06	1.97093e+07	2.71209e+07	1.1328e+07	2.77447e+07	2.16145e+07	3.06157e+07	1.99925e+07
Com_3209_neg	Tyrosol	C8 H10 O2	138.068	6.221	137.061	Full match	No results	No results	Benzenoids	Phenols	Tyrosols and derivatives	Tyrosols	8.39231e+06	9.48999e+06	6.57873e+06	9.96936e+06	7.90086e+06	5.9934e+06	4.16229e+06	5.98526e+06	8.48751e+06	5.30438e+06	5.87594e+06	9.36433e+06	1.10901e+07	2.71143e+07	2.52166e+07	3.66095e+07	2.52856e+07	2.61181e+07	3.19887e+07	3.24857e+07	4.3898e+07	3.72847e+07	5.02473e+07	4.77685e+07	1.88683e+07	2.03827e+07	2.00298e+07
Com_3263_neg	Caffeic acid	C9 H8 O4	180.042	5.707	179.035	Full match	No results	No results	Phenylpropanoids and polyketides	Cinnamic acids and derivatives	Hydroxycinnamic acids and derivatives	Hydroxycinnamic acids	8.02834e+06	1.30587e+07	2.4508e+07	1.59788e+07	3.02076e+07	1.55737e+07	2.20503e+07	1.19246e+07	9.88745e+06	2.0947e+07	2.08045e+07	1.35699e+07	1.20072e+07	1.03233e+07	1.03428e+07	1.77864e+07	6.32281e+06	1.13509e+07	4.79689e+07	1.44017e+07	1.93259e+07	2.66969e+07	1.14104e+07	2.13173e+07	1.54485e+07	1.48869e+07	1.7335e+07
Com_3335_neg	4-Nitrophenol	C6 H5 N O3	139.027	5.882	138.02	Full match	No results	Full match	Benzenoids	Phenols	Nitrophenols	Nitrophenols	3.32624e+07	3.90022e+07	1.93857e+07	3.50648e+07	2.22718e+07	1.61685e+07	5.80258e+07	4.57756e+07	2.89828e+07	5.89579e+07	3.01189e+07	2.90399e+07	4.52506e+07	3.30691e+07	3.99393e+07	2.12627e+07	2.04918e+07	4.12819e+07	2.08431e+07	6.86249e+07	3.7672e+07	2.05493e+07	7.27072e+07	4.50109e+07	3.10297e+07	3.15926e+07	3.3907e+07
Com_3338_neg	Catechin	C15 H14 O6	290.082	5.396	289.075	Invalid mass	No results	No results	Phenylpropanoids and polyketides	Flavonoids	Flavans	Catechins	1.18267e+07	1.18593e+07	1.10247e+07	1.01646e+07	947851	1.27305e+07	3.70125e+06	2.65135e+07	2.34898e+07	3.47217e+06	2.46322e+07	2.59401e+07	2.92768e+07	1.86063e+07	4.13819e+07	5.07811e+07	1.6679e+07	2.01635e+07	1.68516e+07	1.57589e+07	1.76676e+07	8.48157e+06	1.00426e+07	2.15472e+07	1.84137e+07	1.77188e+07	2.02804e+07
Com_3344_neg	13,14-Dihydro-15-keto Prostaglandin E2	C20 H32 O5	388.199	6.518	387.192	Invalid mass	No results	No results	Lipids and lipid-like molecules	Fatty Acyls	Eicosanoids	Prostaglandins and related compounds	2.68463e+07	2.02506e+07	2.8349e+07	2.40254e+07	2.69339e+07	3.74126e+07	4.84601e+07	9.06512e+06	2.78572e+07	4.58601e+07	3.11983e+07	2.53217e+07	6.69418e+06	3.43953e+07	1.81517e+07	1.13258e+07	3.24073e+07	2.58127e+07	1.4663e+07	7.60087e+06	1.71406e+07	1.28534e+07	7.23363e+06	5.33238e+06	2.27797e+07	2.08744e+07	2.35249e+07
Com_3345_neg	Butylparaben	C11 H14 O3	194.1	6.518	387.192	Invalid mass	No results	No results	Benzenoids	Benzene and substituted derivatives	Benzoic acids and derivatives	p-Hydroxybenzoic acid alkyl esters	2.68463e+07	2.02506e+07	2.8349e+07	2.29968e+07	2.69339e+07	3.74126e+07	4.84601e+07	8.89214e+06	2.78572e+07	4.58601e+07	3.11983e+07	2.53217e+07	6.69418e+06	3.43953e+07	1.81517e+07	1.13258e+07	3.24073e+07	2.58127e+07	9.2232e+06	7.60087e+06	7.12557e+06	1.28534e+07	7.23363e+06	6.8355e+06	2.27797e+07	2.08744e+07	2.35249e+07
Com_3385_neg	LPI 15:0	C24 H47 O12 P	558.281	9.546	557.274	No results	Full match	No results	Lipids and lipid-like molecules	Glycerophospholipids	Glycerophosphoinositols	Phosphatidylinositols	6.22462e+06	1.99802e+07	2.11571e+07	2.99012e+06	1.9615e+07	1.68009e+07	4.20787e+07	4.25189e+07	7.97463e+06	2.75121e+07	2.45374e+07	1.02711e+07	9.81571e+06	1.15442e+07	6.48184e+06	4.81581e+06	1.50608e+07	7.23124e+06	1.19709e+06	3.55436e+06	3.54362e+07	3.24802e+06	3.52785e+06	4.65409e+07	1.15706e+07	7.81874e+06	1.11542e+07
Com_3445_neg	Gibberellin A4	C19 H24 O5	332.163	5.632	331.155	Full match	No results	No results	Lipids and lipid-like molecules	Prenol lipids	Diterpenoids	C19-gibberellin 6-carboxylic acids	7.89454e+06	3.4894e+06	3.55589e+06	1.10898e+07	2.68391e+06	3.38486e+06	2.46228e+06	3.32812e+06	6.33747e+06	2.82186e+06	3.88577e+06	6.73362e+06	3.09914e+06	4.42977e+06	5.3593e+06	4.77737e+06	3.5785e+06	6.21408e+06	4.52041e+07	8.41593e+06	3.44561e+07	2.77804e+07	6.66952e+06	2.48356e+07	1.23986e+07	1.10912e+07	1.21995e+07
Com_3470_neg	8(S),15(S)-DiHETE	C20 H32 O4	168.115	6.344	335.223	Invalid mass	No results	No results	Lipids and lipid-like molecules	Fatty Acyls	Eicosanoids	Hydroxyeicosatetraenoic acids	1.42036e+07	2.12136e+07	3.18989e+07	1.52619e+07	1.74655e+07	2.50454e+07	2.47623e+07	1.57097e+07	1.95984e+07	2.52558e+07	2.1538e+07	1.70375e+07	1.192e+07	2.06974e+07	3.97883e+07	5.87503e+06	2.53503e+07	3.63163e+07	3.05398e+07	8.53679e+06	2.21592e+07	3.3322e+07	8.09467e+06	2.83269e+07	2.48312e+07	2.31945e+07	2.22351e+07
Com_3484_neg	1-benzyl-3-(2-methylphenyl)-3,7-dihydro-1H-purine-2,6-dione	C19 H16 N4 O2	332.13	6.115	331.123	Invalid mass	No results	No results					6.55399e+06	1.13393e+07	1.10105e+07	2.03313e+06	2.44755e+06	1.10878e+07	6.06279e+06	1.10336e+07	6.97133e+06	8.08248e+06	1.30331e+07	1.4885e+07	1.51502e+07	3.29312e+07	2.95809e+07	2.79956e+07	1.68139e+07	2.30245e+07	3.5072e+06	9.72443e+06	7.33381e+06	1.92521e+06	8.27481e+06	1.08746e+07	7.67955e+06	1.06062e+07	1.19523e+07
Com_3489_neg	4-tert-butylphenol	C10 H14 O	150.104	6.401	149.097	Full match	No results	No results	Benzenoids	Benzene and substituted derivatives	Phenylpropanes	Phenylpropanes	1.55456e+07	1.82877e+07	2.63426e+07	1.47858e+07	1.65758e+07	2.14248e+07	2.03215e+07	1.16024e+07	1.55077e+07	2.06496e+07	3.42527e+07	1.29488e+07	5.36364e+06	2.42751e+07	2.94057e+07	6.60697e+06	2.53828e+07	3.73482e+07	1.10678e+07	4.69202e+06	1.01501e+07	3.4994e+07	3.13657e+06	1.21433e+07	1.83557e+07	1.79743e+07	2.01209e+07
Com_3525_neg	Υ-Aminobutyric acid (GABA)	C4 H9 N O2	103.063	1.321	102.056	Full match	No results	Full match	Organic acids and derivatives	Carboxylic acids and derivatives	Amino acids, peptides, and analogues	Gamma amino acids and derivatives	2.08736e+06	2.37892e+06	2.92676e+06	2.50671e+06	2.25989e+06	2.70722e+06	3.15337e+06	1.40359e+06	1.58127e+06	2.93707e+06	987094	1.67433e+06	1.28648e+06	1.54059e+06	1.14562e+06	1.83528e+06	1.64948e+06	1.25233e+06	4.40092e+07	3.00501e+06	1.00684e+06	3.99431e+07	5.56091e+06	1.29855e+06	2.0919e+06	2.01754e+06	1.53958e+06
Com_3529_neg	4-Methylphenol	C7 H8 O	108.058	5.577	107.05	Full match	No results	Full match	Benzenoids	Phenols	Cresols	Para cresols	3.66786e+07	1.75645e+07	1.47342e+07	4.21676e+07	1.80004e+07	1.46062e+07	1.09465e+07	8.22145e+06	2.12404e+07	1.05121e+07	9.81303e+06	2.12945e+07	6.32994e+06	2.48859e+07	1.42241e+07	8.41122e+06	2.33744e+07	2.28288e+07	1.54783e+07	1.03655e+07	1.11565e+07	1.41913e+07	8.12327e+06	1.8965e+07	1.48163e+07	1.52499e+07	1.44027e+07
Com_3629_neg	Thymidine 5'-monophosphate	C10 H15 N2 O8 P	322.057	2.265	321.049	Full match	No results	Full match	Nucleosides, nucleotides, and analogues	Pyrimidine nucleotides	Pyrimidine deoxyribonucleotides	Pyrimidine 2'-deoxyribonucleoside monophosphates	1.07941e+07	3.97986e+06	2.71063e+06	8.84867e+06	5.20677e+06	1.88952e+06	517261	545986	6.17466e+06	494652	2.20142e+06	5.7851e+06	698474	1.81334e+06	3.05828e+06	4.5703e+06	2.06143e+06	3.83575e+06	4.2365e+07	4.335e+06	2.38206e+07	3.65583e+07	3.97281e+06	2.38426e+07	8.73332e+06	8.14574e+06	7.69949e+06
Com_3656_neg	Sulfoacetic acid	C2 H4 O5 S	139.978	1.41	138.971	No results	No results	Full match	Organic acids and derivatives	Organic sulfonic acids and derivatives	Organosulfonic acids and derivatives	Organosulfonic acids	9.70031e+06	1.03588e+07	1.46892e+07	1.09606e+07	1.12316e+07	1.25613e+07	1.60627e+07	7.32986e+06	6.94218e+06	1.49587e+07	5.25782e+06	8.18415e+06	5.63331e+06	6.63028e+06	5.59314e+06	7.89856e+06	7.09892e+06	5.38969e+06	4.18825e+07	1.31387e+07	5.51277e+06	3.48074e+07	1.12562e+07	6.54248e+06	9.76082e+06	7.52879e+06	7.83415e+06
Com_3664_neg	8-iso-13,14-dihydro-15-keto Prostaglandin F2α	C20 H34 O5	708.481	7.134	707.474	Invalid mass	No results	No results	Lipids and lipid-like molecules	Fatty Acyls	Eicosanoids	Prostaglandins and related compounds	1.70358e+07	3.0327e+07	2.66921e+07	9.02631e+06	2.16705e+07	2.54946e+07	1.48768e+07	2.49367e+07	2.09823e+07	2.01331e+07	1.91795e+07	2.3172e+07	9.87805e+06	3.07701e+07	3.68007e+07	1.60846e+07	3.21788e+07	3.46398e+07	1.43951e+07	1.07936e+07	1.81517e+07	1.77941e+07	1.5101e+07	1.58732e+07	2.02421e+07	1.74758e+07	1.63225e+07
Com_3673_neg	diethyl 2-[(4-methoxy-2-nitroanilino)methylidene]malonate	C15 H18 N2 O7	338.107	8.125	337.1	Invalid mass	No results	No results					5.32457e+06	582221	697459	2.2458e+06	484097	593761	915882	497626	3.3629e+06	916865	351411	2.93797e+06	567424	3.06815e+07	1.10825e+07	454866	2.37797e+07	1.22308e+07	515457	598093	411156	724464	685640	443257	4.22648e+06	3.30836e+06	3.77317e+06
Com_3697_neg	FAHFA 2:0/19:2	C21 H36 O4	352.261	7.611	351.254	No results	Full match	Full match					1.80568e+07	1.60507e+07	1.5753e+07	1.26652e+07	2.04021e+07	2.32978e+07	1.38165e+07	5.34127e+06	1.32738e+07	2.22811e+07	1.18829e+07	1.29208e+07	4.72178e+06	2.8323e+07	3.3827e+07	2.83086e+06	3.30354e+07	2.76544e+07	1.31587e+07	603940	1.05627e+07	3.57319e+07	676097	1.16676e+07	1.33133e+07	1.71875e+07	1.81317e+07
Com_3802_neg	1-methyl-N-(4-piperidinophenyl)-1H-imidazole-4-sulfonamide	C15 H20 N4 O2 S	320.137	5.433	319.13	Invalid mass	No results	No results					1.39236e+07	3.77685e+06	5.87673e+06	1.54029e+07	7.16767e+06	6.2071e+06	4.12375e+06	3.60445e+06	7.93113e+06	2.57726e+06	4.4033e+06	8.68845e+06	2.14583e+06	4.60328e+06	6.3843e+06	4.8051e+06	1.56768e+07	7.73493e+06	1.97961e+07	4.7934e+07	3.59245e+07	1.80718e+07	3.57907e+07	3.24876e+07	9.72572e+06	9.41754e+06	9.96804e+06
Com_3844_neg	2,4-Dinitrophenol	C6 H4 N2 O5	184.012	5.987	183.004	Full match	No results	No results	Benzenoids	Phenols	Nitrophenols	Dinitrophenols	2.28861e+06	3.06591e+06	2.29628e+06	2.5796e+06	2.38084e+06	2.128e+06	3.71437e+06	2.90659e+06	2.88476e+07	2.63864e+06	2.91938e+07	2.36686e+06	2.26444e+06	2.06682e+06	3.49618e+07	1.88901e+06	2.17139e+06	2.49419e+06	3.3667e+06	4.77328e+06	3.59176e+06	3.60525e+07	8.55455e+06	4.01989e+06	2.86777e+06	2.77039e+06	2.30015e+06
Com_3856_neg	3-Coumaric acid	C9 H8 O3	164.047	5.305	163.04	Full match	No results	Full match	Phenylpropanoids and polyketides	Cinnamic acids and derivatives	Hydroxycinnamic acids and derivatives	Hydroxycinnamic acids	3.14939e+07	1.01669e+07	7.21398e+06	3.38313e+07	9.82701e+06	8.63657e+06	8.35825e+06	2.99824e+06	1.69899e+07	7.76077e+06	5.61215e+06	1.51941e+07	4.64006e+06	1.6814e+07	5.68111e+06	4.00653e+06	3.14764e+07	9.4804e+06	9.77554e+06	4.6547e+06	5.18991e+06	9.46455e+06	8.09641e+06	5.6857e+06	1.22402e+07	1.29933e+07	1.27156e+07
Com_3916_neg	N-Isovalerylglycine	C7 H13 N O3	159.089	5.647	158.082	Full match	No results	Full match	Organic acids and derivatives	Carboxylic acids and derivatives	Amino acids, peptides, and analogues	N-acyl-alpha amino acids	8.06028e+06	1.74679e+07	1.56645e+07	1.1401e+07	1.36671e+07	1.68951e+07	1.83753e+07	1.3399e+07	1.10419e+07	1.86205e+07	8.8455e+06	9.68513e+06	1.46247e+07	1.25699e+07	1.33397e+07	1.81046e+07	1.14135e+07	1.08716e+07	2.43499e+07	2.41684e+07	1.86511e+07	1.86432e+07	7.24576e+07	1.72626e+07	1.48143e+07	1.45083e+07	1.7941e+07
Com_3960_neg	Quinic acid	C7 H12 O6	192.063	2.518	191.056	No results	No results	Full match	Organic oxygen compounds	Organooxygen compounds	Alcohols and polyols	Quinic acids and derivatives	1.77682e+07	6.97417e+06	8.49641e+06	1.95223e+07	6.21604e+06	8.0338e+06	1.04345e+07	4.62242e+06	7.33377e+06	9.82788e+06	2.93135e+07	6.55123e+06	4.73309e+06	7.0208e+06	4.47526e+06	3.17468e+06	8.11773e+06	4.10891e+06	1.2009e+07	7.57736e+06	6.72368e+06	1.09593e+07	6.70588e+06	8.0474e+06	9.19622e+06	9.74601e+06	8.87852e+06
Com_3995_neg	2-Hydroxy-1-(4-methoxyphenyl)propyl hexopyranoside	C16 H24 O8	344.147	5.619	343.14	Full match	No results	No results					7.79203e+06	1.93862e+07	1.0985e+07	3.10829e+07	1.83896e+07	9.80243e+06	1.67058e+07	1.47543e+07	1.95624e+07	7.75163e+06	1.36318e+07	2.0011e+07	4.29184e+06	2.13323e+07	2.81445e+07	1.49249e+07	1.44799e+07	2.85174e+07	3.76933e+07	3.65388e+07	2.82134e+07	3.2237e+07	2.39321e+07	2.98471e+07	1.99383e+07	2.07802e+07	2.31788e+07
Com_4019_neg	Genipin	C11 H14 O5	208.073	5.797	207.066	Invalid mass	No match	No match	Lipids and lipid-like molecules	Prenol lipids	Monoterpenoids	Iridoids and derivatives	3.12873e+07	453790	1.71763e+06	3.11178e+07	3.01598e+06	1.23238e+06	2.29374e+06	4.52345e+06	2.7803e+07	1.00105e+06	4.90905e+06	1.83222e+07	1.15705e+06	2.7023e+07	5.0721e+06	1.88672e+06	1.31651e+07	1.19809e+06	484016	1.71393e+06	1.24984e+06	531510	521883	1.37482e+07	7.87916e+06	8.93153e+06	8.63199e+06
Com_4043_neg	Homocysteic acid	C4 H9 N O5 S	183.021	1.315	219.969	No results	No results	Full match	Organic acids and derivatives	Carboxylic acids and derivatives	Amino acids, peptides, and analogues	Alpha amino acids	1.12994e+07	2.76693e+06	1.92319e+06	9.16993e+06	3.11567e+06	1.74204e+06	2.13947e+06	1.87287e+06	3.03931e+06	1.96691e+06	628366	2.07178e+06	836699	1.26844e+06	785511	1.38908e+06	1.60185e+06	774658	3.72332e+07	1.75332e+06	4.5398e+06	3.27845e+07	1.86666e+07	1.53308e+06	1.2857e+07	1.20789e+07	1.18821e+07
Com_4125_neg	3-Hydroxydecanoic acid	C10 H20 O3	188.141	6.813	187.134	Full match	No results	Full match	Organic acids and derivatives	Hydroxy acids and derivatives	Medium-chain hydroxy acids and derivatives	Medium-chain hydroxy acids and derivatives	7.5007e+06	5.00055e+06	4.73151e+06	6.10533e+06	4.35612e+06	4.69981e+06	4.73284e+06	3.6838e+06	4.06643e+06	4.01628e+06	1.54477e+06	4.07768e+06	3.21204e+06	5.7197e+06	5.37515e+06	2.87598e+06	4.65058e+06	4.99237e+06	3.63605e+07	6.3746e+06	2.27849e+07	2.0341e+07	7.81495e+06	1.17224e+07	8.11078e+06	8.03911e+06	8.32819e+06
Com_4148_neg	Glucosamine 6-sulfate	C6 H13 N O8 S	259.037	5.041	258.03	Full match	No results	No results	Organic oxygen compounds	Organooxygen compounds	Carbohydrates and carbohydrate conjugates	Hexoses	629498	1.01324e+06	569627	621338	910594	560690	593042	2.52163e+06	2.80925e+06	572252	1.88072e+06	1.62651e+06	521575	2.17693e+07	2.704e+07	441407	2.89393e+07	1.65705e+07	690813	547376	501724	520992	526716	384553	3.5195e+06	3.30294e+06	3.41971e+06
Com_4155_neg	Estrone sulfate	C18 H22 O5 S	350.121	5.345	349.114	Invalid mass	No results	No results	Lipids and lipid-like molecules	Steroids and steroid derivatives	Sulfated steroids	Sulfated steroids	3.02027e+07	6.28625e+06	1.38179e+07	3.10031e+07	6.35398e+06	1.28833e+07	1.15015e+07	457516	1.04693e+07	1.85238e+07	1.46175e+06	1.02734e+07	984241	5.70936e+06	1.42965e+06	1.74724e+06	1.1536e+07	1.40927e+06	3.28516e+06	468850	678099	1.21915e+06	346864	730704	7.57257e+06	7.02309e+06	7.11997e+06
Com_4176_neg	5-Methyluridine	C10 H14 N2 O6	258.085	4.657	257.078	No results	No results	Full match	Nucleosides, nucleotides, and analogues	Pyrimidine nucleosides	Not available	Pyrimidine nucleosides	1.11765e+07	9.82801e+06	7.97304e+06	9.42302e+06	7.22841e+06	9.01453e+06	5.92091e+06	2.02656e+06	1.22687e+07	7.45499e+06	6.24159e+06	1.06659e+07	3.18143e+06	2.6555e+07	9.27903e+06	6.54089e+06	1.93337e+07	5.06411e+06	9.78452e+06	1.44751e+07	3.50184e+06	6.58377e+06	3.27837e+06	6.88281e+06	6.48584e+06	9.58541e+06	9.34177e+06
Com_4288_neg	Dl-3,4-Dihydroxymandelic Acid	C8 H8 O5	184.037	5.301	183.03	No results	No results	Full match					1.45014e+06	674564	555248	1.66773e+06	4.06474e+06	520384	908212	588182	2.22077e+06	2.59706e+07	454226	2.09949e+06	449021	376420	460900	360297	243842	577671	991319	606902	1.35259e+06	2.18264e+06	6.53982e+07	1.33467e+06	620468	1.15279e+06	928723
Com_4301_neg	2-Methoxyestradiol	C19 H26 O3	302.188	7.353	301.181	Full match	No results	Full match	Lipids and lipid-like molecules	Steroids and steroid derivatives	Estrane steroids	Estrogens and derivatives	1.40291e+06	551122	1.40965e+06	3.29919e+07	856178	710933	1.09356e+06	746645	974875	1.02615e+06	875887	978874	708251	897511	777381	592812	819683	442456	3.46927e+07	1.30128e+06	1.2912e+07	1.24639e+07	946894	1.4637e+07	3.89924e+06	4.01842e+06	4.47469e+06
Com_4366_neg	Prostaglandin F3α	C20 H32 O5	704.451	7.284	703.443	Invalid mass	No results	No results	Lipids and lipid-like molecules	Fatty Acyls	Eicosanoids	Prostaglandins and related compounds	1.28606e+07	1.91738e+07	1.51128e+07	8.30202e+06	1.33105e+07	1.56034e+07	9.44931e+06	1.14587e+07	1.69654e+07	1.33178e+07	1.66824e+07	1.749e+07	9.08542e+06	2.20437e+07	3.01465e+07	1.44356e+07	2.68353e+07	2.8784e+07	1.25256e+07	9.8416e+06	1.21618e+07	1.93205e+07	1.35131e+07	1.40107e+07	1.53032e+07	1.35764e+07	1.34594e+07
Com_4423_neg	2-{1-[2-(4-benzhydrylpiperazino)-2-oxoethyl]cyclopentyl}acetic acid	C26 H32 N2 O3	420.236	6.046	419.229	Invalid mass	No results	No results					2.11226e+07	2.08452e+07	1.87811e+07	1.80651e+07	1.61578e+07	1.85569e+07	1.60691e+07	1.13736e+07	1.74827e+07	1.71426e+07	1.75463e+07	1.63469e+07	2.56011e+06	2.46247e+07	2.71885e+07	2.58526e+06	2.03321e+07	1.2057e+07	1.90003e+07	3.46117e+06	1.28114e+07	1.72823e+07	3.79019e+06	1.49529e+07	2.22488e+07	1.81709e+07	1.67382e+07
Com_4453_neg	Prostaglandin F1β	C20 H36 O5	356.256	7.511	355.249	Full match	No results	No results	Lipids and lipid-like molecules	Fatty Acyls	Eicosanoids	Prostaglandins and related compounds	1.27482e+07	2.09451e+07	1.4473e+07	8.54898e+06	1.35645e+07	1.59475e+07	9.64774e+06	7.03591e+06	1.0781e+07	1.12546e+07	9.45455e+06	1.04938e+07	2.52631e+06	1.40866e+07	2.14088e+07	1.91183e+06	1.71683e+07	2.91806e+07	1.20098e+07	2.17191e+06	1.02625e+07	3.62982e+07	1.26569e+06	1.14785e+07	1.3626e+07	1.21449e+07	1.31519e+07
Com_4461_neg	Prostaglandin D3	C20 H30 O5	332.196	7.251	377.194	Invalid mass	No results	No results	Lipids and lipid-like molecules	Fatty Acyls	Eicosanoids	Prostaglandins and related compounds	930249	904579	751647	790204	814768	747019	4.0501e+07	714190	736815	5.90145e+07	2.36554e+07	744253	728443	3.75993e+06	711577	625311	894259	705814	1.11045e+06	815367	685108	1.11448e+06	946947	801976	999745	788077	748094
Com_4472_neg	Mycophenolic acid	C17 H20 O6	320.126	6.001	319.119	Full match	No results	No results	Organoheterocyclic compounds	Isocoumarans	Isobenzofuranones	Phthalides	4.54761e+06	1.21926e+06	1.57781e+06	7.70542e+06	649227	2.0899e+06	744424	2.47188e+06	1.69982e+06	1.35036e+06	2.02633e+06	2.98684e+06	2.34119e+06	1.51836e+06	3.76233e+06	3.80148e+06	1.07939e+06	3.12665e+06	2.97296e+07	7.28312e+06	1.58717e+07	3.69362e+07	5.68163e+06	1.16236e+07	8.27306e+06	8.75033e+06	8.07138e+06
Com_4526_neg	3-Ureidopropionic acid	C4 H8 N2 O3	132.054	1.696	131.046	Full match	No results	Full match	Organic acids and derivatives	Organic carbonic acids and derivatives	Ureas	Ureas	717324	593699	443878	401966	460458	457275	486478	395548	478414	439644	244723	339416	462368	253268	289445	417454	347279	305732	3.25627e+07	526975	9.91661e+06	2.68588e+07	568451	6.19554e+06	1.79228e+06	1.94271e+06	1.90466e+06
Com_4527_neg	Deoxyribose 5-Phosphate	C5 H11 O7 P	214.024	1.301	259.022	No results	No results	Full match					1.52291e+06	2.35183e+06	5.74965e+06	2.21972e+06	6.62444e+06	3.50106e+06	2.3576e+06	724194	2.67312e+06	1.91825e+06	1.28538e+06	3.00366e+06	1.33165e+06	1.0574e+06	1.08461e+06	1.986e+06	911092	1.0894e+06	3.25539e+07	1.83734e+06	8.9428e+06	3.47031e+07	3.96759e+06	9.39745e+06	1.74567e+06	2.80074e+06	3.55793e+06
Com_4620_neg	Amino adipic acid	C6 H11 N O4	115.063	1.439	160.061	No results	Invalid mass	No match	Organic acids and derivatives	Carboxylic acids and derivatives	Amino acids, peptides, and analogues	Alpha amino acids	1.22566e+06	1.44055e+06	2.03693e+06	1.40765e+06	1.42316e+06	1.75329e+06	1.83433e+06	1.10547e+06	897883	1.87795e+06	802181	1.05597e+06	982298	928357	867926	1.15144e+06	1.15554e+06	867606	3.17663e+07	1.79546e+06	1.23239e+06	3.42835e+07	1.63325e+06	872639	1.50038e+06	2.22282e+06	1.64109e+06
Com_4640_neg	Trehalose	C12 H22 O11	342.116	6.722	341.109	No results	No results	Full match	Organic oxygen compounds	Organooxygen compounds	Carbohydrates and carbohydrate conjugates	O-glycosyl compounds	1.43604e+07	1.56395e+07	2.27493e+07	1.07972e+07	1.11445e+07	1.96083e+07	1.67004e+07	5.38606e+06	1.42442e+07	1.63102e+07	4.59678e+06	1.16392e+07	5.14115e+06	1.61488e+07	2.80101e+07	5.27963e+06	1.69492e+07	1.97326e+07	1.63667e+06	5.44195e+06	3.94008e+06	2.792e+06	6.24946e+06	2.80346e+06	1.04935e+07	9.37673e+06	9.26187e+06
Com_4731_neg	N-Acetyl-L-phenylalanine	C11 H13 N O3	207.089	5.723	206.082	Full match	No results	Full match	Organic acids and derivatives	Carboxylic acids and derivatives	Amino acids, peptides, and analogues	Phenylalanine and derivatives	2.20884e+07	9.66519e+06	7.20691e+06	2.63387e+07	8.41434e+06	6.2198e+06	4.50845e+06	2.08496e+06	9.23047e+06	4.65645e+06	3.67778e+06	8.92239e+06	1.36601e+06	6.91352e+06	3.78281e+06	2.57426e+06	6.10849e+06	4.52878e+06	3.0787e+07	2.9427e+06	2.02493e+07	2.95603e+07	1.0038e+07	1.49313e+07	1.1076e+07	1.13915e+07	1.17111e+07
Com_4758_neg	LPG 18:1	C24 H47 O9 P	510.296	11.341	509.289	No results	Full match	Full match	Lipids and lipid-like molecules	Glycerophospholipids	Glycerophosphoglycerols	Phosphatidylglycerols	732813	3.72732e+06	6.81591e+06	861668	4.48905e+06	5.86861e+06	2.29939e+07	1.5479e+07	728412	4.11976e+06	2.60997e+06	751336	1.47676e+06	619023	751077	1.1212e+06	4.05029e+06	709330	868647	1.48314e+06	1.08976e+07	5.09741e+06	1.63178e+06	3.09263e+07	5.86289e+06	5.44595e+06	7.11713e+06
Com_4946_neg	ent-8-iso Prostaglandin F2α	C20 H34 O5	354.24	8.16	353.233	Full match	No results	Full match	Lipids and lipid-like molecules	Fatty Acyls	Eicosanoids	Prostaglandins and related compounds	1.0858e+07	2.07614e+07	1.68262e+07	6.99755e+06	1.41532e+07	1.17346e+07	1.3711e+07	5.40674e+06	9.8026e+06	1.71338e+07	7.54203e+06	9.39945e+06	2.4852e+06	1.61027e+07	2.56889e+07	1.80542e+06	1.85358e+07	1.94699e+07	9.34629e+06	1.40831e+06	1.01904e+07	2.41542e+07	810009	1.09363e+07	1.01443e+07	1.09346e+07	1.36549e+07
Com_4957_neg	4-chloro-N-[4-(morpholinosulfonyl)phenyl]benzamide	C17 H17 Cl N2 O4 S	380.057	5.678	379.049	Invalid mass	No results	No results					1.67018e+07	1.31956e+07	1.14141e+07	1.92254e+07	1.27499e+07	1.51937e+07	8.16826e+06	5.64385e+06	2.46947e+07	8.24232e+06	6.23073e+06	2.48443e+07	6.7249e+06	1.11134e+07	1.50451e+07	8.89846e+06	8.40415e+06	1.48785e+07	7.74814e+06	4.67337e+06	6.85202e+06	6.2465e+06	1.54113e+06	7.26598e+06	1.25278e+07	1.32858e+07	1.24997e+07
Com_5162_neg	cis-2-Decenoic acid	C10 H18 O2	170.131	6.252	169.123	Full match	No results	No results	Lipids and lipid-like molecules	Fatty Acyls	Fatty acids and conjugates	Medium-chain fatty acids	8.66384e+06	6.82939e+06	4.86171e+06	8.70846e+06	5.90878e+06	4.01684e+06	1.96205e+06	6.16191e+06	6.0187e+06	1.91195e+06	5.43589e+06	6.2835e+06	563103	8.24568e+06	8.10749e+06	2.0316e+06	6.70346e+06	8.45897e+06	2.65232e+07	3.40605e+06	2.11076e+07	3.06881e+07	504190	1.31199e+07	8.70667e+06	7.84738e+06	1.17688e+07
Com_5174_neg	2-Phosphoglyceric acid	C3 H7 O7 P	185.994	5.568	184.987	No results	No results	Full match	Organic oxygen compounds	Organooxygen compounds	Carbohydrates and carbohydrate conjugates	Sugar acids and derivatives	1.4546e+06	1.69377e+06	3.334e+06	1.75776e+06	2.08176e+06	3.84316e+06	7.05345e+06	2.4442e+07	2.33238e+07	6.41742e+06	5.3221e+06	6.5506e+06	6.13681e+06	1.08896e+06	2.66297e+06	4.88232e+06	1.01639e+06	2.33886e+06	1.23763e+06	4.87148e+06	1.53646e+06	1.10658e+06	5.80911e+06	1.76946e+06	4.07435e+06	5.13505e+06	5.81005e+06
Com_5211_neg	12-Hydroxydodecanoic acid	C12 H24 O3	216.172	7.235	215.165	Full match	No results	No results	Organic acids and derivatives	Hydroxy acids and derivatives	Medium-chain hydroxy acids and derivatives	Medium-chain hydroxy acids and derivatives	4.65863e+06	5.70268e+06	6.4239e+06	1.20337e+07	4.78693e+06	7.96665e+06	8.08798e+06	5.90516e+06	4.69058e+06	1.29654e+07	1.33397e+07	4.90025e+06	5.33886e+06	1.84659e+07	1.69779e+07	1.53339e+07	3.67971e+06	1.76612e+07	8.83302e+06	2.77842e+07	1.64569e+07	8.63593e+06	1.02815e+07	2.73588e+07	1.07164e+07	1.04689e+07	1.03321e+07
Com_5273_neg	Resorcinol	C6 H6 O2	110.037	4.972	109.029	Full match	No results	Full match	Benzenoids	Phenols	Benzenediols	Resorcinols	1.53576e+07	1.77384e+07	1.24935e+07	2.11422e+07	1.764e+07	1.21786e+07	1.0264e+07	5.1787e+06	1.153e+07	9.83319e+06	6.96548e+06	1.14364e+07	6.41282e+06	9.43317e+06	8.36843e+06	6.18677e+06	2.12061e+07	8.70653e+06	1.67539e+07	6.37926e+06	1.25742e+07	1.51203e+07	1.26225e+07	1.06016e+07	1.21425e+07	1.20539e+07	1.19046e+07
Com_5297_neg	isoleucine	C6 H13 N O2	131.095	5.55	130.087	No results	No results	Full match	Organic acids and derivatives	Carboxylic acids and derivatives	Amino acids, peptides, and analogues	Isoleucine and derivatives	2.20547e+07	5.73416e+06	1.70192e+06	8.16807e+06	5.14029e+06	1.31788e+06	747720	1.4717e+06	4.37431e+06	454455	2.02021e+06	5.42242e+06	352627	4.99093e+06	1.76157e+06	545764	5.26101e+06	1.96116e+06	1.37994e+07	1.67012e+06	5.41606e+06	9.48077e+06	1.06913e+07	4.14099e+06	4.92564e+06	4.91949e+06	6.25302e+06
Com_5381_neg	(±)19(20)-DiHDPA	C22 H34 O4	362.246	7.856	361.238	Full match	No results	No results					1.25333e+07	4.23086e+06	857860	8.30564e+06	3.09744e+06	2.251e+06	1.35621e+06	9.14419e+06	1.18845e+07	1.31367e+06	6.3115e+06	1.08296e+07	954640	4.70133e+06	7.45572e+06	1.76151e+06	2.97784e+06	5.6054e+06	2.44541e+07	2.25872e+06	2.30583e+07	2.48227e+07	1.60489e+06	2.5686e+07	6.16839e+06	9.601e+06	7.67234e+06
Com_5411_neg	LPC 16:0	C24 H50 N O7 P	541.338	9.304	540.331	No results	Invalid mass	No results	Lipids and lipid-like molecules	Glycerophospholipids	Glycerophosphocholines	Phosphocholines	2.67842e+06	3.32335e+06	3.92639e+06	2.86095e+06	3.74737e+06	2.98642e+07	8.36502e+06	1.08824e+07	2.64839e+06	5.45288e+06	2.57644e+06	1.00363e+07	5.27698e+06	2.34312e+06	1.99904e+06	3.85162e+06	2.44286e+06	2.05944e+06	2.52673e+06	6.86174e+06	2.26338e+06	2.34577e+06	5.50776e+06	2.78224e+06	6.32489e+06	4.77272e+06	3.09064e+06
Com_5436_neg	β-Muricholic acid	C24 H40 O5	454.293	8.596	453.286	Invalid mass	No results	No results	Lipids and lipid-like molecules	Steroids and steroid derivatives	Bile acids, alcohols and derivatives	Trihydroxy bile acids, alcohols and derivatives	1.42749e+07	1.26616e+07	8.73278e+06	8.89331e+06	1.61704e+07	7.14292e+06	786769	2.71842e+06	8.63584e+06	733224	1.00875e+06	8.29718e+06	2.96926e+06	1.53389e+07	7.33957e+06	1.48162e+07	2.03089e+07	7.20086e+06	9.32582e+06	715051	4.4674e+06	1.20006e+07	1.11624e+07	3.54516e+06	7.62739e+06	7.13222e+06	7.3367e+06
Com_5445_neg	D-α-Hydroxyglutaric acid	C5 H8 O5	148.037	1.94	147.03	Full match	Not the top hit	Full match	Organic acids and derivatives	Hydroxy acids and derivatives	Short-chain hydroxy acids and derivatives	Short-chain hydroxy acids and derivatives	1.72569e+07	1.3266e+07	1.35827e+07	2.13278e+07	1.59112e+07	1.343e+07	1.88058e+07	1.1321e+07	1.10775e+07	1.71808e+07	1.94943e+07	1.0282e+07	1.03845e+07	1.18563e+07	8.56776e+06	9.18115e+06	1.15812e+07	8.44202e+06	2.4382e+07	1.48347e+07	1.03409e+07	2.52066e+07	3.82263e+07	9.9489e+06	1.46111e+07	1.52631e+07	1.16644e+07
Com_5454_neg	Prostaglandin A1 ethyl ester	C22 H36 O4	346.251	8.427	345.244	Invalid mass	No results	No results	Lipids and lipid-like molecules	Fatty Acyls	Eicosanoids	Prostaglandins and related compounds	5.01792e+06	1.58798e+06	1.43151e+06	2.45867e+06	1.45738e+06	940818	770274	955850	1.73178e+06	683841	1.35895e+06	2.04806e+06	628977	1.01263e+06	1.7285e+06	491925	1.288e+06	1.44277e+06	1.68371e+07	1.06624e+06	2.14946e+07	2.83799e+07	748735	1.68622e+07	2.925e+06	3.15719e+06	3.01935e+06
Com_5469_neg	L-Citrulline	C6 H13 N3 O3	175.096	1.326	174.088	No results	Full match	Full match	Organic acids and derivatives	Carboxylic acids and derivatives	Amino acids, peptides, and analogues	L-alpha-amino acids	1.76589e+06	2.01255e+06	2.47601e+06	2.12066e+06	1.91184e+06	2.29029e+06	2.66772e+06	1.18743e+06	1.33775e+06	2.48473e+06	835073	1.41647e+06	1.08835e+06	1.30333e+06	969187	1.55264e+06	1.39545e+06	1.05946e+06	2.52464e+07	2.54222e+06	851779	2.29306e+07	2.10013e+06	1.09856e+06	1.76973e+06	1.36612e+06	1.30247e+06
Com_5484_neg	Curcumin	C21 H20 O6	368.122	8.126	367.115	Invalid mass	No results	No results	Phenylpropanoids and polyketides	Diarylheptanoids	Linear diarylheptanoids	Curcuminoids	2.95585e+06	572856	686241	987588	476311	584210	901150	489621	1.09008e+06	902117	345758	1.39315e+06	558296	1.85493e+07	5.311e+06	447550	1.21447e+07	5.73396e+06	507166	588472	404543	712811	674611	436127	1.34444e+06	1.1271e+06	1.35873e+06
Com_5501_neg	N-benzyl-N-isopropyl-N'-[4-(trifluoromethoxy)phenyl]urea	C18 H19 F3 N2 O2	352.137	5.545	351.13	Invalid mass	No results	No results					1.68172e+07	3.90798e+06	6.24579e+06	2.18959e+06	4.12844e+06	4.91093e+06	3.3307e+06	1.05578e+06	9.26201e+06	3.89759e+06	1.53909e+06	9.49927e+06	338512	1.03119e+07	725013	531194	2.00219e+07	2.05664e+06	2.88179e+06	396328	537579	3.13192e+06	903425	554793	5.66589e+06	5.68879e+06	5.53939e+06
Com_5678_neg	Acetildenafil	C25 H34 N6 O3	466.27	9.013	465.263	Full match	No match	No results	Organic oxygen compounds	Organooxygen compounds	Carbonyl compounds	Alkyl-phenylketones	697301	844547	1.02527e+06	829277	866579	992177	1.65084e+06	1.17644e+06	719040	1.54575e+06	644025	731508	1.355e+06	616603	721751	1.10138e+06	667565	714809	2.40895e+07	1.39164e+06	3.49067e+06	1.08474e+07	1.58519e+06	4.47846e+06	978467	833175	874961
Com_5690_neg	LPG 13:0	C19 H39 O9 P	442.233	8.359	441.226	No results	Full match	No results	Lipids and lipid-like molecules	Glycerophospholipids	Glycerophosphoglycerols	Phosphatidylglycerols	3.87544e+06	2.20475e+06	616399	1.58914e+06	2.22768e+06	561944	875114	968065	3.81198e+06	824343	1.06036e+06	2.79942e+06	722693	921041	1.30941e+06	683981	421579	1.93223e+06	4.682e+06	801728	2.15237e+07	5.70234e+06	892542	2.28355e+07	2.73533e+06	2.93067e+06	2.48154e+06
Com_5710_neg	N-Acetyl-Asp-Glu	C11 H16 N2 O8	304.09	1.483	303.083	No results	No results	Full match	Organic acids and derivatives	Carboxylic acids and derivatives	Amino acids, peptides, and analogues	Dipeptides	1.99504e+07	3.46774e+06	5.0409e+06	1.93181e+07	3.3377e+06	4.62094e+06	3.65895e+06	915240	9.55885e+06	3.1912e+06	2.38704e+06	9.29549e+06	1.0255e+06	4.27006e+06	899976	1.19477e+06	3.70767e+06	880777	2.29111e+06	875973	491493	1.19002e+06	814627	428913	6.47539e+06	7.97034e+06	8.61524e+06
Com_5795_neg	LPG 15:0	C21 H43 O9 P	470.264	9.283	469.257	No results	Full match	No results	Lipids and lipid-like molecules	Glycerophospholipids	Glycerophosphoglycerols	Phosphatidylglycerols	4.84644e+06	6.33036e+06	1.52606e+07	3.76525e+06	7.98368e+06	9.60421e+06	1.04357e+07	8.29601e+06	6.93347e+06	9.55918e+06	5.11331e+06	5.66389e+06	3.7365e+06	2.56508e+06	1.84872e+06	1.19566e+06	2.9082e+06	2.27766e+06	1.06353e+06	1.49e+06	2.01483e+07	1.12604e+06	1.75924e+06	2.37251e+07	4.19114e+06	3.81933e+06	3.75735e+06
Com_5864_neg	3,4,5-trihydroxycyclohex-1-ene-1-carboxylic acid	C7 H10 O5	174.053	1.578	173.045	Full match	No results	No results					1.929e+07	7.1762e+06	8.77015e+06	1.67951e+07	8.58662e+06	8.40512e+06	1.13348e+07	182997	7.74873e+06	1.05564e+07	3.23271e+06	6.37318e+06	503804	1.06993e+07	432509	535703	1.32676e+07	531927	8.94355e+06	808764	2.60196e+06	9.22028e+06	2.2563e+06	7.58213e+06	5.94379e+06	6.54541e+06	6.73222e+06
Com_5884_neg	Dihydroroseoside	C19 H32 O8	388.21	5.561	387.202	Full match	No results	No results	Lipids and lipid-like molecules	Fatty Acyls	Fatty acyl glycosides	Fatty acyl glycosides of mono- and disaccharides	8.08595e+06	1.27098e+07	1.19388e+07	1.0253e+07	1.20612e+07	1.28386e+07	7.70075e+06	4.28289e+06	7.17146e+06	7.19607e+06	6.22888e+06	6.56704e+06	872193	1.43082e+07	1.21681e+07	1.27635e+06	1.83374e+07	1.50533e+07	6.59742e+06	4.06791e+06	4.99413e+06	5.79582e+06	3.57743e+06	4.94404e+06	9.31959e+06	8.41133e+06	9.04692e+06
Com_5910_neg	Trigoneoside Xb	C45 H76 O19	902.49	6.578	901.482	Invalid mass	No results	No results	Lipids and lipid-like molecules	Steroids and steroid derivatives	Steroidal glycosides	Steroidal saponins	732119	652662	763791	700869	654128	704877	1.09025e+06	517569	558754	1.0046e+06	671813	562573	500129	740968	535109	428084	690856	494477	672619	624260	797358	861323	4.26847e+07	561696	813195	609093	636288
Com_6011_neg	4-Methylvaleric Acid	C6 H12 O2	116.084	6.901	115.076	No results	No results	Full match	Lipids and lipid-like molecules	Fatty Acyls	Fatty acids and conjugates	Hydroxy fatty acids	4.06692e+06	5.67079e+06	5.47401e+06	2.36161e+06	3.18935e+06	5.5443e+06	5.22489e+06	2.65139e+06	5.26391e+06	4.7424e+06	2.14399e+06	4.0259e+06	1.07707e+06	6.16625e+06	1.96899e+07	1.51406e+06	4.35435e+06	7.43329e+06	1.5425e+06	1.24772e+06	1.34735e+06	1.05571e+07	1.43442e+06	1.38517e+06	4.28385e+06	4.29329e+06	4.60558e+06
Com_6043_neg	Geniposidic acid	C16 H22 O10	374.121	4.694	373.114	Full match	No results	No results	Lipids and lipid-like molecules	Prenol lipids	Terpene glycosides	Iridoid O-glycosides	3.08492e+06	695249	733954	3.16647e+06	1.21641e+06	863338	472463	189631	939681	418194	1.34096e+06	841285	231204	1.11989e+07	248276	871404	1.76085e+07	643471	190922	233836	131019	182584	261382	140248	2.18005e+06	2.09574e+06	1.94967e+06
Com_6117_neg	Estriol 17-sulfate	C18 H24 O6 S	368.132	4.915	367.125	Invalid mass	No results	No results	Lipids and lipid-like molecules	Steroids and steroid derivatives	Sulfated steroids	Sulfated steroids	1.78556e+07	5.06471e+06	4.30605e+06	1.45236e+07	5.49643e+06	3.5247e+06	2.30854e+06	205618	5.99592e+06	2.77901e+06	1.58183e+06	5.87628e+06	250118	7.29402e+06	768655	194948	1.72736e+07	1.80964e+06	2.11888e+06	260204	697892	3.0842e+06	288014	583612	4.42458e+06	4.25184e+06	4.34834e+06
Com_6147_neg	Vanillyl alcohol	C8 H10 O3	154.063	6.969	153.056	Full match	No results	No results	Benzenoids	Phenols	Methoxyphenols	Methoxyphenols	7.73509e+06	1.15599e+07	2.3804e+06	4.46234e+06	6.7944e+06	1.50186e+06	636843	4.69723e+06	5.96092e+06	626343	3.75651e+06	6.27712e+06	6.4094e+06	1.5841e+07	1.57418e+07	1.46844e+07	1.16792e+07	1.47898e+07	8.9947e+06	4.82287e+06	9.97426e+06	9.13317e+06	8.55346e+06	1.21292e+07	7.2519e+06	7.91183e+06	8.06148e+06
Com_6248_neg	Indole-3-lactic acid	C11 H11 N O3	205.074	5.685	204.067	Full match	No results	Full match	Organoheterocyclic compounds	Indoles and derivatives	Indolyl carboxylic acids and derivatives	Indolyl carboxylic acids and derivatives	1.48439e+07	7.8555e+06	4.56678e+06	2.0895e+07	7.07965e+06	5.68268e+06	1.50339e+07	6.05092e+06	1.17048e+07	1.37135e+07	1.1456e+07	8.00556e+06	2.27025e+06	6.88735e+06	4.91244e+06	3.21472e+06	4.77959e+06	4.14234e+06	7.70298e+06	8.17465e+06	5.72902e+06	8.1997e+06	3.96337e+06	6.7736e+06	8.51939e+06	7.86082e+06	8.00027e+06
Com_6327_neg	1,4-Dihydro-1-Methyl-4-Oxo-3-Pyridinecarboxamide	C7 H8 N2 O2	152.058	5.253	303.109	No results	No results	Full match					1.1245e+07	5.28022e+06	4.72473e+06	1.11072e+07	4.63949e+06	4.31805e+06	2.84205e+06	5.17899e+06	6.4758e+06	2.75722e+06	3.75932e+06	6.50561e+06	2.13113e+06	7.13641e+06	8.83372e+06	5.1538e+06	7.17469e+06	9.37262e+06	2.06376e+07	1.04372e+07	1.29124e+07	1.85135e+07	7.53641e+06	1.42238e+07	8.53184e+06	8.35156e+06	8.10306e+06
Com_6363_neg	Prostaglandin E1 Ethanolamide	C22 H39 N O5	443.288	6.326	442.281	Invalid mass	No results	No results	Lipids and lipid-like molecules	Fatty Acyls	Eicosanoids	Prostaglandins and related compounds	556999	2.00867e+06	1.78403e+06	675901	1.80612e+06	1.46882e+06	746143	467077	1.74997e+07	742639	2.83108e+06	8.67522e+06	480875	1.58573e+06	1.03263e+06	433645	1.95968e+06	5.9961e+06	2.35813e+06	4.546e+06	4.41609e+06	1.03793e+07	6.16409e+06	1.07136e+07	3.04176e+06	3.54625e+06	3.42209e+06
Com_6401_neg	D-Alanyl-D-alanine	C6 H12 N2 O3	160.085	1.442	159.077	Full match	No results	Full match	Organic acids and derivatives	Carboxylic acids and derivatives	Amino acids, peptides, and analogues	Dipeptides	934103	855906	1.33368e+06	995931	951653	1.25759e+06	1.39011e+06	654279	653633	1.29418e+06	516290	747578	596488	715835	698561	720128	930048	607725	2.03823e+07	1.21284e+06	517414	2.19927e+07	1.14078e+06	580400	1.1187e+06	727784	796364
Com_6456_neg	Lysopa 18:0	C21 H43 O7 P	438.277	6.446	437.269	No results	No results	Full match	Lipids and lipid-like molecules	Glycerophospholipids	Glycerophosphates	Monoalkylglycerophosphates	6.66612e+06	4.62933e+06	5.25315e+06	6.3549e+06	4.47242e+06	5.60983e+06	6.91009e+06	4.05073e+06	5.08553e+06	7.1382e+06	5.07727e+06	5.01818e+06	3.01605e+06	1.12015e+07	1.39301e+07	2.63093e+06	1.16731e+07	1.77498e+07	5.90248e+06	3.54319e+06	1.21528e+06	6.36917e+06	3.75967e+06	1.03747e+07	6.85667e+06	6.16017e+06	6.5158e+06
Com_6527_neg	Methyl alpha-D-glucopyranoside	C7 H14 O6	194.079	1.879	193.072	No results	No results	Full match					4.29879e+06	3.7677e+06	4.41555e+06	7.55666e+06	4.29361e+06	3.82805e+06	6.07365e+06	3.95859e+06	3.77332e+06	5.41594e+06	1.34067e+07	3.75436e+06	2.44669e+06	5.24729e+06	2.82159e+06	2.11923e+06	5.66179e+06	2.52218e+06	1.98325e+07	1.75022e+07	7.12755e+06	1.74343e+07	1.37473e+06	6.56915e+06	5.34208e+06	6.26534e+06	6.57122e+06
Com_6628_neg	Lipoic acid	C8 H14 O2 S2	206.043	4.977	205.035	No results	No results	Full match	Organoheterocyclic compounds	Dithiolanes	Lipoic acids and derivatives	Lipoic acids and derivatives	1.15912e+06	2.00362e+06	1.12421e+06	1.14409e+06	1.67671e+06	1.03242e+06	1.09199e+06	4.64318e+06	5.17278e+06	3.47109e+07	3.46303e+06	2.99496e+06	960396	890633	757869	812780	1.07629e+06	812829	1.0439e+07	1.0079e+06	5.92909e+06	8.85372e+06	1.01242e+06	9.50737e+06	1.13395e+07	1.41475e+07	1.25705e+07
Com_6672_neg	N1-[4-(cyanomethyl)phenyl]-4-chlorobenzamide	C15 H11 Cl N2 O	270.053	6.185	269.046	Invalid mass	No results	No results					686396	792591	712910	9.7431e+06	748840	736126	805581	776622	690023	781395	676573	638210	537315	625224	614218	554548	686481	667212	927566	741655	1.99828e+06	957940	813009	1.94429e+07	845182	703915	669820
Com_6798_neg	trans-Petroselinic acid	C18 H34 O2	328.261	8.093	327.254	Invalid mass	No results	No results	Lipids and lipid-like molecules	Fatty Acyls	Fatty acids and conjugates	Long-chain fatty acids	5.8036e+06	6.57615e+06	1.30866e+07	1.05389e+07	5.67729e+06	1.39142e+07	9.23944e+06	9.17831e+06	1.08117e+07	9.8351e+06	8.50613e+06	1.68286e+07	1.83903e+06	8.25244e+06	3.71855e+06	3.0014e+06	7.1848e+06	4.46419e+06	6.62805e+06	768137	6.73134e+06	7.3976e+06	1.94157e+06	7.9786e+06	7.50199e+06	7.30967e+06	1.17993e+07
Com_6820_neg	Prostaglandin H2	C20 H32 O5	334.214	8.227	333.207	Invalid mass	No match	No match	Lipids and lipid-like molecules	Fatty Acyls	Eicosanoids	Prostaglandins and related compounds	3.38267e+06	5.00784e+06	2.41167e+06	4.32823e+06	622484	1.36168e+06	1.31955e+06	1.53112e+06	2.77464e+06	1.42735e+06	3.12834e+06	4.91282e+06	1.12994e+06	4.66833e+06	7.07484e+06	698332	5.5616e+06	5.73265e+06	1.27081e+07	1.90918e+06	1.67329e+07	1.6961e+07	1.08666e+06	9.50209e+06	4.64993e+06	4.22034e+06	5.28014e+06
Com_6824_neg	Thymidine 3',5'-cyclic monophosphate	C10 H13 N2 O7 P	304.042	2.847	303.035	Invalid mass	No results	No results	Organoheterocyclic compounds	Diazines	Pyrimidines and pyrimidine derivatives	Pyrimidones	254897	306438	335837	291909	284731	329378	517665	335377	251283	456543	230430	264675	422338	211845	269365	409148	207485	273168	1.86691e+07	465962	6.54797e+06	1.70812e+07	537377	424874	2.11574e+06	2.09887e+06	2.12327e+06
Com_6836_neg	1,5,8-Trihydroxy-9-oxo-9H-xanthen-3-yl beta-D-glucopyranoside	C19 H18 O11	422.085	5.319	421.078	Full match	No results	No results					273596	243553	228323	300023	221601	221176	316664	244334	188903	297121	161830	198358	264654	186072	193469	238088	237681	190783	2.71753e+06	329248	854774	2.19672e+06	3.49326e+07	856457	1.01137e+06	769085	707619
Com_6865_neg	Citrinin	C13 H14 O5	250.088	5.729	249.081	Invalid mass	No results	No results	Organoheterocyclic compounds	Benzopyrans	Not available	Benzopyrans	1.35999e+06	994453	913005	1.3643e+06	920831	832095	1.09941e+06	698728	811787	959457	916892	748358	694951	956768	727404	679373	1.28086e+06	839046	1.85067e+07	937506	9.87892e+06	1.64129e+07	1.01699e+06	1.33437e+07	1.0935e+06	1.85576e+06	1.42434e+06
Com_6891_neg	17(S)-HpDHA	C22 H32 O4	360.23	7.868	359.223	Full match	No results	No results	Lipids and lipid-like molecules	Fatty Acyls	Fatty acids and conjugates	Very long-chain fatty acids	1.31977e+06	653290	531027	6.71024e+06	482255	488075	711960	689962	835878	703662	563470	903006	570838	748945	689513	443736	410027	352927	1.14055e+07	646545	1.39188e+07	2.06137e+07	702335	1.12902e+07	1.98168e+06	1.95197e+06	2.68644e+06
Com_6951_neg	LPI 16:0	C25 H49 O12 P	572.296	10.64	571.289	No results	Full match	No results	Lipids and lipid-like molecules	Glycerophospholipids	Glycerophosphoinositols	Phosphatidylinositols	1.08576e+06	3.14138e+06	4.86972e+06	1.26836e+06	3.47854e+06	4.53415e+06	3.51498e+07	3.6605e+06	1.04659e+06	7.69495e+06	1.37781e+06	1.12243e+06	2.05102e+06	3.59903e+06	1.07733e+06	1.70008e+06	9.1785e+06	1.07012e+06	1.30985e+06	2.15478e+06	1.13463e+06	1.49848e+06	2.3556e+06	1.6638e+06	1.46266e+06	1.32766e+06	1.33845e+06
Com_6966_neg	11β-Prostaglandin E2	C20 H32 O5	334.214	8.063	333.207	Invalid mass	No results	No match	Lipids and lipid-like molecules	Fatty Acyls	Eicosanoids	Prostaglandins and related compounds	5.95088e+06	1.08976e+07	2.59053e+06	4.85367e+06	4.8388e+06	1.46616e+06	1.69036e+06	2.85668e+06	4.28608e+06	2.1929e+06	510827	2.42134e+06	1.36268e+06	5.60439e+06	7.56487e+06	1.78695e+06	1.33215e+07	4.71776e+06	1.80609e+07	2.91143e+06	9.20747e+06	1.64268e+07	1.07783e+06	8.02961e+06	6.54363e+06	6.46666e+06	3.52306e+06
Com_6980_neg	SL 17:0;O/15:0;O	C32 H65 N O6 S	591.457	7.986	590.45	No results	Invalid mass	No results					6.28896e+06	4.94902e+06	2.52017e+06	1.73438e+06	5.56331e+06	3.86709e+06	5.29502e+06	2.2984e+06	5.97526e+06	7.65034e+06	1.38468e+07	4.71577e+06	265220	4.09345e+06	821239	453910	6.75517e+06	233200	1.37392e+06	205310	545001	1.97386e+06	822250	990493	3.78063e+06	4.31294e+06	3.84131e+06
Com_7041_neg	LPC 18:2	C26 H50 N O7 P	565.338	8.978	564.331	No results	Invalid mass	No results	Lipids and lipid-like molecules	Glycerophospholipids	Glycerophosphocholines	Phosphocholines	208164	689798	1.98272e+06	248476	2.09214e+06	2.08411e+07	4.90948e+06	2.68615e+06	243461	1.06054e+06	646265	834742	570891	608861	398998	320663	1.62726e+06	227948	280401	449258	290062	301469	674377	1.57958e+06	1.52635e+06	1.0921e+06	1.1755e+06
Com_7046_neg	L-(-)-Glyceric acid	C3 H6 O4	106.027	1.437	105.019	No results	No results	Full match	Organic acids and derivatives	Hydroxy acids and derivatives	Beta hydroxy acids and derivatives	Beta hydroxy acids and derivatives	5.47335e+06	6.05196e+06	6.19753e+06	6.56473e+06	6.79666e+06	6.05684e+06	6.12741e+06	2.52169e+06	3.17346e+06	5.27493e+06	2.47991e+06	3.75403e+06	1.46424e+06	4.66343e+06	1.13041e+06	1.68396e+06	5.52929e+06	1.91879e+06	1.64496e+07	7.84623e+06	7.07403e+06	1.99745e+07	1.16787e+07	5.91686e+06	4.20083e+06	4.53405e+06	4.66196e+06
Com_7056_neg	4-[(3,4-dimethoxyphenethyl)amino]-4-oxobutanoic acid	C14 H19 N O5	281.126	5.568	280.119	Full match	No results	No results					3.55409e+06	3.2685e+06	1.93132e+06	5.00993e+06	2.02326e+06	1.03424e+06	696684	1.47928e+06	2.69706e+06	424087	3.73801e+06	3.45888e+06	2.18359e+06	2.89782e+06	5.50543e+06	6.06538e+06	2.166e+06	5.52228e+06	1.29284e+07	7.89784e+06	1.00392e+07	1.12845e+07	3.33156e+07	1.05656e+07	5.35825e+06	5.02193e+06	5.05065e+06
Com_7141_neg	Orotic Acid	C5 H4 N2 O4	156.017	1.5	155.009	No results	No results	Full match	Organoheterocyclic compounds	Diazines	Pyrimidines and pyrimidine derivatives	Pyrimidinecarboxylic acids	1.46332e+07	2.86184e+06	2.59204e+06	9.82631e+06	3.02538e+06	2.76075e+06	3.4058e+06	976464	2.54284e+06	4.38634e+06	2.40707e+06	2.22372e+06	1.13283e+06	1.82927e+06	675138	734913	1.94826e+06	637731	6.60941e+06	1.13665e+06	1.97977e+06	6.53485e+06	1.1715e+06	1.2033e+07	2.40321e+06	3.4942e+06	3.20133e+06
Com_7198_neg	Deoxycorticosterone 21-glucoside	C27 H40 O8	492.273	7.267	491.266	Full match	No results	No results	Lipids and lipid-like molecules	Steroids and steroid derivatives	Steroidal glycosides	Steroidal glycosides	3.7871e+06	3.05266e+06	5.30787e+06	4.44871e+06	4.54503e+06	2.9992e+06	3.35586e+07	2.24608e+06	3.93134e+06	3.81467e+06	2.40267e+06	3.82605e+06	3.63132e+06	686407	2.49648e+06	3.78176e+06	4.18397e+06	3.77093e+06	2.19093e+06	4.02337e+06	7.8062e+06	3.71312e+06	5.55666e+06	5.36128e+06	3.55391e+06	2.94999e+06	4.09663e+06
Com_7218_neg	Resolvin E1	C20 H30 O5	304.204	8.103	349.202	Invalid mass	No results	No match	Lipids and lipid-like molecules	Fatty Acyls	Eicosanoids	Hydroxyeicosapentaenoic acids	3.49501e+06	4.86404e+06	5.08751e+06	3.08969e+06	3.99635e+06	4.53035e+06	2.94869e+06	1.76893e+06	5.444e+06	3.17318e+06	603968	3.6799e+06	404518	8.58393e+06	1.52606e+07	556554	1.14809e+07	1.05842e+07	5.72402e+06	783417	4.89546e+06	1.45165e+07	388491	4.6891e+06	6.05719e+06	4.17066e+06	4.23099e+06
Com_7367_neg	(±)10(11)-EpDPA	C22 H32 O3	344.235	8.487	343.228	Full match	No results	Full match					332962	1.69651e+06	1.21023e+06	1.49146e+06	1.76252e+06	953347	700736	923143	1.07447e+06	623352	706987	891752	569687	285312	806339	478680	312047	421049	1.62861e+07	858186	1.21447e+07	1.87581e+07	679879	1.39161e+07	3.45642e+06	2.77832e+06	3.43601e+06
Com_7390_neg	4-tert-Amylphenol	C11 H16 O	164.12	6.038	163.113	Full match	No results	No results	Benzenoids	Benzene and substituted derivatives	Phenylpropanes	Phenylpropanes	1.00399e+07	1.39603e+07	1.10778e+07	1.09389e+07	1.68313e+07	1.33566e+07	5.86965e+06	7.15774e+06	9.78843e+06	5.00391e+06	8.32477e+06	1.10641e+07	5.28384e+06	1.22711e+07	1.28391e+07	6.32334e+06	1.03714e+07	1.36022e+07	1.30775e+07	8.18678e+06	1.07986e+07	1.2204e+07	4.90985e+06	1.0536e+07	1.0407e+07	1.0981e+07	1.07728e+07
Com_7444_neg	Prostaglandin A2	C20 H30 O4	370.189	7.516	369.181	Invalid mass	No results	No results	Lipids and lipid-like molecules	Fatty Acyls	Eicosanoids	Prostaglandins and related compounds	1.96631e+06	2.01944e+06	7.52935e+06	634579	1.70621e+07	9.57778e+06	862329	450321	1.23441e+06	944094	1.95056e+06	1.71283e+06	493805	1.7271e+06	521444	4.45018e+06	3.40122e+06	510231	468780	577523	415391	670791	586924	437375	1.83305e+06	1.41654e+06	1.66828e+06
Com_7568_neg	15-Deoxy-Δ12,14-prostaglandin D2	C20 H30 O4	316.204	8.282	315.196	Invalid mass	No results	No match	Lipids and lipid-like molecules	Fatty Acyls	Eicosanoids	Prostaglandins and related compounds	3.29917e+06	1.95118e+06	1.71921e+06	5.1699e+06	1.03877e+06	1.30213e+06	762696	595400	983890	709818	760848	1.72207e+06	622291	700814	2.37646e+06	1.20314e+06	1.00325e+06	2.31754e+06	1.60248e+07	795251	9.89306e+06	1.22827e+07	777257	1.20175e+07	3.44832e+06	3.05511e+06	3.30488e+06
Com_7600_neg	alpha-D-Glucopyranosyl 2-O-(2-methylbutanoyl)-alpha-D-glucopyranoside	C17 H30 O12	472.179	5.278	471.172	Invalid mass	No results	No results					7.60729e+06	6.10553e+06	2.9653e+06	7.88789e+06	2.71449e+06	2.48618e+06	2.22273e+06	1.70085e+06	5.02518e+06	1.6009e+06	1.7238e+06	3.97837e+06	1.44039e+06	1.17197e+07	1.25517e+07	936361	4.20579e+06	9.21772e+06	1.80635e+06	384565	3.72867e+06	8.18215e+06	429331	1.91001e+06	5.09846e+06	4.37218e+06	4.75664e+06
Com_7660_neg	Reserpine	C33 H40 N2 O9	608.269	5.3	607.261	Invalid mass	No results	No results	Alkaloids and derivatives	Yohimbine alkaloids	Not available	Yohimbine alkaloids	1.31252e+07	3.94127e+06	2.80301e+06	1.18323e+07	2.26618e+06	2.41983e+06	1.50621e+06	322733	4.57569e+06	1.64702e+06	7.08754e+06	3.41898e+06	330900	4.58398e+06	666787	306151	6.47593e+06	1.34242e+06	369130	423371	252388	334020	450841	343377	2.87125e+06	2.70133e+06	2.4933e+06
Com_7738_neg	Triiodothyronine	C15 H12 I3 N O4	650.789	1.293	649.782	No results	No results	Full match	Organic acids and derivatives	Carboxylic acids and derivatives	Amino acids, peptides, and analogues	Phenylalanine and derivatives	435519	288006	404481	496126	334740	352130	572344	297823	292046	519136	238038	316888	2.75926e+06	242722	8.79681e+06	2.15612e+07	291038	8.16532e+06	222696	497310	233260	177231	444648	302465	430176	329195	313556
Com_7918_neg	Luteolin	C15 H10 O6	286.051	5.215	285.044	Invalid mass	No results	No results	Phenylpropanoids and polyketides	Flavonoids	Flavones	Flavones	3.5817e+06	7.49876e+06	2.88152e+06	3.26272e+06	5.57426e+06	2.83651e+06	904489	6.06962e+06	5.14003e+06	831628	6.28971e+06	6.46637e+06	7.03518e+06	4.86091e+06	1.33799e+07	5.97327e+06	5.27699e+06	1.03417e+07	8.17775e+06	3.63925e+06	6.00542e+06	7.29569e+06	2.71748e+06	6.06226e+06	5.71426e+06	5.5362e+06	6.04421e+06
Com_7983_neg	Acetaminophen glucuronide	C14 H17 N O8	327.095	4.805	372.094	Full match	No results	No results	Organic oxygen compounds	Organooxygen compounds	Carbohydrates and carbohydrate conjugates	Phenolic glycosides	5.36945e+06	3.94819e+06	9.52043e+06	6.93568e+06	1.54706e+07	7.97185e+06	4.54551e+06	187602	1.67823e+06	5.46463e+06	1.82264e+06	3.35847e+06	216775	1.07464e+06	120421	1.45791e+06	9.34417e+06	122425	1.43876e+06	221446	126646	818162	251408	140281	3.53472e+06	3.45981e+06	3.22072e+06
Com_8011_neg	2-Hydroxyestradiol	C18 H24 O3	288.173	7.441	287.165	Full match	No results	Full match	Lipids and lipid-like molecules	Steroids and steroid derivatives	Estrane steroids	Estrogens and derivatives	672592	453212	339055	1.20847e+07	512031	381674	444234	297845	297783	446312	255700	527228	345109	292337	294391	298847	358973	271729	1.48414e+07	537211	3.15648e+06	1.78963e+06	442333	1.86379e+06	1.56149e+06	1.98416e+06	1.93328e+06
Com_8091_neg	Linoleic Acid	C18 H32 O2	280.24	7.411	279.233	Full match	No results	Full match	Lipids and lipid-like molecules	Fatty Acyls	Lineolic acids and derivatives	Lineolic acids and derivatives	2.19637e+06	4.31152e+06	3.68298e+06	948110	1.77187e+06	3.14436e+06	2.73701e+06	712988	2.22096e+06	3.68252e+06	1.58677e+06	1.24317e+06	727946	832500	6.11628e+06	610321	4.52135e+06	5.91386e+06	2.63095e+06	824367	1.9531e+06	1.64057e+07	939053	1.49047e+06	2.94589e+06	3.49701e+06	3.18172e+06
Com_8157_neg	Tyrosylalanine	C12 H16 N2 O4	252.111	5.215	251.104	Full match	No results	No results	Organic acids and derivatives	Carboxylic acids and derivatives	Amino acids, peptides, and analogues	Dipeptides	3.84035e+06	2.02724e+06	797679	4.63528e+06	1.49178e+06	799275	371219	569364	2.16939e+06	790784	1.12359e+06	1.56334e+06	821994	4.40256e+06	1.3739e+06	1.61392e+06	2.61909e+06	1.4699e+06	1.44503e+07	2.04263e+06	2.5719e+06	9.10973e+06	3.68149e+06	3.10414e+06	2.85817e+06	3.00832e+06	2.99002e+06
Com_8176_neg	Pimelic acid	C7 H12 O4	114.068	6.128	159.066	Invalid mass	No results	No match	Lipids and lipid-like molecules	Fatty Acyls	Fatty acids and conjugates	Medium-chain fatty acids	868229	1.17262e+06	1.16923e+06	514026	1.48917e+06	902230	2.11775e+06	1.46357e+06	899121	1.49764e+06	1.00632e+06	1.47637e+06	1.57017e+06	728257	1.19671e+06	617934	534139	1.74918e+06	7.17827e+06	978797	1.29099e+07	4.31137e+06	709660	2.33944e+06	2.06923e+06	2.42809e+06	2.61381e+06
Com_8233_neg	IDP	C10 H14 N4 O11 P2	428.014	3.123	427.007	No results	No results	Full match	Nucleosides, nucleotides, and analogues	Purine nucleotides	Purine ribonucleotides	Purine ribonucleoside diphosphates	2.35606e+06	375106	220069	2.53711e+06	985181	207149	356924	234611	2.43481e+06	316134	1.04944e+06	1.64432e+06	266194	1.05162e+07	1.61299e+06	707137	8.69028e+06	467693	388779	304062	158185	485271	483315	268893	1.49332e+06	1.52311e+06	1.32659e+06
Com_8427_neg	5-Aminopentanoate	C5 H11 N O2	117.079	2.208	116.072	No results	Full match	Full match	Organic acids and derivatives	Carboxylic acids and derivatives	Amino acids, peptides, and analogues	Delta amino acids and derivatives	857934	661189	481456	1.0816e+06	491664	497371	800432	562526	395916	561702	345529	405769	706390	585063	380414	596494	453783	381954	1.38552e+07	702186	2.49103e+06	1.17616e+07	1.54382e+06	2.31474e+06	1.84384e+06	1.92448e+06	1.68919e+06
Com_8525_neg	15(R),19(R)-Hydroxy prostaglandin F2α	C20 H34 O6	370.236	7.705	369.228	Full match	No results	Full match	Lipids and lipid-like molecules	Fatty Acyls	Eicosanoids	Prostaglandins and related compounds	3.17292e+06	7.77569e+06	4.13526e+06	2.54067e+06	4.94647e+06	4.1376e+06	4.7969e+06	2.77101e+06	3.09331e+06	8.78963e+06	3.09916e+06	3.48031e+06	2.10496e+06	7.61412e+06	1.20773e+07	637862	8.163e+06	8.79469e+06	4.18689e+06	971307	3.61952e+06	5.98654e+06	1.13728e+06	3.09651e+06	3.98718e+06	3.87921e+06	4.78425e+06
Com_8550_neg	N-Acetylanthranilic acid	C9 H9 N O3	179.058	5.91	178.051	Full match	No results	Full match	Benzenoids	Benzene and substituted derivatives	Benzoic acids and derivatives	Benzoic acids	1.13356e+07	2.86683e+06	4.60473e+06	1.27417e+07	2.92402e+06	3.6219e+06	3.50333e+06	4.66007e+06	1.10527e+07	4.25568e+06	2.6897e+06	1.0797e+07	1.46864e+06	3.3685e+06	3.47655e+06	1.97146e+06	2.63958e+06	2.72923e+06	1.55504e+06	1.18021e+07	3.85403e+06	1.71033e+06	4.33396e+06	1.2533e+07	5.1418e+06	4.6588e+06	4.1714e+06
Com_8575_neg	D-Proline	C5 H9 N O2	115.063	5.667	114.056	No results	No results	Full match	Organic acids and derivatives	Carboxylic acids and derivatives	Amino acids, peptides, and analogues	Proline and derivatives	345963	371838	336403	376524	338258	316395	386035	385877	1.15479e+07	349724	220410	1.7783e+06	275113	268658	281665	265807	311670	297322	661377	353538	295931	398607	664110	450768	829864	599478	903249
Com_8685_neg	2-Hydroxymyristic acid	C14 H28 O3	244.204	7.863	243.197	Full match	No results	No results	Lipids and lipid-like molecules	Fatty Acyls	Fatty acids and conjugates	Long-chain fatty acids	896533	866691	797633	1.32632e+06	1.11275e+06	1.41951e+06	798325	931507	493930	387686	319746	933025	353985	474674	599007	271578	505119	591081	2.74099e+06	929492	1.18356e+07	5.16297e+06	1.47799e+06	1.49354e+06	1.29859e+06	1.74228e+06	1.48822e+06
Com_8693_neg	Cholic acid	C24 H40 O5	408.288	7.366	407.28	Full match	No results	Full match	Lipids and lipid-like molecules	Steroids and steroid derivatives	Bile acids, alcohols and derivatives	Trihydroxy bile acids, alcohols and derivatives	6.17182e+06	1.29946e+07	7.63078e+06	7.36967e+06	3.25522e+06	4.32567e+06	1.04076e+07	9.2694e+06	3.76989e+06	6.80695e+06	2.22002e+06	3.25994e+06	1.47284e+06	3.05113e+06	3.74203e+06	2.70039e+06	3.81719e+06	3.77522e+06	2.46109e+06	1.48904e+07	3.80656e+06	3.18117e+06	7.0869e+06	3.52911e+06	6.89291e+06	4.8989e+06	7.45912e+06
Com_8852_neg	3-Methylhistidine	C7 H11 N3 O2	169.085	5.311	168.078	Full match	No results	Full match	Organic acids and derivatives	Carboxylic acids and derivatives	Amino acids, peptides, and analogues	Histidine and derivatives	433137	388614	361240	468622	616187	345420	513435	391132	323536	472076	252195	309120	412436	291887	301502	371036	370402	297316	1.6085e+06	513100	352442	1.34966e+07	546392	1.30205e+07	829706	622484	1.04228e+06
Com_8853_neg	cGMP	C10 H12 N5 O7 P	345.047	2.275	344.04	No results	No results	Full match	Nucleosides, nucleotides, and analogues	Purine nucleotides	Cyclic purine nucleotides	3',5'-cyclic purine nucleotides	327277	343499	366243	370039	381194	344527	426680	437849	287875	387039	277315	308328	525924	1.00778e+06	313519	447094	629781	295168	678948	582751	294551	233204	2.41285e+07	304602	438806	371685	378065
Com_8919_neg	PA 7:0_12:0	C22 H43 O8 P	466.278	7.477	465.27	No results	Invalid mass	No results					336870	609135	486788	342831	632851	541795	557956	4.81926e+06	1.085e+07	589688	852738	6.41377e+06	395092	403392	380330	334602	434914	383170	414183	463386	320386	560247	483753	365297	518687	495723	512009
Com_9181_neg	16-(Hexopyranosyloxy)-7-hydroxy-8,9-epoxypimaran-18-oic acid	C26 H42 O10	514.276	6.208	513.269	Full match	No results	No results	Lipids and lipid-like molecules	Fatty Acyls	Fatty acyl glycosides	Fatty acyl glycosides of mono- and disaccharides	7.27771e+06	5.40691e+06	5.49911e+06	6.75429e+06	3.88855e+06	3.9871e+06	3.31364e+06	3.57057e+06	5.88728e+06	2.55939e+06	5.90761e+06	6.4847e+06	1.06856e+06	6.86719e+06	4.56178e+06	1.07711e+06	9.71835e+06	6.25436e+06	2.41236e+06	1.4932e+06	1.8157e+06	7.95957e+06	1.57912e+06	2.29654e+06	4.44041e+06	3.9694e+06	4.046e+06
Com_9227_neg	Oxytetracycline	C22 H24 N2 O9	460.143	1.866	459.136	Invalid mass	No results	No results	Phenylpropanoids and polyketides	Tetracyclines	Not available	Tetracyclines	220858	214005	291349	243756	271758	297598	289376	276060	185897	286303	179515	195296	348189	168329	208710	299746	198388	188479	1.3306e+06	389817	190339	1.08757e+06	536604	1.21757e+07	312554	237415	236159
Com_9387_neg	4-Guanidinobutanoic acid	C5 H11 N3 O2	145.085	1.716	144.078	No results	No results	Full match	Organic acids and derivatives	Carboxylic acids and derivatives	Amino acids, peptides, and analogues	Gamma amino acids and derivatives	320557	297585	414699	350408	331133	357469	428566	320924	257110	409450	214508	267820	411878	224752	277480	401017	273745	258232	1.17473e+07	494292	1.97834e+06	1.25509e+07	655765	405971	386788	309034	306165
Com_9515_neg	5,6-Dihydroxyindole-2-Carboxylic Acid	C9 H7 N O4	193.038	5.271	192.03	No results	No results	Full match					5.37725e+06	1.62667e+06	1.64851e+06	3.29737e+06	925573	1.30277e+06	927491	1.66074e+06	2.50148e+06	972781	1.33518e+06	7.54626e+06	644640	2.22822e+06	2.06847e+06	1.30126e+06	1.63803e+06	4.85086e+06	9.97544e+06	1.29472e+06	2.05994e+06	1.28584e+07	553091	2.36259e+06	4.09129e+06	2.39548e+06	3.89245e+06
Com_9537_neg	Isorhapontigenin	C15 H14 O4	258.085	3.948	257.078	Invalid mass	No results	No match	Phenylpropanoids and polyketides	Stilbenes	Not available	Stilbenes	2.90526e+06	2.04708e+06	1.29925e+06	2.77779e+06	2.61127e+06	1.83292e+06	1.17429e+06	528744	2.14044e+06	1.35036e+06	2.03e+06	1.85437e+06	552367	8.41838e+06	2.07833e+06	2.11372e+06	6.7751e+06	1.24761e+06	2.78997e+06	631092	728659	1.54201e+06	937853	1.11211e+06	2.32603e+06	2.14915e+06	2.31473e+06
Com_9616_neg	3,4-dihydro-2H,6H-[1,3]thiazino[2,3-b]quinazolin-6-one	C11 H10 N2 O S	219.053	5.151	218.046	Invalid mass	No results	No results					9.38542e+06	215433	1.48925e+06	1.07097e+07	222512	1.53392e+06	1.38762e+06	1.3558e+06	4.29994e+06	1.58884e+06	1.68848e+06	4.35783e+06	310505	2.76722e+06	1.19413e+06	266239	1.98637e+06	1.00695e+06	866222	371532	491661	882274	395174	777383	2.20543e+06	2.12438e+06	3.79451e+06
Com_9643_neg	13,14-dihydro-15-keto Prostaglandin E1	C20 H34 O5	390.217	6.345	389.21	Invalid mass	No results	No results	Lipids and lipid-like molecules	Fatty Acyls	Eicosanoids	Prostaglandins and related compounds	3.91884e+06	1.77263e+06	1.72127e+06	5.64771e+06	1.8878e+06	1.3838e+06	1.45893e+06	2.169e+06	2.87299e+06	1.61536e+06	2.85017e+06	3.19311e+06	1.335e+06	3.61325e+06	1.85325e+06	2.23676e+06	3.15275e+06	3.97463e+06	1.08065e+07	4.48725e+06	1.00228e+07	1.03474e+07	3.69828e+06	1.03934e+07	4.70103e+06	4.38057e+06	5.95738e+06
Com_9855_neg	1a,1b-Dihomo prostaglandin E1	C22 H38 O5	364.261	8.599	363.254	Invalid mass	No results	No results	Lipids and lipid-like molecules	Fatty Acyls	Eicosanoids	Prostaglandins and related compounds	1.39777e+06	2.61011e+06	536771	1.49485e+06	687227	898162	632500	443619	692742	572598	616790	2.2212e+06	520191	959218	1.62554e+06	444688	1.6867e+06	1.23768e+06	7.22262e+06	574845	4.85809e+06	1.21422e+07	601664	8.8003e+06	1.88232e+06	1.87799e+06	2.7933e+06
Com_9947_neg	Prostaglandin F2β	C20 H34 O5	708.482	6.896	707.474	Invalid mass	No results	No results	Lipids and lipid-like molecules	Fatty Acyls	Eicosanoids	Prostaglandins and related compounds	3.55169e+06	6.58404e+06	6.439e+06	2.5506e+06	6.09281e+06	5.75572e+06	2.6581e+06	6.433e+06	1.11244e+06	3.40548e+06	5.41962e+06	3.54129e+06	2.79128e+06	5.17623e+06	6.29503e+06	4.54507e+06	8.53308e+06	7.61829e+06	4.06767e+06	3.05e+06	3.73642e+06	4.031e+06	4.26713e+06	4.48534e+06	3.99169e+06	3.87077e+06	2.9742e+06
Com_9974_neg	LPG 18:2	C24 H45 O9 P	508.28	10.067	507.273	No results	Full match	No results	Lipids and lipid-like molecules	Glycerophospholipids	Glycerophosphoglycerols	Phosphatidylglycerols	216052	341855	304774	259621	1.28588e+06	4.39935e+06	1.89751e+06	3.07624e+06	222423	472795	414877	226335	426224	510536	221781	346311	692194	214517	273444	432340	9.53603e+06	293765	486267	9.23321e+06	301286	427729	329607
Com_10115_neg	10-Hydroxydecanoic acid	C10 H20 O3	188.141	6.433	187.134	Full match	No results	Full match	Organic acids and derivatives	Hydroxy acids and derivatives	Medium-chain hydroxy acids and derivatives	Medium-chain hydroxy acids and derivatives	1.32517e+06	2.21213e+06	2.10954e+06	1.77029e+06	1.92703e+06	1.83476e+06	1.81662e+06	2.33426e+06	1.55141e+06	1.85379e+06	2.25073e+06	1.81775e+06	2.24048e+06	1.17825e+06	1.92506e+06	1.94375e+06	719267	1.40803e+06	7.26852e+06	3.61752e+06	9.29658e+06	6.25407e+06	3.6472e+06	5.4849e+06	2.72687e+06	2.96423e+06	2.7261e+06
Com_10273_neg	2-(Dimethylamino)Guanosine	C12 H17 N5 O5	311.123	4.961	310.115	No results	No results	Full match					7.66784e+06	1.25136e+06	3.86763e+06	7.05936e+06	4.26598e+06	4.26076e+06	2.86885e+06	754182	5.43016e+06	3.93625e+06	3.2402e+06	6.63363e+06	1.51239e+06	7.46155e+06	2.2448e+06	3.36752e+06	774766	2.38995e+06	1.48264e+06	1.44122e+06	539011	1.90483e+06	1.03104e+06	1.28907e+06	3.76181e+06	3.4914e+06	3.73678e+06
Com_10279_neg	Beta-Lactose	C12 H22 O11	402.131	5.705	383.114	No results	Invalid mass	No results	Organic oxygen compounds	Organooxygen compounds	Carbohydrates and carbohydrate conjugates	O-glycosyl compounds	755760	594328	531630	808374	547983	497296	601277	414508	485159	559564	538702	447251	398983	571805	434728	394516	765498	501450	2.51384e+06	796528	9.0633e+06	1.54741e+06	568715	469881	642267	583243	519036
Com_10292_neg	Cyclosporine A	C62 H111 N11 O12	1201.84	8.674	1200.84	Full match	No results	No results	Organic acids and derivatives	Peptidomimetics	Peptoid-peptide hybrids	Cyclosporins	783888	897997	1.02533e+06	905545	1.04584e+07	1.00781e+06	1.63605e+06	1.17126e+06	723312	1.51179e+06	636983	767441	1.36474e+06	631136	727466	1.14222e+06	677266	729941	1.40481e+06	1.4593e+06	821628	1.66326e+06	1.58853e+06	967657	1.03242e+06	887502	859614
Com_10324_neg	LPE O-15:0	C20 H44 N O6 P	425.291	8.959	424.284	No results	Full match	No results					215258	260713	305348	246263	262878	305187	502592	351805	211255	477176	198812	225818	411811	181420	221823	339998	202146	213242	1.00455e+07	429602	227275	7.21092e+06	489352	1.1927e+06	493410	666580	722040
Com_10333_neg	Esculin	C15 H16 O9	340.08	5.14	339.072	Full match	No results	No results	Phenylpropanoids and polyketides	Coumarins and derivatives	Coumarin glycosides	Coumarin glycosides	1.29385e+06	1.05131e+06	722876	1.41851e+06	1.03787e+06	561500	273755	1.03004e+06	886022	393615	635756	542510	408197	2.20925e+06	1.0479e+06	916019	8.01498e+06	856393	1.50758e+06	338329	2.92732e+06	6.46003e+06	445774	2.70483e+06	1.94124e+06	2.24725e+06	2.17494e+06
Com_10434_neg	Benzyl cinnamate	C16 H14 O2	238.099	1.292	237.091	Full match	No results	No results	Phenylpropanoids and polyketides	Cinnamic acids and derivatives	Cinnamic acid esters	Cinnamic acid esters	1.7458e+06	1.63298e+06	2.58808e+06	1.99228e+06	1.6518e+06	2.13073e+06	2.70265e+06	987407	1.27288e+06	2.199e+06	787589	1.29763e+06	1.59454e+06	1.21216e+06	1.24335e+06	2.27667e+06	1.32302e+06	1.24885e+06	734996	2.10626e+06	710025	727502	1.84901e+07	1.05835e+06	2.00116e+06	1.41336e+06	1.22788e+06
Com_10572_neg	SM 8:1;2O/26:0	C39 H79 N2 O6 P	748.575	9.991	747.568	No results	Invalid mass	No results					728205	894009	1.10713e+06	860459	933520	1.04606e+06	1.73987e+06	1.27626e+06	8.23403e+06	1.60102e+06	659920	765529	1.41815e+06	644672	734591	1.13187e+06	696561	740773	947587	1.45014e+06	769554	1.02378e+06	2.06177e+06	932561	1.01017e+06	885079	916202
Com_10659_neg	Cinnamoylglycine	C11 H11 N O3	205.074	5.518	204.067	Full match	No results	Full match	Organic acids and derivatives	Carboxylic acids and derivatives	Amino acids, peptides, and analogues	N-acyl-alpha amino acids	3.67898e+06	3.89993e+06	4.56678e+06	7.38563e+06	3.80458e+06	3.68341e+06	2.54395e+06	3.29993e+06	5.02254e+06	1.89034e+06	7.31501e+06	295137	1.08483e+06	4.86646e+06	2.96873e+06	1.97016e+06	2.66239e+06	3.60912e+06	3.92269e+06	2.15054e+06	3.5347e+06	4.40749e+06	1.9471e+06	4.34481e+06	3.48511e+06	3.9746e+06	4.34809e+06
Com_10814_neg	Cyclamic acid	C6 H13 N O3 S	179.063	5.452	178.055	Invalid mass	No results	No results	Organic acids and derivatives	Sulfamic acid derivatives	Cyclamates	Cyclamates	681241	2.34581e+06	5.28939e+06	550097	2.93241e+06	3.61877e+06	3.32195e+06	2.12639e+06	1.97159e+06	2.99351e+06	1.97973e+06	1.70724e+06	1.97137e+06	1.81598e+06	3.41969e+06	4.21306e+06	1.80577e+06	3.4062e+06	8.39663e+06	4.95754e+06	8.29946e+06	7.43133e+06	5.87554e+06	7.40811e+06	3.12083e+06	2.92849e+06	3.02627e+06
Com_10918_neg	PC 16:0_18:1	C42 H82 N O8 P	805.586	10.661	804.579	No results	Invalid mass	No results					839638	989824	1.21295e+06	993600	1.02527e+06	1.18678e+06	2.23378e+06	1.44272e+06	826604	1.82127e+06	747522	8.18115e+06	1.61917e+06	722243	838369	1.31018e+06	799807	845187	1.01644e+06	1.67561e+06	896133	1.11941e+06	1.86047e+06	986219	1.11776e+06	1.02504e+06	1.02816e+06
Com_10976_neg	Quercetin	C15 H10 O7	302.041	4.884	301.034	Full match	No results	No results	Phenylpropanoids and polyketides	Flavonoids	Flavones	Flavonols	2.42075e+06	1.22111e+06	965642	2.32964e+06	1.44193e+06	1.04704e+06	636236	451601	1.12022e+06	706037	582424	970356	367009	1.25922e+06	603634	847640	1.17838e+06	835774	9.04707e+06	1.21477e+06	1.76782e+06	9.2492e+06	1.08983e+06	1.43728e+06	2.37185e+06	2.41098e+06	2.36363e+06
Com_11042_neg	FAHFA 14:0/4:0	C18 H34 O4	314.246	9.853	313.238	No results	Full match	Full match					364408	1.23407e+06	7.64788e+06	273270	2.1517e+06	3.71474e+06	1.40351e+07	431502	233169	1.60203e+07	421647	360219	462499	610516	735743	358883	1.28609e+06	649067	741772	463904	373925	587882	527972	501026	1.31244e+06	1.46599e+06	1.63249e+06
Com_11083_neg	PC 18:0_18:2	C44 H84 N O8 P	831.601	11.476	830.593	No results	Invalid mass	No results					764764	807674	937582	804759	869762	919434	1.60061e+06	1.13397e+06	638181	1.39052e+06	568599	7.99668e+06	1.26597e+06	554696	675577	1.02808e+06	606326	649193	804631	1.50794e+06	708701	923337	1.50292e+06	772985	877037	800361	829315
Com_11191_neg	Vitamin B2	C17 H20 N4 O6	376.137	2.148	421.135	No results	No results	Full match	Organoheterocyclic compounds	Pteridines and derivatives	Alloxazines and isoalloxazines	Flavins	293889	273891	286948	326408	293029	296430	340337	335262	235963	290720	208222	241836	421005	258240	228695	359856	270452	239524	249225	430016	233548	242906	1.64194e+07	236183	348933	284873	278479
Com_11276_neg	11-Deoxy prostaglandin F2β	C20 H34 O4	338.246	8.903	337.239	Full match	No results	No results	Lipids and lipid-like molecules	Fatty Acyls	Eicosanoids	Prostaglandins and related compounds	1.42212e+06	2.87695e+06	2.33748e+06	569307	1.61025e+06	1.84605e+06	2.09381e+06	782874	1.15304e+06	1.77551e+06	1.20561e+06	1.42276e+06	905461	1.75653e+06	2.51424e+06	739069	1.94937e+06	2.15502e+06	2.48163e+06	950653	1.72804e+06	9.68245e+06	1.06373e+06	1.48018e+06	1.23253e+06	1.7186e+06	1.74157e+06
Com_11284_neg	L-Methionine sulfone	C5 H11 N O4 S	181.041	1.666	180.034	No results	No results	Full match					792931	788313	1.02077e+06	884963	815525	956107	1.02947e+06	763719	608279	978326	528373	663643	860830	594211	674875	912486	725131	648908	8.63481e+06	1.30691e+06	582682	8.34521e+06	1.13457e+06	999655	953730	756801	799048
Com_11338_neg	7-Hydroxy-4-chromone	C9 H6 O3	162.032	5.607	161.024	No results	No results	Full match	Organoheterocyclic compounds	Benzopyrans	1-benzopyrans	Chromones	1.43079e+06	1.15789e+06	734481	2.73281e+06	988389	1.08216e+06	1.18208e+06	937900	1.59217e+06	976536	6.58772e+06	1.41433e+06	271358	1.34667e+06	1.15252e+06	985333	652899	1.26343e+06	3.05661e+06	4.3876e+06	4.49095e+06	3.30193e+06	3.21245e+06	3.06717e+06	1.40557e+06	1.86605e+06	1.90732e+06
Com_11449_neg	LPG 18:3	C24 H43 O9 P	506.266	9.168	505.258	No results	Full match	No results	Lipids and lipid-like molecules	Glycerophospholipids	Glycerophosphoglycerols	Phosphatidylglycerols	498322	582560	691248	581204	617798	722044	1.13221e+06	856349	495278	1.06472e+06	459930	512246	980827	420535	494281	753051	2.36736e+06	497001	678767	977363	2.70215e+06	721990	1.09259e+06	8.5303e+06	678910	591238	602740
Com_11495_neg	5-(3-Nitrophenyl)-N-phenyloxazol-2-amine	C15 H11 N3 O3	281.08	5.209	280.073	Full match	No results	No results	Organoheterocyclic compounds	Azoles	Oxazoles	Phenyl-1,3-oxazoles	2.77495e+06	3.48776e+06	1.45651e+06	3.25597e+06	3.73693e+06	1.77797e+06	306335	3.99486e+06	4.04604e+06	289637	5.23641e+06	5.07471e+06	2.65876e+06	2.55237e+06	6.59228e+06	6.28521e+06	3.41974e+06	7.3984e+06	4.9577e+06	1.20006e+06	3.05224e+06	5.43134e+06	327157	4.80323e+06	4.35777e+06	4.40742e+06	3.66886e+06
Com_11572_neg	Capric acid	C10 H20 O2	172.146	7.41	153.129	No results	No results	Full match	Lipids and lipid-like molecules	Fatty Acyls	Fatty acids and conjugates	Medium-chain fatty acids	339506	390250	360286	376803	396083	371398	521383	362474	303246	516198	678634	369030	384949	2.71388e+06	593371	336389	6.63079e+06	352141	424683	436460	345586	467891	500885	363740	481551	754817	575285
Com_11607_neg	Adenosine 5'-monophosphate	C10 H14 N5 O7 P	347.063	1.913	346.056	Full match	No results	Full match	Nucleosides, nucleotides, and analogues	Purine nucleotides	Purine ribonucleotides	Purine ribonucleoside monophosphates	292620	790900	395399	332275	380683	398414	406792	386710	246103	376928	251903	273573	484976	898005	268654	424913	772318	266202	3.02988e+06	527852	638122	2.52216e+06	1.5476e+07	311024	1.12477e+06	606792	937355
Com_11644_neg	Calcitriol	C27 H44 O3	416.329	9.471	415.322	Full match	No results	No results	Lipids and lipid-like molecules	Steroids and steroid derivatives	Vitamin D and derivatives	Vitamin D and derivatives	2.3278e+06	3.71669e+06	1.90198e+06	979304	4.73698e+06	2.62816e+06	1.95152e+06	3.89418e+06	3.29087e+06	1.87637e+06	3.6617e+06	2.48746e+06	738716	6.05514e+06	1.77436e+06	393132	4.63099e+06	2.56231e+06	3.56282e+06	507579	3.99647e+06	2.30715e+06	569588	1.78492e+06	2.26948e+06	2.39817e+06	2.40927e+06
Com_11711_neg	Docosanoic Acid	C22 H44 O2	340.334	10.684	339.327	Full match	No results	No results	Lipids and lipid-like molecules	Fatty Acyls	Fatty acids and conjugates	Very long-chain fatty acids	371247	445825	552999	424313	461789	1.87021e+06	906113	624167	370764	1.45459e+07	349860	387200	708730	323236	700843	578855	346840	378930	436614	816976	391939	487516	837970	441577	479136	475487	463090
Com_11801_neg	MAM2201 N-pentanoic acid metabolite	C25 H23 N O3	385.174	5.29	384.167	Invalid mass	No results	No results	Organoheterocyclic compounds	Indoles and derivatives	Naphthoylindoles	Naphthoylindoles	276120	216203	230287	298742	214713	217702	327310	249343	206251	300943	154793	192439	255653	182190	173423	218083	230619	171854	8.02569e+06	312000	194995	7.62284e+06	348319	409239	813071	981645	741747
Com_11973_neg	Ala-Gln	C8 H15 N3 O4	217.106	2.137	216.099	No results	No results	Full match	Organic acids and derivatives	Carboxylic acids and derivatives	Amino acids, peptides, and analogues	Peptides	6.52482e+06	1.16561e+06	1.21359e+06	5.95538e+06	1.4454e+06	732267	537793	613943	1.63506e+06	366937	206568	1.66501e+06	417661	771245	229242	356998	340101	364255	2.28659e+06	426601	1.14401e+06	1.29484e+06	544703	959796	1.06928e+06	1.17984e+06	1.06708e+06
Com_12102_neg	Monensin	C36 H62 O11	670.416	6.18	669.409	Invalid mass	No results	No results	Lipids and lipid-like molecules	Fatty Acyls	Fatty acids and conjugates	Heterocyclic fatty acids	682514	568907	2.24419e+06	552565	2.59116e+06	2.24871e+06	1.2691e+06	581219	1.38804e+06	2.24791e+06	527018	1.06934e+06	418543	4.35184e+06	2.21178e+06	431967	6.14804e+06	2.0965e+06	722530	577714	647438	719385	633295	622092	1.1246e+06	1.39481e+06	797531
Com_12325_neg	Desthiobiotin	C10 H18 N2 O3	214.132	5.572	213.124	Full match	No results	No results	Organoheterocyclic compounds	Azoles	Imidazoles	Imidazolyl carboxylic acids and derivatives	6.21545e+06	2.74e+06	2.37768e+06	6.59026e+06	3.1628e+06	2.39495e+06	2.17033e+06	290661	3.53627e+06	2.39165e+06	1.01219e+06	3.16483e+06	329261	3.27573e+06	360650	300414	3.5943e+06	666331	2.49773e+06	414403	1.24031e+06	2.02701e+06	511487	960072	2.33474e+06	2.65747e+06	2.49763e+06
Com_12357_neg	Riboflavin-5-phosphate	C17 H21 N4 O9 P	456.106	5.275	437.087	No results	No results	Full match	Nucleosides, nucleotides, and analogues	Flavin nucleotides	Not available	Flavin nucleotides	2.16601e+06	1.25936e+06	2.08511e+06	1.90797e+06	665613	1.6059e+06	1.34603e+06	879910	1.17939e+06	1.42125e+06	949010	1.329e+06	625897	1.6424e+06	523417	271590	703222	577206	7.41174e+06	388550	955475	7.98668e+06	433780	1.43569e+06	2.22692e+06	1.88636e+06	2.19276e+06
Com_12483_neg	Oleic acid	C18 H34 O2	282.256	8.801	327.254	Full match	No results	No results	Lipids and lipid-like molecules	Fatty Acyls	Fatty acids and conjugates	Long-chain fatty acids	810948	1.07193e+06	906066	7.2488e+06	867149	1.11877e+06	888412	1.3665e+06	611766	917749	509260	804347	516959	849032	505532	539704	698038	630936	1.56607e+06	569523	1.2924e+06	3.68291e+06	729497	2.03805e+06	1.71295e+06	2.73821e+06	1.54059e+06
Com_12614_neg	LPE O-16:2	C21 H42 N O6 P	435.275	8.384	434.268	No results	Full match	No results					208723	239463	282850	234512	233096	262156	418173	319844	189190	406363	204876	210553	354224	169381	201245	306389	181472	201966	7.13201e+06	395215	616981	3.85954e+06	424007	757368	351212	393687	225625
Com_12821_neg	Quinaldic acid	C10 H7 N O2	173.048	3.082	172.04	Full match	No results	Full match	Organoheterocyclic compounds	Quinolines and derivatives	Quinoline carboxylic acids	Quinoline carboxylic acids	3.04627e+06	1.66302e+06	1.68164e+06	3.56235e+06	1.98415e+06	1.56075e+06	1.65128e+06	1.03129e+06	2.47207e+06	1.46273e+06	2.75974e+06	2.46482e+06	607900	5.09951e+06	2.66267e+06	501884	3.7444e+06	3.93113e+06	1.07957e+06	516989	961946	1.00643e+06	349066	1.03354e+06	2.11354e+06	2.18367e+06	1.92461e+06
Com_13186_neg	Salsolinol	C10 H13 N O2	179.095	5.299	178.087	Full match	No results	No results	Organoheterocyclic compounds	Tetrahydroisoquinolines	Not available	Tetrahydroisoquinolines	3.25492e+06	845551	709220	3.17588e+06	826733	424826	436589	757943	3.72748e+06	401419	5.05405e+06	2.68246e+06	341008	1.6551e+06	872501	723961	1.21401e+06	1.06149e+06	1.7849e+06	1.61998e+06	1.15836e+06	1.4915e+06	752801	1.28368e+06	1.8137e+06	1.83628e+06	1.65205e+06
Com_13298_neg	8Z,11Z,14Z-Eicosatrienoic acid	C20 H34 O2	306.256	10.178	305.249	Full match	No results	Full match	Lipids and lipid-like molecules	Fatty Acyls	Fatty acids and conjugates	Long-chain fatty acids	234359	3.588e+06	2.60465e+06	282045	4.09944e+06	1.91327e+06	3.8132e+06	6.61636e+06	252584	520022	1.16093e+06	969339	457599	1.24619e+06	268802	375699	2.31547e+06	229061	4.9487e+06	1.05058e+06	974148	7.24655e+06	533361	6.29841e+06	2.96683e+06	3.06598e+06	3.92697e+06
Com_13344_neg	FAHFA 16:0/4:0	C20 H38 O4	342.277	10.645	341.27	No results	Full match	No results					243633	282945	1.96944e+06	288873	303051	646053	1.2455e+07	409613	242208	5.36323e+06	216836	254102	465108	212125	241691	387267	227616	241790	297551	493938	259173	327013	544184	289788	314435	302985	373788
Com_13416_neg	Neohesperidin	C28 H34 O15	610.19	5.609	609.183	Full match	No results	No results	Phenylpropanoids and polyketides	Flavonoids	Flavonoid glycosides	Flavonoid O-glycosides	518992	445683	389709	512191	421643	375748	449563	290401	312123	421739	278031	334389	324859	351444	314720	339923	421037	317051	497653	427480	449177	467881	1.18975e+07	480765	459819	366275	340886
Com_13483_neg	MGMG (18:2)	C27 H48 O9	516.329	7.822	515.322	No results	No results	Full match					4.94398e+06	2.75814e+06	4.63997e+06	2.77109e+06	1.94452e+06	4.12632e+06	4.11802e+06	301159	2.09228e+06	4.31216e+06	541169	1.33328e+06	353062	3.22802e+06	1.80889e+06	274115	2.58352e+06	1.84222e+06	301190	405541	291674	7.02618e+06	439501	267705	1.5707e+06	1.30169e+06	1.90473e+06
Com_13667_neg	11(Z)-Eicosenoic acid	C20 H38 O2	356.292	9.657	355.285	Invalid mass	No results	No match	Lipids and lipid-like molecules	Fatty Acyls	Fatty acids and conjugates	Long-chain fatty acids	521077	258271	305302	6.07907e+06	265307	301751	500730	855268	256754	477327	194740	226593	399065	184829	211231	322250	201779	218247	904039	410149	505111	1.61877e+06	482370	732352	667136	614787	698855
Com_13763_neg	Oleoyl-L-α-lysophosphatidic acid	C21 H41 O7 P	436.262	8.024	435.255	Invalid mass	No results	No results	Lipids and lipid-like molecules	Glycerophospholipids	Glycerophosphates	1-acylglycerol-3-phosphates	809311	804640	711886	950505	662809	682777	998466	536539	578338	1.225e+06	1.08692e+06	674563	435951	565591	352901	349680	573220	359420	5.53339e+06	1.10591e+06	5.40497e+06	5.01032e+06	521318	4.38827e+06	634988	529281	468934
Com_13849_neg	Valproic acid	C8 H16 O2	144.115	5.949	143.108	No results	No results	Full match	Lipids and lipid-like molecules	Fatty Acyls	Fatty acids and conjugates	Methyl-branched fatty acids	2.98042e+06	2.05155e+06	2.2056e+06	2.23064e+06	3.69444e+06	2.60106e+06	3.29482e+06	1.66683e+06	3.09623e+06	2.58314e+06	3.91393e+06	2.49439e+06	715711	4.38678e+06	1.47277e+06	1.57341e+06	3.15491e+06	1.48116e+06	2.84096e+06	953739	2.46434e+06	3.90472e+06	2.23659e+06	2.66648e+06	2.71243e+06	2.86171e+06	2.99361e+06
Com_13902_neg	N1-(2-furylmethyl)-2-cyanoacetamide	C8 H8 N2 O2	164.059	4.946	209.057	Full match	No results	No results					2.79867e+06	1.95883e+06	961005	3.62576e+06	1.43329e+06	1.28336e+06	933461	3.75028e+06	905514	900736	2.78812e+06	591784	1.20255e+06	2.03959e+06	2.4082e+06	1.9472e+06	1.87668e+06	2.80297e+06	5.90589e+06	2.10312e+06	3.62291e+06	4.7828e+06	1.81729e+06	3.68589e+06	1.87886e+06	2.53226e+06	2.14684e+06
Com_14047_neg	Ribulose-5-phosphate	C5 H11 O8 P	230.019	1.431	229.012	No results	No results	Full match	Organic oxygen compounds	Organooxygen compounds	Carbohydrates and carbohydrate conjugates	Pentose phosphates	3.8813e+06	4.4134e+06	5.99748e+06	4.84437e+06	4.72284e+06	5.76343e+06	6.68145e+06	3.37258e+06	2.98455e+06	6.10607e+06	2.31391e+06	3.28105e+06	2.51445e+06	2.86781e+06	2.1424e+06	3.16474e+06	3.15595e+06	2.265e+06	5.7854e+06	5.70051e+06	2.36549e+06	3.67071e+06	4.976e+06	2.8307e+06	4.37573e+06	2.98e+06	3.34515e+06
Com_14121_neg	LPC 18:1	C26 H52 N O7 P	567.353	9.5	566.346	No results	Invalid mass	No results	Lipids and lipid-like molecules	Glycerophospholipids	Glycerophosphocholines	Phosphocholines	208354	451217	1.4607e+06	256899	752145	6.69682e+06	4.90958e+06	1.75842e+06	302135	807643	188566	1.04606e+06	847626	404852	209460	332088	1.34209e+06	213471	437026	556765	244631	1.5448e+06	481145	1.12332e+06	1.00647e+06	893469	761612
Com_14148_neg	1-[(1R,2S,3R,5R)-5-Cyclohexyl-2,3-dihydroxycyclopentyl]-3-ethylurea	C14 H26 N2 O3	270.198	8.37	269.191	Invalid mass	No results	No results	Organic oxygen compounds	Organooxygen compounds	Alcohols and polyols	Cyclopentanols	1.15569e+06	311785	359494	743084	300635	334654	522183	399778	248263	491888	277963	978632	431233	220531	247499	370872	234430	250473	5.71176e+06	478393	1.37362e+06	2.99895e+06	528320	1.32822e+06	445032	486317	507584
Com_14387_neg	Chlorogenic Acid Methyl Ester	C17 H20 O9	368.111	5.156	367.104	No results	No results	Full match					2.06022e+06	1.68193e+06	871396	2.22634e+06	1.27779e+06	1.14364e+06	972422	1.89561e+06	1.87994e+06	1.15328e+06	1.23697e+06	1.14139e+06	911115	1.31884e+06	1.83328e+06	2.00157e+06	1.44906e+06	1.6362e+06	5.53554e+06	1.91499e+06	3.38583e+06	5.48852e+06	2.85422e+06	2.92145e+06	2.01892e+06	1.93327e+06	1.81253e+06
Com_14563_neg	11(E)-Eicosenoic Acid	C20 H38 O2	310.287	11.235	309.28	Full match	No results	Full match	Lipids and lipid-like molecules	Fatty Acyls	Fatty acids and conjugates	Long-chain fatty acids	205633	363634	5.05203e+06	241791	1.51104e+06	911592	1.04745e+07	3.2476e+06	204298	733146	200327	210202	399611	788314	258455	306992	3.74931e+06	197850	1.29883e+06	425799	245858	2.47774e+06	461008	1.26579e+06	972803	878009	1.29847e+06
Com_14703_neg	L-Malate	C4 H6 O5	134.021	1.314	133.014	No results	No results	Full match	Organic acids and derivatives	Hydroxy acids and derivatives	Beta hydroxy acids and derivatives	Beta hydroxy acids and derivatives	3.3291e+06	3.51371e+06	5.04127e+06	3.76164e+06	3.85464e+06	4.18627e+06	5.51264e+06	2.41457e+06	2.3631e+06	5.13375e+06	1.74124e+06	2.63346e+06	1.90016e+06	2.27548e+06	1.84102e+06	2.71075e+06	2.43632e+06	1.84972e+06	5.30272e+06	4.50913e+06	1.73902e+06	4.04303e+06	3.86309e+06	2.05481e+06	3.10591e+06	2.50036e+06	2.53005e+06
Com_14810_neg	FAHFA 18:0/20:2	C38 H70 O4	590.525	11.064	589.518	No results	Full match	No results					289114	786770	3.47449e+06	573997	581434	892945	1.01612e+07	597022	190274	1.35237e+06	270130	270361	537331	606399	346397	743591	612170	327637	516369	488483	298681	452470	674717	332252	468431	489676	662458
Com_14858_neg	2-Phenylpropionic acid	C9 H10 O2	150.068	4.992	149.061	No results	No results	Full match	Phenylpropanoids and polyketides	Phenylpropanoic acids	Not available	Phenylpropanoic acids	2.51219e+06	2.19634e+06	1.39617e+06	2.28852e+06	1.52298e+06	1.14354e+06	676437	2.84562e+06	674312	652723	2.14518e+06	1.74635e+06	1.05933e+06	2.04921e+06	2.27833e+06	1.88931e+06	2.23962e+06	2.41917e+06	5.21256e+06	1.78217e+06	4.41548e+06	4.53053e+06	1.96048e+06	3.00821e+06	2.04755e+06	1.80669e+06	2.46034e+06
Com_15071_neg	LPE 15:1	C20 H40 N O7 P	437.254	8.368	436.247	No results	Full match	No results	Lipids and lipid-like molecules	Glycerophospholipids	Glycerophosphoethanolamines	1-acyl-sn-glycero-3-phosphoethanolamines	284040	614000	401785	308655	758284	338893	527758	3.3785e+06	401264	497139	1.17909e+06	274517	2.39577e+06	290840	250141	671279	687401	480482	4.12491e+06	483500	4.16924e+06	5.67702e+06	538268	3.9842e+06	1.7968e+06	1.84091e+06	1.55086e+06
Com_15171_neg	Asp-glu	C9 H14 N2 O7	262.079	4.87	261.072	No results	No results	Full match	Organic acids and derivatives	Carboxylic acids and derivatives	Amino acids, peptides, and analogues	Dipeptides	2.3363e+06	902608	602714	2.76098e+06	872778	535945	453696	322406	1.0704e+06	410881	808664	1.5694e+06	538789	1.9121e+06	1.64386e+06	1.39308e+06	1.33291e+06	1.84735e+06	5.00011e+06	2.36127e+06	3.56142e+06	4.05525e+06	1.68772e+06	4.21615e+06	1.62558e+06	1.57085e+06	1.90127e+06
Com_15223_neg	Hydroxykynurenine	C10 H12 N2 O4	224.08	2.65	223.073	Full match	No results	Full match	Organic oxygen compounds	Organooxygen compounds	Carbonyl compounds	Alkyl-phenylketones	3.35489e+06	3.05973e+06	1.4867e+06	2.86078e+06	2.69415e+06	1.20069e+06	645151	1.26388e+06	2.31821e+06	566267	1.41717e+06	2.34705e+06	675836	2.80061e+06	3.07219e+06	2.11282e+06	2.77475e+06	3.199e+06	4.82296e+06	641553	3.38845e+06	5.56075e+06	739601	3.70099e+06	2.55344e+06	2.70555e+06	2.77613e+06
Com_15279_neg	17alpha-Hydroxyprogesterone	C21 H30 O3	330.22	8.478	375.218	No results	No results	Full match	Lipids and lipid-like molecules	Steroids and steroid derivatives	Pregnane steroids	Gluco/mineralocorticoids, progestogins and derivatives	226515	282100	300466	256444	301466	299968	495139	348280	207498	437652	186240	216919	402540	262187	662778	338234	281882	437550	3.69047e+06	429500	2.76527e+06	5.5169e+06	475068	3.24189e+06	668143	660178	767616
Com_15516_neg	LPE 18:2	C23 H44 N O7 P	477.286	8.945	476.278	No results	Full match	Full match	Lipids and lipid-like molecules	Glycerophospholipids	Glycerophosphoethanolamines	1-acyl-sn-glycero-3-phosphoethanolamines	213781	258924	804571	249453	747167	5.56525e+06	5.90441e+06	1.41238e+06	204134	711277	197448	216053	410007	177268	220301	337665	465014	211779	474219	426654	228015	591983	485995	913831	641056	681263	640267
Com_15814_neg	PC 16:0_20:4	C44 H80 N O8 P	827.569	10.909	826.562	No results	Invalid mass	No results					578830	668645	799244	687432	702210	810266	1.37383e+06	952111	3.90636e+06	1.25935e+06	522678	596335	1.09252e+06	500116	571792	907054	545661	565409	682599	1.17961e+06	614840	768232	1.30984e+06	700440	744677	704996	698182
Com_15993_neg	4-Methylcatechol	C7 H8 O2	124.052	3.916	123.045	Full match	No results	No results	Benzenoids	Phenols	Benzenediols	Catechols	3.73828e+06	1.95834e+06	1.54324e+06	3.59632e+06	1.91694e+06	1.42772e+06	830324	218713	2.28282e+06	980159	1.1161e+06	2.01858e+06	182678	1.41856e+06	709861	249807	1.31236e+06	992683	2.23588e+06	164293	951546	1.70083e+06	195655	820114	1.54884e+06	1.61504e+06	1.46092e+06
Com_16017_neg	UDP	C9 H14 N2 O12 P2	404.001	4.969	402.994	No results	No results	Full match	Nucleosides, nucleotides, and analogues	Pyrimidine nucleotides	Pyrimidine nucleotide sugars	Pyrimidine nucleotide sugars	218725	461889	259162	227780	386527	238001	248064	263481	453910	242909	270758	229061	205739	205315	174709	174954	248113	187379	1.69895e+06	206531	3.99772e+06	1.48e+06	216172	1.04279e+06	279745	224823	296014
Com_16218_neg	2-Hydroxy-1,4-naphthoquinone	C10 H6 O3	174.029	7.239	173.022	Invalid mass	No results	No results	Benzenoids	Naphthalenes	Naphthoquinones	Naphthoquinones	794328	2.16304e+06	627976	741267	1.60158e+06	576018	591656	567789	996209	567724	539174	909226	2.66696e+06	2.23387e+06	3.12627e+06	6.06274e+06	2.40744e+06	3.20462e+06	2.91328e+06	2.59828e+06	3.63873e+06	4.06877e+06	4.84134e+06	3.68182e+06	1.88862e+06	1.77407e+06	2.02818e+06
Com_16328_neg	Homo-Gamma-Linolenic Acid (C20:3)	C20 H34 O2	306.256	9.79	305.249	No results	No results	Full match	Lipids and lipid-like molecules	Fatty Acyls	Fatty acids and conjugates	Long-chain fatty acids	301268	253160	437677	246612	272782	314373	819023	406103	217627	481301	194375	222386	435371	191360	217671	334309	312987	205620	1.50179e+06	414518	3.85663e+06	2.13558e+06	468923	1.91436e+06	292934	283187	270100
Com_16428_neg	LPE 15:0	C20 H42 N O7 P	439.27	8.751	438.262	No results	Full match	No results	Lipids and lipid-like molecules	Glycerophospholipids	Glycerophosphoethanolamines	1-acyl-sn-glycero-3-phosphoethanolamines	211548	604183	686795	240048	547949	431962	2.91833e+06	3.54988e+06	202588	441874	630865	217706	1.09503e+06	176289	209498	320930	503794	234858	2.33747e+06	411368	2.12917e+06	4.07783e+06	464007	4.29018e+06	1.37989e+06	1.40352e+06	1.7156e+06
Com_16538_neg	3-Methylindole	C9 H9 N	131.073	5.662	176.072	No results	No results	Full match	Organoheterocyclic compounds	Indoles and derivatives	Indoles	3-methylindoles	2.04138e+06	1.05757e+06	946006	3.9052e+06	1.08208e+06	854667	996689	661857	465347	876198	2.88359e+06	2.28581e+06	709967	3.0799e+06	1.47548e+06	956464	2.1945e+06	642052	3.1404e+06	1.36164e+06	1.97487e+06	3.10411e+06	1.12306e+06	1.74098e+06	1.63486e+06	1.84046e+06	2.08977e+06
Com_16866_neg	N-Acetyl-L-histidine	C8 H11 N3 O3	197.08	1.458	439.157	No results	No results	Full match	Organic acids and derivatives	Carboxylic acids and derivatives	Amino acids, peptides, and analogues	Histidine and derivatives	1.1577e+06	1.03117e+06	1.71173e+06	1.26361e+06	1.20629e+06	1.57791e+06	1.68584e+06	866999	803831	1.6096e+06	647457	895232	790420	779453	861831	880053	1.23243e+06	805310	4.01058e+06	1.60717e+06	1.67972e+06	3.06872e+06	1.48018e+06	3.87527e+06	1.26056e+06	1.13818e+06	942146
Com_16965_neg	Lauric acid ethyl ester	C14 H28 O2	228.209	9.829	227.202	Full match	No results	Full match	Lipids and lipid-like molecules	Fatty Acyls	Fatty acid esters	Fatty acid esters	278654	333308	3.21287e+06	325110	729521	1.53184e+06	5.95113e+06	520168	281378	7.0661e+06	250368	298547	550237	247416	281434	432239	646799	458845	353953	535165	313025	401632	628130	351343	378744	380936	429521
Com_17487_neg	Gibberellin A7	C19 H22 O5	330.147	8.242	329.139	Full match	No results	No results	Lipids and lipid-like molecules	Prenol lipids	Diterpenoids	C19-gibberellin 6-carboxylic acids	251538	299613	326902	806053	1.84222e+06	325777	513004	382497	227949	474810	226866	1.74939e+06	419866	201686	233019	352249	225812	237123	3.71639e+06	487124	1.58974e+06	3.97179e+06	524424	1.06053e+06	532807	491895	595536
Com_17638_neg	Prostaglandin A3	C20 H28 O4	664.397	7.615	663.39	Invalid mass	No results	No results	Lipids and lipid-like molecules	Fatty Acyls	Eicosanoids	Prostaglandins and related compounds	687717	247595	231906	1.00245e+06	249735	260630	371450	197690	198037	422419	236318	210580	216070	215396	212835	176670	237700	202902	230192	266498	1.05017e+06	4.09129e+06	286412	1.79337e+06	273346	219710	215511
Com_18072_neg	(+/-)8(9)-DiHETE	C20 H32 O4	372.209	9.785	371.202	Invalid mass	No results	No results	Lipids and lipid-like molecules	Fatty Acyls	Eicosanoids	Hydroxyeicosatetraenoic acids	240668	285655	505059	278266	307796	354726	925024	458230	245562	543080	219324	250931	491255	215923	245611	377220	361753	232013	2.85165e+06	467725	1.15686e+06	3.86523e+06	537062	2.68128e+06	330534	303502	398502
Com_18126_neg	2-Methylbutyric acid	C5 H10 O2	102.068	6.626	101.061	No results	Full match	No results	Lipids and lipid-like molecules	Fatty Acyls	Fatty acids and conjugates	Methyl-branched fatty acids	550583	596041	588471	552405	539482	585347	854228	424416	625815	802727	577583	439286	432096	546499	3.03368e+06	401016	480648	667697	598543	583396	707644	953713	607910	602994	643012	505875	516353
Com_18555_neg	FAHFA 16:0/18:2	C34 H62 O4	534.462	10.247	533.455	No results	Full match	No results					192798	278796	2.26564e+06	225610	235044	352653	6.30654e+06	527273	191027	557468	170611	193141	377518	287323	192263	386047	1.182e+06	184938	235357	372678	200817	484129	436840	228799	389207	229501	233141
Com_18585_neg	Uridine 5'-Diphospho-N-Acetylgalactosamine	C17 H27 N3 O17 P2	607.081	2.417	606.073	No results	No results	Full match	Nucleosides, nucleotides, and analogues	Pyrimidine nucleotides	Pyrimidine nucleotide sugars	Pyrimidine nucleotide sugars	465723	341496	271748	492136	271925	151717	53482.5	287949	329057	45938.2	211401	328886	142525	302470	152683	138836	207879	254869	3.23641e+06	593636	939042	3.165e+06	785433	722081	803153	585898	677373
Com_18721_neg	FAHFA 18:2/20:4	C38 H62 O4	582.463	9.885	581.455	No results	Full match	No results					147327	190782	1.9593e+06	175144	202507	226392	435471	4.4812e+06	150594	335473	172614	150804	292929	131819	153702	228917	467102	150090	934008	300391	162245	750834	338944	320674	200181	184225	270323
Com_18772_neg	N-Methylhydantoin	C4 H6 N2 O2	114.042	1.272	227.077	No results	No results	Full match	Organoheterocyclic compounds	Azolines	Imidazolines	Imidazolines	113247	127697	113144	112716	125482	96136.7	90715.3	98124.1	103116	84368.6	87350.8	99760.1	211573	83947.6	180393	342292	65628.5	185887	3.16727e+06	136075	63599.4	796202	390242	85315.4	137265	96534.5	80548.7
Com_18785_neg	Oleoyl-L-alpha-lysophosphatidic acid	C21 H40 Na O7 P	458.241	7.04	457.234	No results	No results	Full match	Lipids and lipid-like molecules	Glycerophospholipids	Glycerophosphates	1-acylglycerol-3-phosphates	290932	309763	279648	303547	301024	273019	371897	322092	245990	345558	248352	272826	284422	405153	360701	313532	273103	335855	3.16328e+06	321177	943394	2.05344e+06	362715	1.17608e+06	336124	275840	250847
Com_18990_neg	Rutin	C27 H30 O16	610.153	5.547	609.146	Full match	No results	No results	Phenylpropanoids and polyketides	Flavonoids	Flavonoid glycosides	Flavonoid-3-O-glycosides	547787	460286	408395	541236	468823	388918	582690	314429	339952	1.97554e+06	278729	332342	360191	539699	320188	326919	694892	317563	588764	421710	432215	452667	5.78414e+06	390097	489146	402275	404598
Com_19543_neg	LPE 18:1	C23 H46 N O7 P	479.301	9.456	478.294	No results	Full match	Full match	Lipids and lipid-like molecules	Glycerophospholipids	Glycerophosphoethanolamines	1-acyl-sn-glycero-3-phosphoethanolamines	223940	280958	997534	251115	569571	2.05357e+06	5.561e+06	1.5962e+06	221619	831119	196797	226097	423658	189359	223772	336295	823911	215906	1.15681e+06	421692	241788	3.14411e+06	479813	805367	602627	615887	769964
Com_19625_neg	Nonadecanoic acid	C19 H38 O2	298.287	11.334	297.28	No results	No results	Full match	Lipids and lipid-like molecules	Fatty Acyls	Fatty acids and conjugates	Long-chain fatty acids	202445	237099	1.96761e+06	227585	260254	279586	5.50273e+06	550004	190548	433549	176474	204641	411290	177311	200842	306868	961907	197554	241925	401785	207983	302315	445137	236291	253830	242546	240603
Com_20014_neg	LNAPE 18:2/N-18:0	C41 H78 N O8 P	743.547	11.202	742.54	No results	Full match	No results					246157	288193	343077	283479	296615	337323	582646	408725	2.3009e+06	509949	217340	246297	464913	204912	247358	369781	230276	246780	281923	498916	258438	315083	540172	286752	311031	296720	290586
Com_20233_neg	LPE 17:1	C22 H44 N O7 P	465.286	9.155	464.279	No results	Full match	No results	Lipids and lipid-like molecules	Glycerophospholipids	Glycerophosphoethanolamines	1-acyl-sn-glycero-3-phosphoethanolamines	184430	212490	333478	211018	224125	260809	1.71794e+06	3.00973e+06	183303	390458	165872	187672	363006	154592	180851	278705	955201	183941	1.72248e+06	341678	221418	2.92344e+06	399767	1.28232e+06	589431	438509	604902
Com_20500_neg	D-Pantethine	C22 H42 N4 O8 S2	554.239	5.324	553.231	Invalid mass	No results	No results	Organic acids and derivatives	Carboxylic acids and derivatives	Amino acids, peptides, and analogues	Beta amino acids and derivatives	341000	310803	285917	373938	288339	276258	406004	312817	243031	377524	201699	247226	329855	233443	241133	296745	296237	237785	379000	410364	262069	350104	4.73782e+06	332827	346158	267643	261941
Com_20512_neg	Cer 18:1;3O/16:0;(2OH)	C34 H67 N O5	569.502	10.313	568.495	No results	Full match	No results					379986	443596	568124	442838	469883	1.91684e+06	1.31334e+06	771257	381679	4.50752e+06	338467	404029	775280	336422	379526	589575	361535	369462	466914	737820	402634	536278	859677	476117	504369	651071	485881
Com_21054_neg	D-Xylonic Acid	C5 H10 O6	166.047	7.089	165.04	No results	No results	Full match	Organic oxygen compounds	Organooxygen compounds	Carbohydrates and carbohydrate conjugates	Sugar acids and derivatives	1.3931e+06	1.53383e+06	847486	1.68015e+06	1.53374e+06	1.59601e+06	877438	1.12248e+06	1.08907e+06	902791	1.01792e+06	1.36734e+06	656858	1.28791e+06	1.0087e+06	582996	1.51311e+06	1.3302e+06	2.35771e+06	704284	695018	1.28938e+06	820564	1.04699e+06	1.48099e+06	1.05447e+06	1.62099e+06
Com_21122_neg	4-Aminobutyric acid	C4 H9 N O2	103.063	2.164	102.056	No results	No results	Full match	Organic acids and derivatives	Carboxylic acids and derivatives	Amino acids, peptides, and analogues	Gamma amino acids and derivatives	618404	184684	111142	185739	113498	114816	128126	125255	220620	112604	79763.7	160109	160831	256415	87816.9	128899	101298	85621.2	2.34138e+06	157550	512161	1.52462e+06	207910	263923	312990	285241	374532
Com_21225_neg	Guanosine monophosphate	C10 H14 N5 O8 P	363.058	7.513	362.051	No results	No results	Full match	Nucleosides, nucleotides, and analogues	Purine nucleotides	Purine ribonucleotides	Purine ribonucleoside monophosphates	310544	515224	440973	325634	509967	458266	516298	318125	258402	515361	1.77461e+06	540390	348844	346866	338205	442277	367863	442127	327134	384134	293449	473873	398672	308979	437791	350856	337447
Com_21390_neg	11(Z),14(Z)-Eicosadienoic Acid	C20 H36 O2	308.272	10.342	307.264	Full match	No results	No results	Lipids and lipid-like molecules	Fatty Acyls	Fatty acids and conjugates	Long-chain fatty acids	155603	177588	229714	175739	192416	221013	537812	297289	149926	342404	138515	158216	317476	135627	148218	232028	148048	151294	181685	296244	157773	2.53299e+06	346303	184217	206538	187534	198967
Com_21504_neg	5-[(Benzoyloxy)methyl]-4,5,6-trihydroxy-2-cyclohexen-1-yl benzoate	C21 H20 O7	430.134	3.45	429.126	Invalid mass	No results	No results	Benzenoids	Benzene and substituted derivatives	Benzoic acids and derivatives	Benzoic acid esters	237109	172688	199648	168164	740567	188337	323488	212690	130298	287522	1.71336e+06	139345	246256	115889	134480	207159	131969	136152	188295	273203	147583	214909	327548	165109	207895	162835	168989
Com_22571_neg	Glycoursodeoxycholic acid	C26 H43 N O5	449.314	7.366	448.307	Full match	No results	Full match	Lipids and lipid-like molecules	Steroids and steroid derivatives	Bile acids, alcohols and derivatives	Glycinated bile acids and derivatives	591907	641189	477463	479342	583760	512121	679054	2.72891e+06	438154	682650	588869	501993	479856	594750	509605	405500	523508	542090	710527	525417	492257	724768	642188	513613	665425	517508	498414
Com_22590_neg	Pantetheine	C11 H22 N2 O4 S	278.13	5.412	277.122	No results	No results	Full match	Organic acids and derivatives	Carboxylic acids and derivatives	Amino acids, peptides, and analogues	Beta amino acids and derivatives	431691	253823	388836	240443	337329	422822	248409	182786	335488	258869	369662	153993	201336	588067	139457	174604	1.5462e+06	150038	247699	229166	162398	217681	260851	166541	221032	304780	200916
Com_23017_neg	D-Ribose	C5 H10 O5	150.053	1.862	149.046	No results	No results	Full match	Organic oxygen compounds	Organooxygen compounds	Carbohydrates and carbohydrate conjugates	Pentoses	741360	355945	351822	746729	307051	466903	388892	162951	369676	444300	424106	299040	205527	419221	184682	300071	351219	424853	1.62869e+06	331836	469324	2.05542e+06	316743	442002	438652	398272	517192
Com_23130_neg	Adrenic acid	C22 H36 O2	332.272	10.461	331.264	Full match	No results	No results	Lipids and lipid-like molecules	Fatty Acyls	Fatty acids and conjugates	Very long-chain fatty acids	207766	246578	291214	241997	291539	280828	488545	1.25728e+06	206162	447635	258718	215038	403904	173990	203320	315744	403171	198549	846092	403089	220983	2.02834e+06	454051	1.35831e+06	326704	290086	426808
Com_23146_neg	Calcium D-Panthotenate	C18 H32 Ca N2 O10	476.171	5.865	475.163	No results	No results	Full match	Organic acids and derivatives	Carboxylic acids and derivatives	Amino acids, peptides, and analogues	Beta amino acids and derivatives	899490	515381	1.46636e+06	1.32918e+06	742175	705630	628983	344448	778997	480644	1.29454e+06	882548	347146	1.13768e+06	1.23402e+06	325383	1.13887e+06	1.59328e+06	854655	485104	740520	644790	485518	586388	772057	662716	799947
Com_23245_neg	Trehalose 6-phosphate	C12 H23 O14 P	422.083	1.219	421.075	No results	No results	Full match	Lipids and lipid-like molecules	Saccharolipids	Not available	Saccharolipids	798197	891492	1.07795e+06	1.03534e+06	1.01524e+06	1.03125e+06	1.96485e+06	1.27244e+06	743279	2.3318e+06	692713	853824	1.49984e+06	606771	744581	1.22776e+06	722519	736309	1.28881e+06	1.58875e+06	699534	2.0026e+06	1.85388e+06	872913	1.26784e+06	1.00735e+06	967659
Com_23360_neg	UDP-D-glucuronate	C15 H22 N2 O18 P2	580.037	5.819	579.03	No results	No results	Full match	Nucleosides, nucleotides, and analogues	Pyrimidine nucleotides	Pyrimidine nucleotide sugars	Pyrimidine nucleotide sugars	190533	200836	171980	198903	198793	165992	207810	146320	147852	199333	166037	143742	159061	170873	144993	143626	172413	155601	217413	237706	176645	235067	233865	1.78126e+06	211121	170561	162655
Com_23431_neg	lithocholic acid 3-sulfate	C24 H40 O6 S	456.253	7.331	455.246	No results	No results	Full match					448013	467918	378216	458134	441675	366747	564133	385170	370252	529355	451842	359494	365363	462997	401026	305812	422848	408644	512371	394374	352522	519372	488472	1.76692e+06	512465	395307	392968
Com_23918_neg	glutathione disulfide	C20 H32 N6 O12 S2	612.152	2.182	611.144	No results	No results	Full match	Organic acids and derivatives	Carboxylic acids and derivatives	Amino acids, peptides, and analogues	Peptides	350710	316374	342424	371847	349684	353743	394750	400082	281585	346929	248480	288593	502403	309175	272912	429432	322742	271655	297411	513157	278703	292387	3.07699e+06	281492	416396	339951	332321
Com_24322_neg	N6-Succinyl Adenosine	C14 H17 N5 O8	383.107	4.993	382.1	No results	No results	Full match	Nucleosides, nucleotides, and analogues	Purine nucleosides	Not available	Purine nucleosides	151240	360890	118422	154035	189307	116564	121440	178847	343085	118968	189237	126805	105962	323797	82424	85686.2	187715	89911.7	424574	101994	104306	266508	2.91647e+06	79946.5	225908	225710	229298
Com_24686_neg	Lysopa 16:0	C19 H39 O7 P	410.243	10.176	409.236	No results	No results	Full match	Lipids and lipid-like molecules	Glycerophospholipids	Glycerophosphates	1-acylglycerol-3-phosphates	243634	319551	358636	293208	499684	350764	624705	1.65137e+06	274777	540603	514953	262356	475710	211972	242897	390568	280591	239978	309571	485424	1.25524e+06	334947	554470	1.50373e+06	323394	295678	307208
Com_24785_neg	LPE O-16:1	C21 H44 N O6 P	437.29	9.142	436.283	No results	Full match	No results					211731	243945	287280	242255	257302	297919	481060	340220	210437	448257	190426	215452	416741	174996	207622	319962	199076	210752	806085	393738	228516	1.64537e+06	458944	251329	288460	247061	256097
Com_25270_neg	Lysope 18:1	C23 H46 N O7 P	479.301	8.7	478.294	No results	No results	Full match	Lipids and lipid-like molecules	Glycerophospholipids	Glycerophosphoethanolamines	1-acyl-sn-glycero-3-phosphoethanolamines	122910	149366	193526	144909	434035	196229	281216	336030	124037	256848	194981	125386	231913	102348	125465	200487	168445	125318	162131	245822	1.05744e+06	182084	277465	1.38206e+06	175758	146271	145890
Com_25968_neg	Tauroursodeoxycholic acid	C26 H45 N O6 S	499.297	7.404	498.289	No results	No results	Full match	Lipids and lipid-like molecules	Steroids and steroid derivatives	Bile acids, alcohols and derivatives	Taurinated bile acids and derivatives	204560	285153	223725	227032	228568	236521	314145	542013	182713	311021	189568	196016	231940	219131	993626	202682	246490	212173	252505	261224	208223	281915	2.28627e+06	219162	263800	210018	340720
Com_26405_neg	Myristic acid	C14 H28 O2	228.209	9.327	227.202	No results	No results	Full match	Lipids and lipid-like molecules	Fatty Acyls	Fatty acids and conjugates	Long-chain fatty acids	121493	146067	649714	280085	149888	174610	378415	261673	123980	280236	192502	126386	237862	130753	126552	195742	454499	126733	785938	233677	213466	1.27184e+06	278580	337261	183497	235804	221481
Com_26543_neg	Inositol	C6 H12 O6	180.063	7.242	217.012	No results	No results	Full match	Organic oxygen compounds	Organooxygen compounds	Alcohols and polyols	Cyclohexanols	250499	489717	268830	243580	238838	259631	379888	247571	210721	337266	198163	211864	628756	715739	677034	1.53189e+06	302318	704400	516555	434668	890483	829409	1.44099e+06	1.08916e+06	461680	394252	330372
Com_26856_neg	dAMP	C10 H14 N5 O6 P	331.07	4.714	330.062	No results	No results	Full match	Nucleosides, nucleotides, and analogues	Purine nucleotides	Purine deoxyribonucleotides	Purine 2'-deoxyribonucleoside monophosphates	863076	180952	207227	929089	315786	193637	315942	222242	145092	300054	128674	189848	270966	125726	144857	217167	133126	143323	398948	272595	151489	213984	306334	164367	228008	179746	176710
Com_28582_neg	N2-Methylguanosine	C11 H15 N5 O5	297.111	4.969	296.104	Invalid mass	No results	No results	Nucleosides, nucleotides, and analogues	Purine nucleosides	Not available	Purine nucleosides	243555	514323	288582	253638	430406	265019	276225	293392	505438	270484	301495	255064	229095	228623	194543	194815	276279	208651	666665	329811	279174	407027	1.16486e+06	316231	311502	245560	247968
Com_29482_neg	L-Dihydroorotic Acid	C5 H6 N2 O4	158.033	1.967	157.026	No results	No results	Full match	Organic acids and derivatives	Carboxylic acids and derivatives	Amino acids, peptides, and analogues	Alpha amino acids and derivatives	149854	219151	182365	259473	204278	215227	164192	151185	221811	146740	134199	186230	189372	320169	103438	171506	102233	106046	210251	204057	141922	173458	285279	174574	152402	163093	154661
Com_29524_neg	TPP	C12 H19 Cl N4 O7 P2 S	460.016	9.262	459.009	No results	No results	Full match	Benzenoids	Benzene and substituted derivatives	Phenoxy compounds	Phenoxy compounds	37403.1	42582	53444.8	106682	44484	65875.1	88946.7	588092	36247.2	83909.6	33043.5	36659.2	74305.9	31805.8	36637.8	59056.4	38659	38697.8	49603.1	74451.3	39964	54172.4	83081.7	43862.2	49628.5	44367.1	43702.6
Com_1218_neg	Palmitic acid	C16 H32 O2	256.24	10.234	255.233	Full match	No results	No results	Lipids and lipid-like molecules	Fatty Acyls	Fatty acids and conjugates	Long-chain fatty acids	2.43463e+07	3.9538e+07	1.12531e+08	3.67639e+07	4.20271e+07	4.50095e+07	2.6623e+08	6.29758e+07	2.32061e+07	6.6373e+07	2.25392e+07	2.62418e+07	4.5083e+07	2.98952e+07	2.24224e+07	4.9703e+07	6.29301e+07	2.37015e+07	3.43578e+07	4.70656e+07	2.41395e+07	4.96866e+07	5.89448e+07	3.01488e+07	4.10567e+07	3.70438e+07	3.99522e+07
Com_1_neg	O,O-Diethyl thiophosphate	C4 H11 O3 P S	170.016	5.064	169.009	Full match	No results	No results	Organic acids and derivatives	Organic thiophosphoric acids and derivatives	Thiophosphoric acid esters	Thiophosphate diesters	1.65462e+08	4.30404e+08	1.1364e+08	1.9987e+08	1.03582e+08	1.14565e+08	3.14802e+06	3.36387e+10	3.74551e+10	4.52368e+06	2.48274e+10	1.92871e+10	2.82514e+08	4.01493e+07	5.09653e+07	3.4789e+08	2.34653e+07	5.63049e+07	3.50336e+07	1.14886e+07	2.91749e+07	2.30291e+07	9.42969e+06	3.61246e+07	5.64947e+09	5.66439e+09	5.64457e+09
Com_142_neg	2,3-Dinor-8-epi-prostaglandin F2α	C18 H30 O5	326.21	6.652	325.202	Full match	No results	No results	Lipids and lipid-like molecules	Fatty Acyls	Eicosanoids	Prostaglandins and related compounds	6.44908e+07	2.25204e+08	1.3144e+08	1.53611e+08	1.91126e+08	1.61476e+08	1.12124e+08	1.14423e+08	5.90921e+07	1.75132e+08	2.79721e+08	1.67218e+08	2.55374e+07	1.77741e+08	1.09922e+08	6.73562e+07	2.00255e+08	1.05454e+08	6.75975e+08	7.58656e+07	1.15219e+09	9.94898e+08	7.42202e+07	3.13369e+08	2.34006e+08	1.86241e+08	2.05388e+08
Com_57_neg	13(S)-HOTrE	C18 H30 O3	294.22	7.891	293.212	Full match	No results	Full match	Lipids and lipid-like molecules	Fatty Acyls	Lineolic acids and derivatives	Lineolic acids and derivatives	3.16262e+08	5.4531e+08	3.04936e+08	1.9641e+08	4.229e+08	2.25375e+08	4.46496e+08	8.71121e+08	3.41881e+08	6.05104e+08	6.40398e+08	3.63437e+08	2.32163e+08	3.20526e+08	2.26946e+08	1.24497e+08	4.65448e+08	1.7601e+08	1.56493e+09	3.01416e+08	2.68943e+09	1.23226e+09	3.44136e+08	1.41742e+09	5.07727e+08	5.11158e+08	5.30302e+08
Com_176_neg	11-Dehydro thromboxane B2	C20 H32 O6	368.22	6.316	367.213	Full match	No results	Full match	Lipids and lipid-like molecules	Fatty Acyls	Eicosanoids	Thromboxanes	3.64558e+08	5.62914e+08	5.35256e+08	3.45664e+08	4.79054e+08	4.78326e+08	3.95886e+08	3.63889e+08	4.28367e+08	3.88225e+08	5.05406e+08	4.09217e+08	1.28689e+08	6.96968e+08	7.96329e+08	1.21611e+08	7.02598e+08	7.8949e+08	6.66689e+08	1.9014e+08	5.21444e+08	6.88062e+08	1.28831e+08	5.71813e+08	5.14887e+08	4.88084e+08	4.92913e+08
Com_3352_neg	12-oxo Phytodienoic Acid	C18 H28 O3	292.204	7.372	291.196	Full match	No results	No results	Lipids and lipid-like molecules	Fatty Acyls	Eicosanoids	Prostaglandins and related compounds	3.89182e+07	2.21923e+07	1.53398e+07	2.00353e+07	2.66391e+07	2.57507e+07	1.75407e+07	4.11215e+07	2.00987e+07	2.8986e+07	2.64061e+07	3.34713e+07	6.77613e+06	2.68522e+07	1.01363e+07	2.4491e+07	2.60067e+07	9.02562e+06	2.55769e+07	6.47833e+06	8.64611e+06	1.40584e+07	8.74326e+06	1.02037e+07	1.82131e+07	2.14508e+07	2.10621e+07
Com_3323_neg	Thromoboxane B1	C20 H36 O6	372.251	6.779	371.244	Full match	No results	No results	Lipids and lipid-like molecules	Fatty Acyls	Eicosanoids	Thromboxanes	2.06675e+07	2.9111e+07	2.97704e+07	1.67336e+07	2.37033e+07	2.9755e+07	1.86208e+07	1.56766e+07	2.576e+07	2.05487e+07	2.2021e+07	2.26816e+07	3.28665e+06	3.46012e+07	3.43349e+07	3.11621e+06	2.97449e+07	3.24968e+07	1.63307e+07	488705	1.55959e+07	2.83198e+07	2.1541e+06	1.64275e+07	2.22675e+07	2.07571e+07	2.19286e+07
Com_339_neg	Mevalonic acid	C6 H12 O4	148.074	3.554	147.066	Full match	No results	Full match	Lipids and lipid-like molecules	Fatty Acyls	Fatty acids and conjugates	Hydroxy fatty acids	1.8386e+07	2.75472e+06	5.16296e+06	9.42936e+06	5.25637e+06	4.33187e+06	3.8663e+06	3.06245e+06	6.98886e+06	3.31135e+06	7.72765e+06	3.82399e+06	2.07036e+06	6.00176e+06	4.06276e+06	1.83506e+06	5.298e+06	5.17745e+06	8.46448e+07	5.23002e+06	4.61826e+08	2.13144e+08	3.54514e+06	2.73528e+07	4.13858e+07	4.34409e+07	4.0961e+07
Com_21_neg	4-Methyl-2-Oxopentanoic Acid	C6 H10 O3	130.063	5.579	129.056	No results	No results	Full match					1.1658e+09	7.75705e+08	3.12513e+08	1.0785e+09	1.00064e+09	5.00963e+08	3.32577e+08	2.65356e+08	7.62897e+08	3.74794e+08	8.99357e+08	5.19252e+08	2.21909e+08	1.62444e+09	6.03301e+08	2.71433e+08	8.89644e+08	4.06856e+08	4.11316e+09	2.40882e+08	5.39111e+09	2.10762e+09	2.36483e+08	2.00514e+09	1.26306e+09	1.22493e+09	1.3363e+09
Com_7167_neg	10-Nitrolinoleate	C18 H31 N O4	325.225	6.794	324.218	Full match	No results	No results	Lipids and lipid-like molecules	Fatty Acyls	Lineolic acids and derivatives	Lineolic acids and derivatives	3.66148e+06	4.93575e+06	403334	444183	584136	1.19856e+06	499279	1.63556e+06	1.04063e+06	498332	6.80682e+06	1.39756e+06	392939	3.43864e+06	2.9552e+06	2.42485e+07	1.73759e+06	2.80485e+06	763558	2.11613e+06	1.56663e+06	1.06185e+06	3.6189e+06	2.52313e+06	1.59372e+06	1.91873e+06	2.28671e+06
Com_5135_neg	Prostaglandin J2	C20 H30 O4	334.214	6.197	333.207	Full match	No results	Full match	Lipids and lipid-like molecules	Fatty Acyls	Eicosanoids	Prostaglandins and related compounds	1.37036e+07	1.54901e+07	2.02016e+07	1.90117e+07	1.34353e+07	1.72481e+07	1.73723e+07	1.29893e+07	1.50226e+07	1.64782e+07	1.22952e+07	1.58231e+07	7.74947e+06	1.44902e+07	2.44783e+07	6.83098e+06	1.67864e+07	2.22674e+07	1.95433e+07	1.16456e+07	2.00488e+07	2.81948e+07	1.57692e+07	2.04073e+07	1.7392e+07	1.64697e+07	1.64401e+07
Com_2933_neg	tetranor-12(R)-HETE	C16 H26 O3	266.188	7.471	265.181	Full match	No results	No results					1.58297e+07	2.91637e+07	1.1136e+07	1.55282e+07	2.74867e+07	1.1225e+07	8.17946e+06	1.33946e+07	2.04962e+07	1.11412e+07	4.17926e+07	1.5296e+07	1.22012e+07	1.73134e+07	1.00352e+07	7.78097e+06	1.37442e+07	1.57996e+07	3.8241e+07	6.48324e+06	2.8017e+07	3.60489e+07	7.69223e+06	1.87082e+07	2.00715e+07	2.12295e+07	2.06536e+07
Com_168_neg	Dulcitol	C6 H14 O6	182.079	1.968	163.061	No results	No results	Full match	Organic oxygen compounds	Organooxygen compounds	Carbohydrates and carbohydrate conjugates	Sugar alcohols	9.29215e+07	2.49852e+06	2.78413e+07	3.84139e+07	2.80189e+06	5.32352e+06	2.50902e+06	2.40853e+06	1.69552e+07	2.5078e+06	7.93375e+08	2.39154e+06	607436	2.42157e+07	1.93868e+06	590093	4.62752e+07	1.88781e+06	2.84859e+07	1.07424e+08	3.64059e+07	2.97122e+07	1.3781e+06	2.06241e+07	8.29493e+07	8.75766e+07	8.74725e+07
Com_401_neg	3-[4-methyl-1-(2-methylpropanoyl)-3-oxocyclohexyl]butanoic acid	C15 H24 O4	268.167	5.85	267.16	Full match	No results	No results					2.37911e+08	4.1745e+08	4.86252e+08	1.95175e+08	3.81192e+08	4.17384e+08	2.64043e+08	8.16871e+07	2.62239e+08	2.65955e+08	1.69378e+08	2.0668e+08	5.76414e+07	1.44378e+08	3.09959e+08	4.13064e+07	1.57167e+08	2.41226e+08	3.75634e+07	3.20706e+07	3.02815e+07	3.34228e+07	2.34807e+07	3.30162e+07	2.20349e+08	1.67866e+08	1.72286e+08
Com_5614_neg	Porphobilinogen	C10 H14 N2 O4	226.095	4.876	225.088	Full match	No results	Full match	Organic nitrogen compounds	Organonitrogen compounds	Amines	Aralkylamines	2.03796e+07	7.66805e+06	4.47688e+06	1.80769e+07	7.77399e+06	3.94253e+06	2.02219e+06	1.32619e+06	7.05372e+06	2.37792e+06	2.79831e+06	7.25701e+06	1.72035e+06	1.44366e+07	5.12952e+06	2.79328e+06	1.62794e+07	5.77307e+06	1.60074e+07	2.13878e+06	5.41418e+06	9.68807e+06	3.6217e+07	6.61676e+06	8.28678e+06	7.91948e+06	8.7192e+06
Com_2699_neg	5-Hydroxymethyluracil	C5 H6 N2 O3	142.038	2.242	141.031	Full match	No results	Full match	Organoheterocyclic compounds	Diazines	Pyrimidines and pyrimidine derivatives	Pyrimidones	7.86216e+06	4.81656e+06	3.35237e+06	8.6487e+06	7.16177e+06	2.51311e+06	2.29899e+06	1.39172e+06	4.49636e+06	2.20505e+06	1.46528e+06	3.81779e+06	601371	1.85935e+06	1.81481e+06	1.19067e+06	1.41839e+06	2.15929e+06	5.93701e+07	2.2312e+06	2.90697e+07	5.80064e+07	938397	4.88981e+07	9.04732e+06	9.23272e+06	9.61338e+06
Com_1352_neg	2-Methylpentanedioic acid	C6 H10 O4	146.058	2.647	145.051	No results	No results	Full match	Lipids and lipid-like molecules	Fatty Acyls	Fatty acids and conjugates	Hydroxy fatty acids	1.03371e+08	4.56346e+07	4.54619e+07	1.03435e+08	4.40439e+07	4.0769e+07	3.65868e+07	2.06362e+07	6.18114e+07	3.95924e+07	2.72001e+07	6.20243e+07	1.72877e+07	4.05372e+07	2.47692e+07	1.58708e+07	3.27567e+07	2.57761e+07	3.8524e+07	1.68819e+07	3.72473e+07	4.64888e+07	1.75017e+07	3.92439e+07	4.72273e+07	4.58482e+07	5.0108e+07
Com_1683_neg	Arachidonic acid	C20 H32 O2	304.24	9.808	303.233	Full match	No results	Full match	Lipids and lipid-like molecules	Fatty Acyls	Fatty acids and conjugates	Long-chain fatty acids	6.47589e+06	3.4314e+07	2.36943e+07	3.09276e+06	5.87423e+07	1.64751e+07	9.61615e+06	8.79415e+07	9.99979e+06	2.43203e+06	4.10054e+07	1.71708e+07	3.6724e+06	2.02441e+07	1.01559e+07	4.59414e+06	2.72422e+07	6.18062e+06	8.67829e+07	1.56782e+07	1.95237e+07	1.11145e+08	2.88413e+06	8.3808e+07	3.26628e+07	3.27254e+07	3.80358e+07
Com_53_neg	α-Lactose	C12 H22 O11	388.122	1.384	387.114	Invalid mass	No results	No results	Organic oxygen compounds	Organooxygen compounds	Carbohydrates and carbohydrate conjugates	O-glycosyl compounds	1.57653e+09	1.50593e+09	2.5428e+09	1.74328e+09	1.59856e+09	2.47736e+09	4.01922e+09	1.46592e+09	8.60586e+08	3.78827e+09	8.43839e+08	1.38109e+09	7.34899e+08	2.29948e+09	1.1174e+09	7.12968e+08	1.10644e+09	1.06173e+09	7.35189e+08	2.79476e+09	1.05672e+09	7.88201e+08	2.33099e+09	1.09203e+09	1.39413e+09	1.43059e+09	1.56064e+09
Com_2608_neg	Cytidine	C9 H13 N3 O5	243.087	1.302	242.08	Invalid mass	No results	No results	Nucleosides, nucleotides, and analogues	Pyrimidine nucleosides	Not available	Pyrimidine nucleosides	1.51449e+06	3.60178e+06	2.24517e+06	2.20745e+06	1.7038e+06	1.84842e+06	2.34457e+06	3.47934e+06	1.22924e+06	1.90765e+06	2.01589e+06	1.1257e+06	1.32429e+06	3.40595e+06	1.07861e+06	1.97502e+06	2.15592e+06	1.08338e+06	6.13206e+07	2.2143e+06	6.02034e+06	4.66327e+07	3.86863e+07	5.3048e+06	5.6884e+06	6.15337e+06	6.30509e+06
Com_837_neg	15-OxoEDE	C20 H34 O3	322.251	8.339	321.243	Full match	No results	No results	Lipids and lipid-like molecules	Fatty Acyls	Fatty acids and conjugates	Long-chain fatty acids	4.68432e+07	1.61322e+08	7.48994e+07	2.52807e+07	1.34305e+08	9.32162e+07	6.24069e+07	3.25493e+07	4.92209e+07	5.18886e+07	4.38544e+07	8.14317e+07	4.92148e+07	9.71413e+07	1.061e+08	2.24902e+07	7.86281e+07	8.3837e+07	7.11728e+07	8.72122e+07	5.47651e+07	2.25859e+08	8.47776e+06	5.64037e+07	7.75459e+07	7.42882e+07	7.76944e+07
Com_443_neg	3,8,9-trihydroxy-10-propyl-3,4,5,8,9,10-hexahydro-2H-oxecin-2-one	C12 H20 O5	244.131	5.919	243.124	Full match	No results	No results					9.45154e+07	7.70049e+07	8.06259e+07	1.43074e+08	7.72531e+07	6.31571e+07	5.38614e+07	7.63471e+07	9.71994e+07	5.34369e+07	8.09778e+07	9.39743e+07	2.44403e+07	1.24436e+08	1.33578e+08	1.96258e+07	1.07886e+08	4.80306e+07	3.84077e+08	5.56107e+07	1.56912e+08	3.18873e+08	5.26053e+07	1.43891e+08	1.36154e+08	1.25053e+08	1.2688e+08
Com_1528_neg	Tetrahydrocorticosterone	C21 H34 O4	350.246	8.363	349.238	No results	No results	Full match	Lipids and lipid-like molecules	Steroids and steroid derivatives	Hydroxysteroids	21-hydroxysteroids	2.7419e+07	4.97353e+07	1.44447e+07	1.74383e+07	1.47785e+07	1.09138e+07	897728	629409	8.66615e+06	1.27667e+06	1.07161e+06	5.75654e+07	399866	3.31089e+06	4.62051e+06	547896	3.56126e+06	3.94266e+06	5.38703e+07	443596	3.7263e+07	8.58637e+07	493844	1.12528e+08	2.24612e+07	2.06406e+07	2.21809e+07
Com_1089_neg	Indole-3-acetic acid	C10 H9 N O2	175.063	5.645	174.056	Full match	No results	Full match	Organoheterocyclic compounds	Indoles and derivatives	Indolyl carboxylic acids and derivatives	Indole-3-acetic acid derivatives	1.27425e+08	4.05138e+07	5.60478e+07	1.16278e+08	3.60327e+07	4.83934e+07	4.88784e+07	2.92009e+07	1.02101e+08	4.87765e+07	8.19479e+07	1.06386e+08	2.108e+07	5.89178e+07	4.26082e+06	2.83567e+07	5.21604e+07	4.79437e+06	2.02102e+07	2.88808e+06	2.51776e+07	2.51481e+07	1.89229e+07	1.86992e+07	5.38466e+07	5.20929e+07	5.56823e+07
Com_2182_neg	18-β-Glycyrrhetinic acid	C30 H46 O4	470.34	8.873	469.332	Full match	No results	No results	Lipids and lipid-like molecules	Prenol lipids	Triterpenoids	Triterpenoids	1.14372e+07	1.46803e+07	1.40791e+07	5.85144e+06	7.7377e+07	5.36685e+06	1.4114e+06	5.86822e+06	1.29137e+07	858856	8.22701e+06	8.9264e+06	1.8297e+06	1.8446e+07	1.14044e+07	3.76427e+06	1.01417e+07	3.00267e+07	5.02305e+07	1.35942e+07	4.94729e+07	4.76943e+07	1.11904e+07	4.57057e+07	2.32905e+07	1.95465e+07	2.11271e+07
Com_1566_neg	3-[3-(beta-D-Glucopyranosyloxy)-2-hydroxyphenyl]propanoic acid	C15 H20 O9	344.111	5.104	343.103	Full match	No results	No results					6.7771e+07	3.03743e+07	2.64909e+07	8.25568e+07	3.47108e+07	2.43204e+07	1.98279e+07	1.92344e+06	3.18684e+07	2.10798e+07	1.49738e+07	2.16137e+07	7.36681e+06	7.98735e+07	1.03053e+07	9.54628e+06	3.26366e+07	1.14758e+07	1.1306e+07	3.7037e+06	5.52018e+06	9.57207e+06	4.11828e+06	5.86675e+06	2.60789e+07	2.48039e+07	2.31662e+07
Com_1251_neg	Methylmalonate	C4 H6 O4	118.027	2.519	117.019	No results	No results	Full match	Organic acids and derivatives	Carboxylic acids and derivatives	Dicarboxylic acids and derivatives	Dicarboxylic acids and derivatives	1.12271e+08	3.10244e+07	2.73788e+07	1.08063e+08	2.84759e+07	2.85623e+07	3.19802e+07	2.27332e+07	2.8749e+07	3.36035e+07	1.51609e+07	2.71262e+07	1.92146e+07	3.90384e+07	1.95766e+07	1.80288e+07	3.47233e+07	1.58299e+07	1.3073e+08	2.5532e+07	2.49392e+07	1.01653e+08	1.62773e+08	3.14422e+07	4.73616e+07	4.74851e+07	4.60697e+07
Com_84_neg	13-Hpotre(R)	C18 H30 O4	310.215	6.632	309.207	No results	No results	Full match					6.08029e+08	4.37124e+08	3.74147e+08	3.6968e+08	5.57012e+08	4.88134e+08	6.06154e+08	2.01274e+08	6.53757e+08	2.79488e+08	1.59178e+09	5.49294e+08	1.44395e+08	5.89619e+08	1.33508e+08	1.68571e+08	6.55389e+08	1.35916e+08	2.74084e+08	1.12671e+08	1.65102e+08	2.70496e+08	4.92126e+07	2.36348e+08	4.65504e+08	4.43866e+08	4.51057e+08
Com_579_neg	(±)9-HpODE	C18 H32 O4	312.23	7.97	311.223	Full match	No results	Full match					7.16671e+07	1.77664e+08	3.32895e+07	4.21657e+07	1.24273e+08	7.80532e+07	2.89315e+08	4.0221e+08	9.34227e+06	3.54344e+08	3.63204e+07	2.02724e+07	8.97682e+07	9.03341e+07	3.66227e+07	3.10365e+07	7.33523e+07	4.04339e+07	1.68925e+08	2.4229e+07	1.10905e+08	1.16691e+08	2.62832e+07	9.43305e+07	6.8002e+07	7.06828e+07	7.80052e+07
Com_1115_neg	2-(Formylamino)Benzoic Acid	C8 H7 N O3	165.043	5.778	164.035	No results	No results	Full match					1.25036e+08	2.1345e+07	4.12982e+07	1.27616e+08	2.51185e+07	3.30817e+07	3.11322e+07	1.38607e+07	1.09884e+08	3.28418e+07	2.86226e+07	8.74628e+07	1.27874e+07	3.12139e+07	2.52662e+07	1.89857e+07	2.51676e+07	1.93298e+07	9.49138e+06	6.70525e+06	7.45649e+06	8.25008e+06	1.20543e+07	9.79706e+06	3.848e+07	3.85563e+07	3.89351e+07
Com_887_neg	alpha-Ketoglutaric acid	C5 H6 O5	146.022	1.717	145.014	No results	No results	Full match	Organic acids and derivatives	Keto acids and derivatives	Gamma-keto acids and derivatives	Gamma-keto acids and derivatives	4.5742e+07	4.80891e+06	8.32691e+06	3.00606e+07	5.21184e+06	4.53617e+06	5.98745e+06	3.51788e+06	1.06014e+07	6.32373e+06	1.45495e+08	9.40562e+06	1.20893e+06	1.32137e+07	1.92844e+06	1.31227e+06	1.31373e+07	2.24067e+06	7.2919e+07	1.74374e+07	8.27514e+06	9.12379e+07	4.81901e+06	6.01387e+06	2.37176e+07	2.55602e+07	2.59902e+07
Com_8573_neg	13,14-Dihydro prostaglandin E1	C20 H36 O5	356.256	7.895	355.249	Full match	No results	No results	Lipids and lipid-like molecules	Fatty Acyls	Eicosanoids	Prostaglandins and related compounds	3.40215e+06	4.09875e+06	5.62633e+06	4.49919e+06	4.15026e+06	7.10909e+06	4.22234e+06	3.90038e+06	4.10287e+06	4.39079e+06	4.62497e+06	4.51907e+06	1.09678e+06	9.97529e+06	9.64782e+06	789341	7.95055e+06	1.05489e+07	5.34353e+06	1.00267e+06	3.87868e+06	6.48542e+06	1.00686e+06	1.03449e+07	5.29679e+06	2.87473e+06	5.26238e+06
Com_2394_neg	Prostaglandin E1	C20 H34 O5	354.241	7.542	353.233	No results	No results	Full match	Lipids and lipid-like molecules	Fatty Acyls	Eicosanoids	Prostaglandins and related compounds	2.86341e+07	6.58223e+07	3.83783e+07	1.95345e+07	3.34781e+07	3.57077e+07	3.37816e+07	1.91255e+07	2.8486e+07	4.08957e+07	3.08242e+07	2.82654e+07	8.71212e+06	3.6479e+07	5.79178e+07	6.20339e+06	4.63299e+07	5.86433e+07	5.05967e+07	8.59141e+06	3.92735e+07	7.12067e+07	6.17375e+06	3.29705e+07	3.61954e+07	3.47383e+07	3.48097e+07
Com_3783_neg	4-Hydroxyisoleucine	C6 H13 N O3	147.089	5.03	146.082	No results	No results	Full match	Organic acids and derivatives	Carboxylic acids and derivatives	Amino acids, peptides, and analogues	Isoleucine and derivatives	3.3638e+07	2.03934e+07	1.59084e+07	3.04878e+07	2.21842e+07	1.33104e+07	6.93918e+06	1.49175e+06	1.51742e+07	7.22614e+06	4.03262e+06	1.69136e+07	1.61137e+06	1.60704e+07	7.07339e+06	2.9263e+06	1.5267e+07	8.33847e+06	5.62835e+06	1.27645e+06	6.53133e+06	4.46766e+06	1.35386e+06	6.39651e+06	1.08856e+07	1.11845e+07	1.12905e+07
Com_1785_neg	NSI-189	C22 H30 N4 O	366.24	6.636	365.233	No results	No results	Full match	Organoheterocyclic compounds	Pyridines and derivatives	Pyridinecarboxylic acids and derivatives	Pyridinecarboxylic acids and derivatives	2.71624e+07	3.98367e+07	3.84104e+07	3.1271e+07	2.90137e+07	3.32989e+07	2.70906e+07	2.87522e+07	2.52374e+07	2.89612e+07	2.516e+07	2.92819e+07	9.38779e+06	5.77503e+07	6.15472e+07	1.02937e+07	7.46191e+07	7.08782e+07	1.59998e+07	2.02959e+07	2.95316e+07	3.90338e+07	1.46056e+07	4.80462e+07	3.2997e+07	4.17831e+07	3.3193e+07
Com_1131_neg	2-Hydroxy-3-methylbutanoic acid	C5 H10 O3	118.063	5.32	117.056	No results	No results	Full match	Lipids and lipid-like molecules	Fatty Acyls	Fatty acids and conjugates	Hydroxy fatty acids	9.14907e+07	7.75368e+07	1.55877e+08	1.04478e+08	1.52114e+08	1.73218e+08	1.0254e+08	6.78542e+07	9.93776e+07	7.9731e+07	6.48857e+07	9.10291e+07	6.34002e+07	8.55958e+07	9.11976e+07	1.74521e+08	1.18085e+08	9.05518e+07	7.14747e+07	1.75804e+08	8.98141e+07	6.55112e+07	1.93202e+08	7.03578e+07	9.92298e+07	9.6789e+07	1.00237e+08
Com_2299_neg	Homovanillic acid	C9 H10 O4	182.058	5.284	181.051	No results	No results	Full match	Benzenoids	Phenols	Methoxyphenols	Methoxyphenols	2.86061e+07	2.21203e+07	1.21311e+07	3.37689e+07	1.78092e+07	1.17838e+07	1.27876e+07	1.78268e+07	2.52972e+07	1.29403e+07	1.27393e+07	3.12681e+07	9.11395e+06	2.91877e+07	1.68956e+07	1.04349e+07	2.08521e+07	2.07911e+07	7.01807e+07	1.22956e+07	2.71367e+07	5.01342e+07	1.78192e+07	1.86758e+07	2.81672e+07	2.63195e+07	2.94908e+07
Com_3315_neg	2-Hydroxycinnamic acid	C9 H8 O3	164.047	5.453	163.04	Full match	No results	Full match	Phenylpropanoids and polyketides	Cinnamic acids and derivatives	Hydroxycinnamic acids and derivatives	Hydroxycinnamic acids	3.14939e+07	1.40883e+07	6.26243e+06	2.82117e+07	9.82701e+06	7.07805e+06	3.74854e+06	1.07092e+07	1.52139e+07	3.6507e+06	9.26923e+06	1.62182e+07	9.53653e+06	1.0072e+07	1.33146e+07	1.28334e+07	7.53937e+06	1.36565e+07	4.71866e+07	6.29409e+06	5.20531e+06	7.43535e+06	5.40128e+06	5.42586e+06	1.03873e+07	9.84616e+06	1.03729e+07
Com_14474_neg	Docosahexaenoic Acid	C22 H32 O2	328.24	9.724	327.233	Full match	No results	No results	Lipids and lipid-like molecules	Fatty Acyls	Fatty acids and conjugates	Very long-chain fatty acids	471217	1.25509e+06	2.02439e+06	618464	2.10045e+06	1.08056e+06	816810	7.69394e+06	534893	465568	722921	617155	404334	609093	555773	420341	994042	431086	2.73292e+06	413741	910497	4.60751e+06	443288	2.85271e+06	1.63465e+06	1.60621e+06	1.72952e+06
Com_9574_neg	Phenylacetylglycine	C10 H11 N O3	147.068	5.559	146.061	Invalid mass	No results	No results	Organic acids and derivatives	Carboxylic acids and derivatives	Amino acids, peptides, and analogues	N-acyl-alpha amino acids	7.05565e+06	406392	3.10215e+06	7.19815e+06	3.20294e+06	2.63149e+06	1.45236e+06	905774	5.05168e+06	2.3718e+06	371400	5.94392e+06	419622	1.56068e+06	2.50743e+06	911848	2.50054e+06	2.73853e+06	7.91186e+06	1.24178e+06	7.30565e+06	1.2704e+07	518197	7.62431e+06	4.12555e+06	4.24058e+06	4.04459e+06
Com_732_neg	Gamma-Glu-Leu	C11 H20 N2 O5	260.137	5.58	241.119	No results	No results	Full match	Organic acids and derivatives	Carboxylic acids and derivatives	Amino acids, peptides, and analogues	Dipeptides	4.62499e+07	3.69926e+07	1.47185e+06	6.4499e+07	5.25276e+07	2.14723e+07	1.29853e+07	1.21382e+07	4.0453e+07	1.32223e+07	2.84473e+07	3.43059e+07	1.1696e+07	1.67523e+08	2.45454e+07	4.06733e+06	1.10785e+08	1.8331e+07	1.09167e+08	1.07238e+07	1.73561e+07	5.02587e+07	1.21073e+08	4.12085e+07	5.46814e+07	5.15204e+07	5.40068e+07
Com_5570_neg	N-Formylkynurenine	C11 H12 N2 O4	236.08	5.064	235.072	No results	No results	Full match	Organic oxygen compounds	Organooxygen compounds	Carbonyl compounds	Alkyl-phenylketones	1.44246e+07	1.004e+07	4.65226e+06	1.42377e+07	8.47486e+06	5.14174e+06	2.00031e+06	5.16851e+06	8.26855e+06	1.74193e+06	5.97122e+06	1.0319e+07	6.85089e+06	1.26548e+07	1.70028e+07	1.52032e+07	1.28577e+07	1.6512e+07	2.46443e+07	1.06148e+07	1.95501e+07	1.97939e+07	1.16117e+07	1.9704e+07	1.17252e+07	1.14015e+07	1.09886e+07
Com_241_neg	Phenylglyoxylic acid	C8 H6 O3	150.032	5.218	149.024	Full match	No results	Full match	Benzenoids	Benzene and substituted derivatives	Benzoyl derivatives	Benzoyl derivatives	5.6989e+07	5.44097e+07	2.73895e+07	5.72536e+07	1.00074e+08	2.57951e+07	4.49839e+07	1.1022e+08	1.38542e+08	3.5285e+07	1.2648e+08	9.67085e+07	2.58983e+07	5.22222e+07	2.48929e+07	1.90322e+07	2.25445e+07	2.41948e+07	7.34149e+08	2.50297e+07	5.07998e+08	4.57357e+08	2.61409e+07	2.05169e+08	1.56543e+08	1.55956e+08	1.61842e+08
Com_699_neg	Traumatic acid	C12 H20 O4	228.136	6.582	227.129	No results	No results	Full match	Lipids and lipid-like molecules	Fatty Acyls	Fatty acids and conjugates	Medium-chain fatty acids	1.70182e+08	1.17552e+08	9.32766e+07	7.06668e+07	1.04559e+08	1.48224e+08	2.53469e+08	2.81844e+07	8.77466e+07	2.37728e+08	1.81991e+08	9.98786e+07	1.57544e+07	1.26122e+08	3.83522e+07	4.24798e+07	1.1779e+08	1.99487e+07	7.48735e+07	1.40491e+07	7.33313e+07	3.47689e+07	2.06938e+07	2.22649e+07	9.18567e+07	8.9797e+07	8.96819e+07
Com_1403_neg	Homogentisic Acid	C8 H8 O4	168.042	5.446	167.035	No results	No results	Full match	Benzenoids	Benzene and substituted derivatives	Phenylacetic acids	2(hydroxyphenyl)acetic acids	1.09715e+07	1.6939e+07	1.05272e+07	1.73349e+07	1.7931e+07	9.80942e+06	1.09236e+07	6.36283e+06	1.10639e+07	9.84993e+06	8.87677e+06	8.93586e+06	7.38468e+06	1.2735e+07	8.11734e+06	7.28024e+06	1.35694e+07	8.72147e+06	1.19413e+08	2.06202e+07	1.27455e+07	3.43527e+07	1.98284e+07	1.51627e+07	2.16779e+07	2.09473e+07	2.15906e+07
Com_8501_neg	2-Methylbutyroylcarnitine	C12 H23 N O4	245.163	6.114	226.145	No results	No results	Full match	Lipids and lipid-like molecules	Fatty Acyls	Fatty acid esters	Acyl carnitines	6.47766e+06	9.99037e+06	1.33912e+07	9.0798e+06	8.5381e+06	1.02672e+07	1.17451e+07	9.96047e+06	6.76791e+06	7.24851e+06	7.09007e+06	7.19705e+06	8.73835e+06	9.898e+06	7.9939e+06	6.72954e+06	5.24432e+06	7.102e+06	5.22687e+06	1.3509e+07	5.01613e+06	3.32741e+06	2.5668e+07	9.66613e+06	7.76927e+06	9.0497e+06	8.43953e+06
Com_4137_neg	N-Acetyl-L-tyrosine	C11 H13 N O4	223.084	5.182	222.077	Full match	No results	Full match	Organic acids and derivatives	Carboxylic acids and derivatives	Amino acids, peptides, and analogues	Tyrosine and derivatives	3.02839e+07	1.21502e+07	9.36944e+06	2.68724e+07	1.59288e+07	5.77047e+06	2.97319e+06	9.51944e+06	1.61375e+07	3.42462e+06	1.12093e+07	1.70719e+07	5.80521e+06	7.36015e+06	9.33721e+06	1.05596e+07	5.77911e+06	1.0117e+07	1.67748e+07	6.81938e+06	1.73111e+07	1.29074e+07	7.73278e+06	8.47992e+06	1.44272e+07	1.51918e+07	1.2616e+07
Com_7388_neg	N-Acetylneuraminic acid	C11 H19 N O9	309.107	5.243	308.1	Full match	No results	Full match	Organic oxygen compounds	Organooxygen compounds	Carbohydrates and carbohydrate conjugates	N-acylneuraminic acids	1.26472e+06	1.84286e+06	2.86102e+06	880399	1.34236e+06	2.59265e+06	6.46423e+06	4.53744e+06	3.32416e+06	6.68417e+06	3.15166e+06	2.48677e+06	6.26575e+06	2.53723e+06	1.94764e+06	5.05296e+06	2.49273e+06	1.86367e+06	1.40915e+07	2.00373e+06	1.49197e+07	1.62958e+07	2.39522e+06	6.76497e+06	2.87331e+06	4.35146e+06	5.04116e+06
Com_3710_neg	Methyl EudesMate	C11 H14 O5	226.084	5.586	225.077	No results	No results	Full match	Benzenoids	Benzene and substituted derivatives	Benzoic acids and derivatives	Gallic acid and derivatives	3.44075e+07	7.16749e+06	1.37411e+07	3.18905e+07	1.34991e+07	1.0147e+07	8.34759e+06	1.22677e+07	2.5809e+07	7.40057e+06	1.25111e+07	2.7424e+07	1.04217e+07	2.70055e+07	2.69743e+07	1.53433e+07	2.35417e+07	2.77883e+07	2.75563e+07	2.08827e+07	2.19662e+07	2.46786e+07	519364	2.43835e+07	1.99373e+07	1.97779e+07	2.19114e+07
Com_3418_neg	Gluconolactone	C6 H10 O6	178.048	6.659	159.03	No results	No results	Full match	Organic oxygen compounds	Organooxygen compounds	Carbohydrates and carbohydrate conjugates	Gluconolactones	2.68399e+06	3.5816e+07	3.47275e+06	3.03544e+06	6.09802e+06	3.46664e+06	4.45489e+06	8.15312e+06	2.55284e+06	4.39617e+06	3.50283e+07	4.05025e+06	2.44262e+06	2.8214e+06	4.21559e+06	1.46565e+06	4.8471e+06	2.6243e+07	1.42823e+06	1.02848e+06	656966	1.16058e+07	1.0701e+06	446545	7.90309e+06	5.04466e+06	7.70365e+06
Com_4912_neg	Asaraldehyde	C10 H12 O4	196.074	5.814	195.066	No results	No results	Full match	Benzenoids	Benzene and substituted derivatives	Benzoyl derivatives	Benzoyl derivatives	2.44485e+07	1.92446e+07	1.17957e+07	2.48084e+07	1.27201e+07	9.83269e+06	9.96662e+06	1.02745e+07	2.32464e+07	8.13625e+06	1.25976e+07	2.00305e+07	7.82722e+06	1.93849e+07	1.27823e+07	8.27211e+06	2.1e+07	1.08781e+07	1.07215e+07	7.47619e+06	8.74882e+06	1.31829e+07	5.06364e+06	1.18884e+07	1.66272e+07	1.56856e+07	1.36608e+07
Com_2005_neg	D-Fructose 6-phosphate	C6 H13 O9 P	260.03	1.297	241.012	No results	No results	Full match					2.65101e+06	1.57862e+06	7.38776e+06	1.92596e+06	1.59682e+06	5.89009e+06	2.98811e+07	1.3253e+07	1.23051e+06	2.74567e+07	761371	1.25444e+06	1.54146e+06	1.92656e+06	1.20196e+06	2.20088e+06	1.72796e+06	1.20727e+06	8.22504e+07	2.03614e+06	686389	7.78297e+07	1.73039e+06	1.02312e+06	3.3295e+06	4.24558e+06	4.38757e+06
Com_1414_neg	Neopterin	C9 H11 N5 O4	253.08	6.498	252.073	Full match	No results	Full match	Organoheterocyclic compounds	Pteridines and derivatives	Pterins and derivatives	Biopterins and derivatives	4.13466e+07	7.7922e+07	9.05345e+07	4.0478e+07	5.61458e+07	7.75815e+07	9.44831e+07	3.94247e+07	6.29317e+07	7.91192e+07	4.91296e+07	5.33625e+07	1.45311e+07	8.75954e+07	8.24308e+07	2.44306e+07	4.2142e+07	7.80675e+07	5.49273e+07	2.47308e+07	4.16852e+07	2.93656e+07	4.65042e+07	5.05305e+07	5.29762e+07	5.36932e+07	5.52671e+07
Com_710_neg	Nonanoic acid	C9 H18 O2	158.131	6.043	203.129	No results	No results	Full match	Lipids and lipid-like molecules	Fatty Acyls	Fatty acids and conjugates	Medium-chain fatty acids	1.4037e+07	1.9503e+07	2.98267e+07	8.56486e+06	2.2454e+07	1.43186e+07	1.95203e+07	1.5308e+07	9.15007e+06	2.08831e+07	2.88904e+07	4.45333e+06	1.00618e+07	3.08647e+07	1.03426e+07	1.81782e+07	1.66873e+07	8.91708e+06	1.76924e+08	1.53523e+07	2.10695e+08	1.39237e+08	1.90113e+07	6.45085e+07	3.31855e+07	3.25205e+07	3.34427e+07
Com_299_neg	D-(-)-Quinic acid	C7 H12 O6	192.063	1.445	191.056	Full match	No results	Full match	Organic oxygen compounds	Organooxygen compounds	Alcohols and polyols	Quinic acids and derivatives	4.86883e+08	4.73642e+07	1.51658e+08	4.5854e+08	4.07196e+07	1.53134e+08	2.00139e+08	5.61698e+06	8.32274e+07	2.2123e+08	1.715e+07	8.73699e+07	1.39909e+06	8.39098e+07	9.55874e+06	1.10695e+06	1.05769e+08	1.3059e+07	1.77626e+08	1.97685e+06	6.52957e+06	1.12552e+08	8.35993e+07	9.2906e+06	9.8559e+07	9.65949e+07	1.03367e+08
Com_267_neg	4-Hydroxybenzoic acid	C7 H6 O3	138.032	6.038	137.024	Full match	No results	Full match	Benzenoids	Benzene and substituted derivatives	Benzoic acids and derivatives	Hydroxybenzoic acid derivatives	3.45355e+08	4.15024e+08	6.41766e+08	4.27672e+08	6.74455e+08	7.19385e+08	4.33776e+08	3.18744e+08	3.85897e+08	4.05306e+08	3.1417e+08	3.87336e+08	2.9808e+08	3.32278e+08	3.75671e+08	7.77935e+08	3.87528e+08	3.46684e+08	2.31795e+08	8.91722e+08	3.19027e+08	2.07105e+08	1.14325e+09	3.41554e+08	4.02335e+08	4.04841e+08	4.25503e+08
Com_1389_neg	D-(-)-Salicin	C13 H18 O7	286.105	5.367	285.098	Full match	No results	No results					6.78238e+07	5.85205e+07	3.79485e+07	6.91793e+07	4.75839e+07	1.38589e+07	2.69131e+07	3.55771e+07	5.50227e+07	2.42651e+07	3.54981e+07	5.3642e+07	3.75907e+07	4.04956e+07	6.16566e+07	6.20449e+07	4.31168e+07	5.77609e+07	1.20449e+08	5.9713e+07	6.70595e+07	1.01717e+08	4.71561e+07	8.05057e+07	5.86309e+07	5.46527e+07	5.49329e+07
Com_11674_neg	Bisphenol A	C15 H16 O2	228.115	7.792	227.108	Full match	No results	Full match	Benzenoids	Benzene and substituted derivatives	Diphenylmethanes	Bisphenols	339436	398127	507513	8.13412e+06	396102	459160	627251	367417	286990	608818	255404	310389	422445	294915	378550	339785	430455	356744	346037	465926	311333	482167	494642	321893	425595	328801	315276
Com_2378_neg	Estrone	C18 H22 O2	316.168	6.613	315.16	Invalid mass	No results	No results	Lipids and lipid-like molecules	Steroids and steroid derivatives	Estrane steroids	Estrogens and derivatives	7.41974e+06	5.15269e+06	5.72478e+06	5.1614e+07	4.97803e+06	6.24404e+06	7.69129e+06	3.65988e+06	5.49122e+06	7.94519e+06	4.83548e+06	9.12876e+06	3.35702e+06	6.67775e+06	6.05554e+06	4.62148e+06	5.99728e+06	5.06235e+06	6.75246e+07	9.82372e+06	6.20311e+06	6.14928e+07	6.19709e+06	4.5246e+07	1.51968e+07	1.68519e+07	1.79695e+07
Com_3024_neg	Corey Lactone Diol	C8 H12 O4	172.074	5.611	171.066	No results	No results	Full match	Organoheterocyclic compounds	Lactones	Gamma butyrolactones	Gamma butyrolactones	3.44195e+07	2.43652e+07	1.83729e+07	3.64031e+07	2.45754e+07	2.04537e+07	1.71338e+07	1.64266e+07	2.10848e+07	1.60828e+07	1.30558e+07	2.40569e+07	1.45947e+07	3.86906e+07	2.89582e+07	1.64966e+07	3.4599e+07	3.20152e+07	4.17366e+07	1.71325e+07	2.61082e+07	4.35819e+07	1.68685e+07	2.53035e+07	2.7054e+07	2.65945e+07	2.80806e+07
Com_2552_neg	DL-3,4-Dihydroxyphenyl glycol	C8 H10 O4	170.058	5.813	151.04	No results	No results	Full match					5.21127e+07	5.34739e+07	1.9661e+07	2.68923e+07	2.39628e+07	1.83491e+07	6.83329e+07	3.93263e+07	3.56108e+07	7.66907e+07	4.04768e+07	3.65361e+07	4.40265e+07	3.01482e+07	2.46545e+07	1.5526e+07	2.16653e+07	2.8231e+07	3.79178e+07	2.78877e+07	3.03348e+07	2.89906e+07	2.40361e+07	3.79898e+07	4.00252e+07	3.37605e+07	3.1535e+07
Com_1705_neg	Inosine	C10 H12 N4 O5	268.081	3.137	267.073	No results	Full match	Full match	Nucleosides, nucleotides, and analogues	Purine nucleosides	Not available	Purine nucleosides	2.82421e+07	1.79147e+07	1.46052e+07	2.71092e+07	4.49315e+07	1.28303e+07	1.00439e+07	2.02487e+07	2.20124e+07	1.16718e+07	7.52195e+07	1.73798e+07	5.6056e+06	5.31584e+07	2.16829e+07	1.11039e+07	4.52453e+07	1.4993e+07	5.63215e+07	2.07236e+07	1.30431e+07	5.11694e+07	2.54694e+07	1.89117e+07	3.34568e+07	3.27842e+07	3.27559e+07
Com_14577_neg	(+/-)11(12)-DiHET	C20 H34 O4	338.245	8.621	337.238	Full match	No results	No results	Lipids and lipid-like molecules	Fatty Acyls	Eicosanoids	Hydroxyeicosatrienoic acids	2.03616e+06	2.2687e+06	1.81081e+06	1.45541e+06	1.70594e+06	1.88742e+06	2.03717e+06	1.257e+06	1.65626e+06	2.07397e+06	1.22275e+06	1.27822e+06	614297	2.2478e+06	2.5923e+06	509270	2.2356e+06	2.14246e+06	3.12603e+06	656860	4.82719e+06	5.79468e+06	715030	4.35721e+06	1.89122e+06	1.97285e+06	1.76866e+06
Com_5036_neg	N-(1,3-benzodioxol-5-yl)-7-chloroquinolin-4-amine	C16 H11 Cl N2 O2	304.098	5.533	303.091	Invalid mass	No results	No results					2.60991e+06	3.35669e+06	2.49085e+06	2.98384e+06	2.5534e+06	2.63207e+06	1.37718e+06	2.49073e+06	3.1983e+06	1.28628e+06	2.4593e+06	3.35202e+06	2.93401e+06	1.00104e+07	6.57843e+06	5.63656e+06	7.09143e+06	6.04772e+06	2.84497e+07	9.90293e+06	1.35799e+07	1.73893e+07	1.17555e+07	1.99155e+07	8.1012e+06	5.01543e+06	6.77457e+06
Com_8715_neg	2-(3,4-dimethoxyphenyl)ethanamine	C10 H15 N O2	181.11	5.405	226.109	No results	No results	Full match					5.83024e+06	2.61889e+06	2.02566e+06	7.47442e+06	2.65561e+06	1.39679e+06	984602	1.86749e+06	3.52375e+06	939537	3.08415e+06	4.53743e+06	1.81352e+06	4.33515e+06	6.41187e+06	5.52941e+06	3.83393e+06	6.61695e+06	1.0996e+07	1.42074e+07	1.12256e+07	1.04035e+07	3.54492e+06	1.33098e+07	4.74332e+06	5.54879e+06	5.74036e+06
Com_4487_neg	3-(3-Methoxyphenyl)propionic acid	C10 H12 O3	180.079	5.495	179.071	No results	No results	Full match					1.18377e+07	2.49025e+07	1.758e+07	2.57552e+07	2.21744e+07	1.73645e+07	1.48785e+07	1.60076e+07	8.49411e+06	1.42851e+07	1.488e+07	2.47575e+07	1.69669e+07	2.20337e+07	2.90556e+07	2.26776e+07	6.44339e+06	2.79271e+07	3.0263e+07	1.9489e+07	2.166e+07	2.70487e+07	1.59993e+07	2.33718e+07	2.17728e+07	2.18034e+07	2.25347e+07
Com_7492_neg	Anacardic acid	C22 H36 O3	348.266	8.506	347.259	Full match	No results	No results	Benzenoids	Benzene and substituted derivatives	Benzoic acids and derivatives	Salicylic acids	2.72987e+06	3.14342e+06	2.65297e+06	3.99107e+06	2.67326e+06	1.69205e+06	784218	2.46324e+06	2.76097e+06	761473	1.01643e+06	3.38346e+06	648609	2.29914e+06	2.86795e+06	535706	2.18625e+06	2.25421e+06	1.60033e+07	711561	1.45998e+07	1.3121e+07	787964	9.36289e+06	3.40359e+06	3.48832e+06	3.3e+06
Com_338_neg	Asp-Phe	C13 H16 N2 O5	280.107	5.129	315.076	No results	No results	Full match	Organic acids and derivatives	Carboxylic acids and derivatives	Amino acids, peptides, and analogues	Peptides	4.38953e+06	2.0252e+06	1.57698e+06	1.2972e+06	1.40369e+06	1.05804e+06	324640	1.2327e+06	1.27141e+06	309597	891004	2.14646e+06	279747	155352	2.84298e+06	232524	171504	2.1777e+06	5.15937e+08	300614	2.25736e+08	4.46008e+08	327847	3.04039e+08	6.87637e+07	6.90821e+07	6.53245e+07
Com_2705_neg	N-Acetyl-aspartic acid	C6 H9 N O5	175.048	1.978	174.041	No results	No results	Full match	Organic acids and derivatives	Carboxylic acids and derivatives	Amino acids, peptides, and analogues	Aspartic acid and derivatives	7.60095e+06	3.17811e+06	1.62055e+06	1.01215e+07	2.46651e+06	1.33975e+06	841621	593164	4.93961e+06	1.05358e+06	4.44408e+06	4.39143e+06	716060	2.78894e+06	1.11323e+06	660877	2.28421e+06	1.40645e+06	5.92141e+07	1.04644e+06	9.0537e+06	1.34178e+07	1.04579e+07	6.72491e+06	8.1754e+06	8.2921e+06	8.48005e+06
Com_697_neg	L-Ascorbate	C6 H8 O6	176.032	1.495	175.025	No results	No results	Full match	Organoheterocyclic compounds	Dihydrofurans	Furanones	Butenolides	1.98622e+08	9.40378e+06	3.85899e+06	1.13003e+08	9.9504e+06	6.50582e+06	6.47679e+06	1.46154e+06	2.36761e+07	6.86921e+06	4.85459e+06	1.72855e+07	949450	8.88386e+06	2.06212e+06	1.65099e+06	9.75941e+06	2.34995e+06	2.72668e+07	1.57862e+06	4.50815e+06	7.24257e+07	3.06146e+06	4.37035e+07	1.90483e+07	2.0925e+07	1.91509e+07
Com_3842_neg	(R)-3-Hydroxy myristic acid	C14 H28 O3	244.204	7.973	243.196	Full match	No results	No results	Lipids and lipid-like molecules	Fatty Acyls	Fatty acids and conjugates	Long-chain fatty acids	1.02941e+07	1.06257e+07	8.88773e+06	7.41312e+06	9.24149e+06	1.15871e+07	8.01563e+06	6.73401e+06	7.09451e+06	5.48572e+06	4.50896e+06	1.06174e+07	1.25974e+07	6.05996e+06	7.88455e+06	8.34391e+06	4.88181e+06	8.86953e+06	1.12854e+07	1.55412e+07	3.53838e+07	2.17478e+07	2.21357e+07	1.48951e+07	9.96498e+06	8.85682e+06	1.04145e+07
Com_1345_neg	Punicic Acid	C18 H30 O2	278.225	7.126	323.223	No results	No results	Full match	Lipids and lipid-like molecules	Fatty Acyls	Lineolic acids and derivatives	Lineolic acids and derivatives	5.76728e+07	6.34134e+07	5.99246e+07	5.17889e+07	5.53512e+07	6.1764e+07	6.94132e+07	1.9071e+07	5.0178e+07	8.0354e+07	5.28249e+07	4.97599e+07	1.48338e+07	9.17245e+07	7.0601e+07	1.60041e+07	8.58549e+07	6.05633e+07	3.0153e+07	8.18358e+06	2.59128e+07	5.29207e+07	6.35239e+06	3.27551e+07	4.93988e+07	5.14817e+07	4.86752e+07
Com_261_neg	5-Hydroxyindole-2-carboxylic acid	C9 H7 N O3	177.043	5.826	222.041	No results	No results	Full match	Organic acids and derivatives	Carboxylic acids and derivatives	Amino acids, peptides, and analogues	Alpha amino acids and derivatives	386514	381426	334276	377754	395218	316562	410214	305139	280799	410474	315336	343977	302088	324521	275370	284449	345698	301852	778711	8.31874e+08	1.59582e+08	457071	2.15864e+08	6.93254e+08	4.53355e+07	4.62572e+07	4.75867e+07
Com_3906_neg	4-Hydroxy-3-methylbenzoic acid	C8 H8 O3	152.047	5.58	151.04	No results	No results	Full match	Benzenoids	Benzene and substituted derivatives	Benzoic acids and derivatives	Hydroxybenzoic acid derivatives	3.23586e+07	1.96422e+07	1.2796e+07	3.16742e+07	1.7565e+07	1.21747e+07	1.45479e+07	1.14119e+07	1.90384e+07	1.49426e+07	1.70886e+07	1.65984e+07	1.118e+07	2.22559e+07	1.28449e+07	1.00146e+07	1.95609e+07	1.59772e+07	2.87916e+07	1.31972e+07	2.09879e+07	2.17392e+07	1.30621e+07	2.29521e+07	1.94672e+07	1.81304e+07	1.96991e+07
Com_11047_neg	N-lactoyl-phenylalanine	C12 H15 N O4	237.1	5.458	236.093	No results	No results	Full match	Organic acids and derivatives	Carboxylic acids and derivatives	Amino acids, peptides, and analogues	Phenylalanine and derivatives	4.63314e+06	2.87648e+06	887821	6.49798e+06	2.37264e+06	1.42954e+06	556630	1.97057e+06	3.88537e+06	529613	2.66304e+06	4.764e+06	2.61186e+06	2.66978e+06	5.50951e+06	5.03077e+06	1.87982e+06	4.79801e+06	8.57618e+06	6.14019e+06	5.70476e+06	7.51652e+06	5.89281e+06	9.06611e+06	3.77643e+06	3.9366e+06	4.18421e+06
Com_2909_neg	Tetradecanedioic acid	C14 H26 O4	258.183	7.154	257.176	Full match	No results	Full match	Lipids and lipid-like molecules	Fatty Acyls	Fatty acids and conjugates	Long-chain fatty acids	1.14021e+07	8.8005e+06	6.93464e+06	4.96569e+07	9.33674e+06	8.95626e+06	6.64858e+06	9.24525e+06	5.68577e+06	5.54744e+06	6.7538e+06	1.20662e+07	5.7929e+06	7.88021e+06	5.67672e+06	6.51231e+06	6.23959e+06	6.16767e+06	5.476e+07	1.06956e+07	4.82636e+07	2.79004e+07	1.92688e+07	2.11912e+07	1.64367e+07	1.47409e+07	1.66823e+07
Com_1545_neg	Benzyl 6-O-beta-D-glucopyranosyl-beta-D-glucopyranoside	C19 H28 O11	432.164	5.328	431.156	Full match	No results	No results					3.25945e+07	3.71694e+07	1.88216e+07	2.99142e+07	1.20723e+07	2.28516e+07	1.35405e+07	4.36598e+06	5.30311e+06	7.03272e+06	1.3411e+07	7.29166e+06	1.86614e+06	3.86669e+07	4.09201e+06	5.43753e+06	8.78346e+07	4.29677e+06	2.57108e+06	358954	964452	2.03923e+06	1.49612e+06	1.05249e+06	1.80227e+07	1.7145e+07	1.53707e+07
Com_2728_neg	Octanedioic acid	C8 H14 O4	174.089	5.265	173.082	No results	No results	Full match	Lipids and lipid-like molecules	Fatty Acyls	Fatty acids and conjugates	Medium-chain fatty acids	3.71648e+07	2.19032e+07	2.50593e+07	4.66256e+07	2.05542e+07	2.62249e+07	2.282e+07	1.71646e+07	2.87918e+07	2.25389e+07	1.68749e+07	3.0824e+07	1.55324e+07	2.13676e+07	1.68133e+07	1.48883e+07	2.74347e+07	3.18328e+07	4.78271e+07	2.69777e+07	5.25195e+07	4.27411e+07	1.81905e+07	3.96373e+07	1.93725e+07	2.25892e+07	2.09678e+07
Com_2911_neg	N-acetyl-D-glucosamine	C8 H15 N O6	221.089	1.505	256.058	No results	No results	Full match	Organic oxygen compounds	Organooxygen compounds	Carbohydrates and carbohydrate conjugates	Acylaminosugars	1.40311e+07	2.03665e+07	1.9945e+07	1.28153e+07	2.65881e+07	3.02497e+07	1.2616e+07	3.14205e+06	5.31194e+06	1.38116e+07	5.84646e+06	7.05908e+06	789260	8.1081e+06	1.90869e+06	2.01634e+06	6.25719e+06	2.3993e+06	3.28787e+07	1.42624e+07	1.78208e+07	6.13257e+07	1.21904e+07	1.03349e+07	1.26802e+07	1.28615e+07	1.15988e+07
Com_11168_neg	Glycerol-3-phosphate	C3 H9 O6 P	172.014	6.736	171.007	No results	No results	Full match	Lipids and lipid-like molecules	Glycerophospholipids	Glycerophosphates	Glycerophosphates	1.29836e+06	1.69688e+06	2.0359e+06	1.35679e+06	1.69996e+06	2.17586e+06	3.93434e+06	4.7196e+06	2.5614e+06	3.27883e+06	3.62998e+06	2.46742e+06	3.25626e+06	1.27737e+06	1.76545e+06	2.48532e+06	1.39807e+06	1.64128e+06	3.27118e+06	2.48355e+06	7.87495e+06	386129	4.90027e+06	1.81472e+06	2.27419e+06	2.0419e+06	2.27502e+06
Com_14713_neg	Ala-trp	C14 H17 N3 O3	275.127	4.835	274.12	No results	No results	Full match	Organic acids and derivatives	Carboxylic acids and derivatives	Amino acids, peptides, and analogues	Dipeptides	707455	622470	352026	602958	509677	320798	260770	174084	585533	227238	212326	739909	217685	418095	220323	184022	372450	214407	5.29416e+06	213974	248077	4.76558e+06	242149	568858	1.05132e+06	910851	853444
Com_1647_neg	Bz-RS-ISer(3-Ph)-Ome	C17 H17 N O4	299.116	5.507	298.109	No results	No results	Full match					1.84181e+06	4.22287e+07	1.23601e+07	2.88407e+06	3.79112e+07	1.77771e+07	935511	9.38884e+06	6.32157e+07	904147	1.96205e+07	6.46871e+06	1.43117e+07	6.05872e+07	7.88455e+07	3.49629e+07	9.11818e+06	2.07986e+07	3.82355e+07	1.13939e+06	1.56249e+07	5.96131e+07	6.18857e+07	1.03345e+08	1.94274e+07	1.91334e+07	1.92348e+07
Com_10061_neg	Nicotinate ribonucleoside	C11 H13 N O6	255.075	5.169	254.067	No results	No results	Full match	Organic oxygen compounds	Organooxygen compounds	Carbohydrates and carbohydrate conjugates	Glycosylamines	3.42755e+06	1.89311e+06	1.33761e+06	3.98577e+06	1.19691e+06	969128	1.22961e+06	4.34035e+06	4.83541e+06	1.13056e+06	3.15301e+06	2.79963e+06	1.88546e+06	434232	2.68675e+06	3.37128e+06	1.14885e+06	2.88263e+06	8.9541e+06	3.84078e+06	5.20448e+06	7.73333e+06	7.85853e+06	1.05862e+07	3.1025e+06	3.23419e+06	2.98488e+06
Com_808_neg	3-Methyladipic acid	C7 H12 O4	160.074	5.531	159.066	Full match	No results	Full match	Lipids and lipid-like molecules	Fatty Acyls	Fatty acids and conjugates	Medium-chain fatty acids	1.1196e+07	2.38088e+07	1.46074e+08	3.57604e+07	2.69307e+07	2.43881e+07	2.4669e+07	1.75893e+07	2.34367e+07	2.53354e+07	1.4506e+07	2.07331e+07	1.38722e+07	2.53603e+07	1.64138e+07	1.70445e+07	1.98476e+07	1.98611e+07	2.08636e+08	2.734e+07	4.5194e+07	1.84195e+08	4.13333e+07	7.34983e+07	4.99436e+07	5.07162e+07	5.41513e+07
Com_11001_neg	Phe-Pro	C14 H18 N2 O3	262.132	4.844	261.124	No results	No results	Full match	Organic acids and derivatives	Carboxylic acids and derivatives	Amino acids, peptides, and analogues	Dipeptides	3.35045e+06	2.79066e+06	1.9129e+06	2.86322e+06	3.07654e+06	1.58762e+06	655684	724206	2.40361e+06	1.15239e+06	1.55305e+06	2.29118e+06	305231	1.97164e+06	1.0571e+06	356007	1.61366e+06	1.47165e+06	9.01635e+06	306447	1.09732e+06	4.7961e+06	340260	1.47893e+06	2.48432e+06	2.19004e+06	2.25955e+06
Com_8134_neg	Citicoline	C14 H26 N4 O11 P2	488.106	6.218	487.099	No results	No results	Full match	Nucleosides, nucleotides, and analogues	Pyrimidine nucleotides	Pyrimidine ribonucleotides	Pyrimidine ribonucleoside diphosphates	8.72802e+06	9.2476e+06	2.46297e+06	8.36083e+06	1.12165e+07	6.46728e+06	612429	609080	4.51596e+06	602210	5.54386e+06	4.68296e+06	753787	8.59499e+06	693844	2.02115e+06	1.1606e+07	1.71325e+06	705896	584447	593968	728257	591176	607240	4.08306e+06	3.99077e+06	4.21052e+06
Com_6060_neg	Dimetghyl 4-Hydroxyisophthalate	C10 H10 O5	210.053	5.589	209.045	No results	No results	Full match					1.58633e+07	2.1642e+07	6.87167e+06	1.04667e+07	1.50339e+07	1.18086e+07	9.07875e+06	1.41746e+07	1.0524e+07	4.24308e+06	5.44069e+06	1.6727e+07	1.0954e+07	6.12221e+06	7.11496e+06	6.64829e+06	5.59429e+06	7.76077e+06	1.64614e+07	8.60737e+06	1.44241e+07	9.11813e+06	2.66806e+07	8.84101e+06	1.31394e+07	1.16176e+07	1.37192e+07
Com_2670_neg	D-Threose	C4 H8 O4	120.042	1.534	119.035	No results	No results	Full match	Organic oxygen compounds	Organooxygen compounds	Carbohydrates and carbohydrate conjugates	Monosaccharides	4.69265e+07	1.19336e+07	1.95371e+07	4.41309e+07	1.62897e+07	1.98003e+07	3.38963e+07	1.06849e+07	1.458e+07	3.2112e+07	3.63504e+07	1.60513e+07	7.58976e+06	2.20896e+07	5.69799e+06	6.02267e+06	1.96839e+07	5.65922e+06	4.80566e+07	1.49501e+07	1.39858e+07	6.71795e+07	1.65464e+07	1.3742e+07	1.79019e+07	2.02268e+07	1.9204e+07
Com_5744_neg	23-Norcholic acid	C23 H38 O5	394.272	7.559	393.265	No results	No results	Full match					3.11105e+06	1.99696e+06	2.16855e+06	3.27463e+06	1.38427e+06	2.29631e+06	773547	845548	3.19324e+06	750493	826862	2.89368e+06	517363	3.97689e+06	3.61258e+06	463300	3.72873e+06	3.60094e+06	1.50131e+07	631775	6.0165e+06	6.8284e+06	657325	2.40247e+07	2.42782e+06	3.0095e+06	3.06486e+06
Com_7158_neg	Pentadecanoic acid	C15 H30 O2	242.225	9.727	241.217	Full match	No results	Full match	Lipids and lipid-like molecules	Fatty Acyls	Fatty acids and conjugates	Long-chain fatty acids	1.73171e+06	2.15832e+06	7.62442e+06	1.82108e+06	2.84457e+06	1.79813e+06	1.1996e+07	9.86693e+06	1.72457e+06	4.0211e+06	1.69856e+06	1.70313e+06	2.97786e+06	2.37792e+06	1.50907e+06	920793	7.43564e+06	1.07783e+06	1.74583e+07	1.53456e+06	6.45792e+06	1.65503e+07	1.74183e+06	5.1533e+06	3.86027e+06	3.29431e+06	3.90658e+06
Com_9751_neg	Lauric Acid	C12 H24 O2	200.178	8.564	199.17	No results	No results	Full match	Lipids and lipid-like molecules	Fatty Acyls	Fatty acids and conjugates	Medium-chain fatty acids	4.67714e+06	5.20776e+06	4.70595e+06	3.99094e+06	2.71796e+06	4.32413e+06	1.14043e+07	6.93277e+06	5.15261e+06	1.37696e+07	5.07153e+06	3.81293e+06	6.74925e+06	8.09887e+06	8.03979e+06	4.74391e+06	4.08927e+06	7.8239e+06	3.52055e+06	9.50563e+06	7.41504e+06	4.0071e+06	1.01288e+07	1.06221e+07	5.44111e+06	5.19909e+06	6.03678e+06
Com_8421_neg	Dibenzoyl Thiamine	C26 H26 N4 O4 S	490.169	5.27	535.167	No results	No results	Full match	Benzenoids	Benzene and substituted derivatives	Benzoic acids and derivatives	Benzoic acid esters	1.15781e+07	7.30111e+06	8.45e+06	1.22207e+07	6.48363e+06	7.38621e+06	7.14198e+06	472803	5.64741e+06	8.06487e+06	2.93009e+06	5.2689e+06	332759	7.22045e+06	1.04112e+06	1.01e+06	7.40588e+06	1.01201e+06	244735	281982	179559	231684	306379	245883	4.68197e+06	4.26125e+06	4.04875e+06
Com_14830_neg	2-Methoxyestradiol (2-MeOE2)	C19 H26 O3	302.188	7.018	301.181	No results	No results	Full match	Lipids and lipid-like molecules	Steroids and steroid derivatives	Estrane steroids	Estrogens and derivatives	1.07799e+06	1.18312e+06	720896	5.19778e+06	883616	628502	739736	858557	745936	712719	708549	834264	967327	1.64696e+06	1.59369e+06	1.55729e+06	1.04531e+06	1.51084e+06	2.60614e+06	944727	3.31907e+06	4.49131e+06	1.42369e+06	2.43198e+06	1.30038e+06	1.22553e+06	1.3107e+06
Com_583_neg	7-Methylxanthine	C6 H6 N4 O2	166.048	1.332	165.04	Invalid mass	No results	No match	Organoheterocyclic compounds	Imidazopyrimidines	Purines and purine derivatives	Xanthines	1.30286e+08	5.28673e+07	7.90439e+07	1.78772e+08	8.13589e+07	8.61248e+07	7.41887e+07	1.2697e+07	4.99131e+07	7.50648e+07	2.94737e+07	5.19218e+07	4.40811e+06	1.06478e+08	5.86748e+06	1.98542e+06	1.27448e+08	1.27549e+07	2.8437e+08	3.57153e+06	2.2514e+07	3.13198e+08	4.16511e+07	2.71813e+08	6.56765e+07	6.95646e+07	7.05236e+07
Com_9134_neg	4-Hydroxyretinoic Acid	C20 H28 O3	316.204	6.443	315.197	No results	No results	Full match	Lipids and lipid-like molecules	Prenol lipids	Retinoids	Retinoids	4.89352e+06	6.15955e+06	6.54129e+06	4.90473e+06	6.11651e+06	6.12866e+06	4.80272e+06	2.10536e+06	4.17051e+06	5.87378e+06	3.44542e+06	4.46185e+06	1.19976e+06	6.42574e+06	4.58718e+06	1.22887e+06	4.72534e+06	5.31716e+06	1.13912e+07	1.34883e+06	8.50489e+06	1.37311e+07	1.55636e+06	4.36758e+06	5.69617e+06	5.56844e+06	5.57318e+06
Com_11171_neg	L-Arabinitol	C5 H12 O5	152.068	1.326	187.038	No results	No results	Full match	Organic oxygen compounds	Organooxygen compounds	Carbohydrates and carbohydrate conjugates	Sugar alcohols	4.78333e+06	2.89346e+06	6.93604e+06	3.32008e+06	7.8293e+06	6.35611e+06	6.08228e+06	1.12269e+06	2.79921e+06	7.18784e+06	1.01558e+06	1.93027e+06	1.02901e+06	4.9222e+06	916346	1.46799e+06	4.3842e+06	1.0017e+06	8.78575e+06	2.40361e+06	805340	7.88231e+06	1.98563e+06	6.88037e+06	2.24123e+06	2.57523e+06	2.72332e+06
Com_9672_neg	Deoxycholic acid	C24 H40 O4	392.293	7.277	391.285	Full match	No results	Full match	Lipids and lipid-like molecules	Steroids and steroid derivatives	Bile acids, alcohols and derivatives	Dihydroxy bile acids, alcohols and derivatives	5.33433e+06	6.9937e+06	7.50111e+06	5.66024e+06	6.60164e+06	6.89194e+06	5.89305e+06	4.9951e+06	5.4073e+06	5.85084e+06	3.4629e+06	5.43545e+06	4.82703e+06	5.84677e+06	6.90306e+06	6.61696e+06	7.28627e+06	6.32005e+06	545549	1.24889e+07	6.75339e+06	743144	2.08795e+07	7.02991e+06	5.22463e+06	5.70655e+06	5.78936e+06
Com_1460_neg	Capryloylglycine	C10 H19 N O3	201.136	5.808	200.129	Full match	No results	No results	Organic acids and derivatives	Carboxylic acids and derivatives	Amino acids, peptides, and analogues	N-acyl-alpha amino acids	1.65509e+07	3.43659e+07	4.41401e+07	2.6628e+07	3.02461e+07	3.54969e+07	3.05847e+07	3.36963e+07	2.08922e+07	1.99068e+07	1.87147e+07	1.92743e+07	2.33214e+07	1.96432e+07	2.26346e+07	3.28786e+07	1.47971e+07	2.15384e+07	2.12783e+07	4.10573e+07	2.21302e+07	1.4133e+07	2.15745e+08	2.63025e+07	2.73184e+07	2.67303e+07	2.78575e+07
Com_10619_neg	Riboflavin	C17 H20 N4 O6	376.137	5.4	375.131	Full match	No results	Full match	Organoheterocyclic compounds	Pteridines and derivatives	Alloxazines and isoalloxazines	Flavins	7.96992e+06	4.87151e+06	4.8188e+06	9.53376e+06	4.08275e+06	4.46829e+06	3.13683e+06	1.32177e+06	3.77418e+06	4.49559e+06	2.33096e+06	4.22968e+06	488945	4.00032e+06	1.91585e+06	2.14209e+06	6.1995e+06	2.04163e+06	4.23709e+06	1.6078e+06	1.89635e+06	3.17749e+06	1.50855e+06	1.82869e+06	3.29798e+06	3.42071e+06	3.55793e+06
Com_16226_neg	Isobutyryl carnitine	C11 H21 N O4	231.147	5.604	230.139	No results	No results	Full match	Lipids and lipid-like molecules	Fatty Acyls	Fatty acid esters	Acyl carnitines	2.29188e+06	4.28527e+06	3.33932e+06	1.6813e+06	3.83704e+06	3.16481e+06	1.97555e+06	1.91158e+06	2.96067e+06	1.46545e+06	3.30895e+06	2.59294e+06	272025	2.69851e+06	898038	1.58977e+06	1.75998e+06	1.22214e+06	4.13017e+06	1.93737e+06	2.44851e+06	2.87637e+06	3.7781e+06	3.33231e+06	4.45804e+06	2.14348e+06	3.62773e+06
Com_5141_neg	Taurine	C2 H7 N O3 S	125.015	1.28	124.007	No results	No results	Full match	Organic acids and derivatives	Organic sulfonic acids and derivatives	Organosulfonic acids and derivatives	Organosulfonic acids	1.31464e+06	1.82606e+06	2.52282e+06	1.49674e+06	2.02415e+06	1.5067e+06	4.80117e+06	2.34056e+07	836051	6.18651e+06	1.48303e+06	987362	1.69239e+06	882748	1.16934e+06	2.07719e+06	833165	1.17451e+06	2.75858e+07	1.55437e+06	4.20151e+06	2.93401e+07	5.29115e+06	2.65855e+06	9.93611e+06	1.07868e+07	1.20434e+07
Com_1200_neg	10-Undecenoic acid	C11 H20 O2	184.146	6.254	229.144	No results	No results	Full match	Lipids and lipid-like molecules	Fatty Acyls	Fatty acids and conjugates	Medium-chain fatty acids	3.17332e+06	3.50425e+06	8.20893e+06	3.86161e+06	2.32381e+06	5.50463e+06	2.33804e+06	2.59831e+06	4.09541e+06	2.36423e+06	4.96213e+06	3.44464e+06	1.25078e+06	3.54565e+06	3.58124e+06	2.85221e+06	2.49689e+06	3.78648e+06	1.02766e+08	4.14354e+06	1.24671e+08	6.51759e+07	1.47036e+06	6.50081e+07	7.8291e+06	8.97819e+06	5.26275e+06
Com_3457_neg	2'-O-Methylguanosine	C11 H15 N5 O5	297.107	4.758	296.1	Full match	No results	Full match	Nucleosides, nucleotides, and analogues	Purine nucleosides	Not available	Purine nucleosides	2.62493e+07	1.89527e+07	1.15713e+07	2.26305e+07	2.04925e+07	1.37436e+07	1.08337e+07	4.42458e+06	2.06584e+07	1.2208e+07	1.25684e+07	2.02017e+07	6.93047e+06	3.3223e+07	1.20354e+07	1.31582e+07	2.2141e+07	8.62685e+06	8.62038e+06	5.36347e+06	4.46661e+06	8.05839e+06	3.51289e+06	8.31887e+06	1.49924e+07	1.37621e+07	1.43996e+07
Com_14221_neg	4-Pyridoxic acid	C8 H9 N O4	183.053	5.318	182.046	No results	No results	Full match	Organoheterocyclic compounds	Pyridines and derivatives	Pyridinecarboxylic acids and derivatives	Pyridinecarboxylic acids	3.98939e+06	2.07685e+06	1.36939e+06	5.23663e+06	2.08653e+06	1.70007e+06	1.79553e+06	1.6157e+06	2.69501e+06	1.78772e+06	2.27774e+06	3.26633e+06	1.00968e+06	3.85231e+06	3.42332e+06	1.50888e+06	3.54511e+06	4.98545e+06	4.82891e+06	3.38217e+06	3.42646e+06	4.42478e+06	3.31527e+06	3.67995e+06	2.92406e+06	3.07049e+06	3.25789e+06
Com_13922_neg	Adenosine 3'5'-cyclic monophosphate	C10 H12 N5 O6 P	329.053	3.203	328.045	Full match	No results	Full match	Nucleosides, nucleotides, and analogues	Purine nucleotides	Cyclic purine nucleotides	3',5'-cyclic purine nucleotides	4.9166e+06	3.01334e+06	3.22371e+06	5.25706e+06	3.362e+06	2.42243e+06	1.53498e+06	1.5967e+06	3.20998e+06	1.49342e+06	2.32003e+06	3.14656e+06	589629	3.10612e+06	1.2887e+06	1.4569e+06	2.38345e+06	2.21348e+06	2.37763e+06	2.34503e+06	2.50417e+06	2.37064e+06	3.22141e+06	5.30737e+06	2.54592e+06	2.39238e+06	2.64101e+06
Com_6372_neg	Lactitol	C12 H24 O11	344.132	1.339	343.124	No results	No results	Full match	Lipids and lipid-like molecules	Fatty Acyls	Fatty acyl glycosides	Fatty acyl glycosides of mono- and disaccharides	2.6445e+06	2.82402e+06	4.00457e+06	2.98809e+06	3.06196e+06	3.42447e+06	4.37901e+06	1.91804e+06	1.89258e+06	4.07804e+06	1.43339e+06	2.23117e+06	1.53576e+06	1.80755e+06	1.5248e+06	2.15331e+06	4.30681e+06	1.46934e+06	1.42782e+07	3.58186e+06	1.40393e+06	2.29524e+07	3.06868e+06	2.02895e+06	2.661e+06	2.0525e+06	2.13575e+06
Com_10673_neg	Lithocholic acid	C24 H40 O3	376.298	8.991	375.291	Full match	No results	Full match	Lipids and lipid-like molecules	Steroids and steroid derivatives	Bile acids, alcohols and derivatives	Monohydroxy bile acids, alcohols and derivatives	232968	282665	331428	277809	290364	331254	545519	388731	240928	505153	215793	245106	454018	196916	241837	360576	223680	239510	871322	466295	8.50973e+06	1.89952e+06	531149	817631	327854	278309	282287
Com_3257_neg	Sebacic acid	C10 H18 O4	202.12	6.792	201.113	No results	No results	Full match	Lipids and lipid-like molecules	Fatty Acyls	Fatty acids and conjugates	Medium-chain fatty acids	1.50762e+07	1.4148e+07	9.99527e+06	1.03561e+07	4.98172e+07	9.04138e+06	1.75626e+07	5.49519e+06	1.74529e+07	2.03477e+07	1.58668e+07	1.267e+07	4.77698e+06	1.14002e+07	7.02062e+06	9.47594e+06	1.22452e+07	5.41078e+06	3.20039e+07	4.48518e+06	1.87848e+07	2.23033e+07	6.18203e+06	9.09603e+06	1.62741e+07	1.77469e+07	1.10834e+07
Com_564_neg	Lactobionic acid	C12 H22 O12	358.111	1.346	357.104	No results	No results	Full match	Lipids and lipid-like molecules	Fatty Acyls	Fatty acyl glycosides	Fatty acyl glycosides of mono- and disaccharides	7.47207e+06	1.01797e+07	7.47728e+06	9.94871e+06	7.83564e+06	6.97756e+06	1.62099e+07	1.79467e+06	3.66032e+06	1.58084e+07	9.65891e+06	4.84329e+06	1.37928e+06	8.95215e+06	1.36945e+06	1.93392e+06	5.08616e+06	1.31963e+06	2.71298e+08	3.21692e+06	1.47632e+07	3.29523e+08	6.55105e+06	1.57966e+07	2.23512e+07	2.46842e+07	2.37182e+07
Com_1172_neg	9-HOTrE	C18 H30 O3	294.219	6.378	339.217	No results	No results	Full match	Lipids and lipid-like molecules	Fatty Acyls	Lineolic acids and derivatives	Lineolic acids and derivatives	4.91789e+07	5.01513e+07	6.79305e+07	5.03884e+07	5.4076e+07	6.11235e+07	3.99367e+07	2.48962e+07	5.10287e+07	4.69845e+07	5.76749e+07	4.96757e+07	1.14431e+07	9.43075e+07	1.15262e+08	1.18705e+07	8.68692e+07	1.26059e+08	4.72042e+07	1.18125e+07	4.42309e+07	4.24407e+07	7.26483e+06	5.24575e+07	6.34224e+07	4.5566e+07	4.5656e+07
Com_10278_neg	S-(5-Adenosy)-L-Homocysteine	C14 H20 N6 O5 S	384.121	5.717	383.114	No results	No results	Full match	Nucleosides, nucleotides, and analogues	5'-deoxyribonucleosides	5'-deoxy-5'-thionucleosides	5'-deoxy-5'-thionucleosides	826401	604283	551823	829020	557162	505626	668059	421452	493285	582320	557153	454743	405666	581383	442010	401125	778321	509849	8.41993e+06	796528	9.0633e+06	4.29538e+06	578241	3.05484e+06	1.08695e+06	932387	692602
Com_5308_neg	L-Ornithine	C5 H12 N2 O2	132.09	1.329	131.083	No results	No results	Full match	Organic acids and derivatives	Carboxylic acids and derivatives	Amino acids, peptides, and analogues	L-alpha-amino acids	2.16958e+06	2.28989e+06	3.2854e+06	2.45147e+06	2.51207e+06	2.7282e+06	3.5926e+06	1.57358e+06	1.54004e+06	3.34568e+06	1.13477e+06	1.71623e+06	1.23834e+06	1.48294e+06	1.19979e+06	1.7666e+06	1.58775e+06	1.20546e+06	2.63154e+07	2.93861e+06	1.13332e+06	2.30941e+07	1.5726e+07	1.33912e+06	2.02412e+06	1.62949e+06	1.64884e+06
Com_15533_neg	Leu-Pro	C11 H20 N2 O3	228.148	5.648	273.146	No results	No results	Full match	Organic acids and derivatives	Carboxylic acids and derivatives	Amino acids, peptides, and analogues	Dipeptides	2.45963e+06	764783	374466	1.67459e+06	540549	341278	415469	282954	1.27907e+06	389294	505357	1.6097e+06	372040	1.20507e+06	578640	315672	1.04244e+06	685241	4.7546e+06	377228	554139	2.86817e+06	460087	616782	1.27164e+06	983932	1.23687e+06
Com_6815_neg	LPE 16:1	C21 H42 N O7 P	451.27	8.661	450.263	No results	Full match	No results	Lipids and lipid-like molecules	Glycerophospholipids	Glycerophosphoethanolamines	1-acyl-sn-glycero-3-phosphoethanolamines	359473	2.09686e+06	2.3906e+06	278790	2.69268e+06	1.65735e+06	6.3822e+06	1.22188e+07	720796	2.83173e+06	2.68888e+06	650684	4.71648e+06	1.0234e+06	1.04944e+06	931174	2.2399e+06	857972	1.80474e+06	455387	1.02821e+07	2.78377e+06	511785	1.8906e+07	4.65656e+06	4.04717e+06	4.42528e+06
Com_24807_neg	Dithranol	C14 H10 O3	226.063	6.453	225.056	No results	No results	Full match	Benzenoids	Anthracenes	Not available	Anthracenes	454698	481319	471352	1.45588e+06	485617	503406	574625	347257	450906	559908	380340	440693	352358	475852	409981	341614	456134	419810	610385	448168	441745	632358	490776	541210	565429	504800	448732
Com_17944_neg	7-(4-methylpiperazino)pyrimido[4,5-d]pyrimidine-2,4(1H,3H)-dithione	C11 H14 N6 S2	294.075	5.143	293.068	Invalid mass	No results	No results					1.38454e+06	327579	438531	1.33924e+06	230770	424840	324682	1.08683e+06	1.17597e+06	270272	1.89093e+06	1.22618e+06	954846	954205	2.17589e+06	1.13529e+06	1.53783e+06	3.08954e+06	2.51307e+06	1.16148e+06	1.04661e+06	2.02293e+06	317449	1.39724e+06	1.61534e+06	1.38773e+06	1.62137e+06
Com_2319_neg	LysoPE 18:2	C23 H44 N O7 P	477.286	9.633	476.278	No results	No results	Full match					1.33258e+07	2.61634e+07	2.0098e+07	3.63284e+06	4.01469e+07	3.15081e+07	7.19716e+07	2.98874e+07	1.50075e+07	1.03884e+08	5.33397e+07	1.89888e+07	6.59609e+06	3.46008e+07	2.14212e+06	3.22375e+06	3.29939e+07	844791	3.64345e+07	1.50464e+06	3.86866e+06	2.87363e+07	1.61107e+06	3.16299e+07	1.80663e+07	1.75477e+07	1.62788e+07
Com_9110_neg	9-Aminoacridine	C13 H10 N2	194.084	5.242	193.077	No results	No results	Full match	Organoheterocyclic compounds	Quinolines and derivatives	Benzoquinolines	Acridines	6.37414e+06	6.21097e+06	4.55765e+06	7.92246e+06	6.18486e+06	3.61716e+06	1.5746e+06	3.13381e+06	5.53536e+06	1.39766e+06	3.60114e+06	5.63949e+06	2.8321e+06	3.50013e+06	5.59417e+06	5.64912e+06	2.79574e+06	6.30609e+06	9.23782e+06	6.45682e+06	1.10014e+07	1.33258e+07	5.59471e+06	2.65544e+06	5.57261e+06	5.9803e+06	5.86923e+06
Com_8558_neg	H-Gly-Pro-OH	C7 H12 N2 O3	172.085	1.713	217.083	No results	No results	Full match	Organic acids and derivatives	Carboxylic acids and derivatives	Amino acids, peptides, and analogues	Dipeptides	1.12724e+06	360153	471186	979929	366326	443681	487926	395035	299341	452456	256571	311767	490815	639233	307253	443137	337160	285535	1.35579e+07	546210	681007	1.13877e+07	5.69944e+06	468936	1.4562e+06	1.86871e+06	1.42757e+06
Com_18255_neg	1-Methylhistamine	C6 H13 Cl2 N3	197.048	6.05	196.04	No results	No results	Full match	Organic nitrogen compounds	Organonitrogen compounds	Amines	2-arylethylamines	1.43807e+06	1.68788e+06	2.19842e+06	3.35706e+06	1.42736e+06	2.38059e+06	2.46488e+06	1.71786e+06	1.75139e+06	2.0857e+06	1.1719e+06	1.60119e+06	1.32443e+06	1.04981e+06	1.37791e+06	3.47014e+06	985601	1.25894e+06	724685	3.6581e+06	1.25739e+06	710806	3.32949e+06	1.59241e+06	1.40763e+06	1.34341e+06	1.62871e+06
Com_10289_neg	α-Cyclodextrin	C36 H60 O30	1944.64	4.597	971.312	Invalid mass	No results	No results	Organic oxygen compounds	Organooxygen compounds	Carbohydrates and carbohydrate conjugates	Oligosaccharides	420805	461293	591830	406787	333220	537320	334912	238264	320599	575745	223588	317329	226102	130484	300435	267955	357279	307588	1.00104e+07	473504	2.05126e+06	1.13211e+07	276169	2.3093e+06	1.58229e+06	1.4003e+06	2.0203e+06
Com_10021_neg	Syringic acid	C9 H10 O5	198.052	4.974	197.045	Full match	No results	Full match	Benzenoids	Benzene and substituted derivatives	Benzoic acids and derivatives	Gallic acid and derivatives	8.79673e+06	6.36637e+06	5.56434e+06	1.04303e+07	7.57457e+06	5.40016e+06	3.63621e+06	856593	4.2281e+06	3.82042e+06	2.03649e+06	5.18679e+06	1.24024e+06	2.63678e+06	1.56082e+06	715829	2.80326e+06	1.97936e+06	5.83519e+06	342084	2.08183e+06	4.18675e+06	1.56417e+06	2.06345e+06	3.68466e+06	3.77678e+06	3.5367e+06
Com_13173_neg	Stearic Acid	C18 H36 O2	330.277	7.798	329.27	Invalid mass	No results	No match	Lipids and lipid-like molecules	Fatty Acyls	Fatty acids and conjugates	Long-chain fatty acids	2.23121e+06	1.47923e+06	2.36314e+06	6.55757e+06	1.10881e+06	2.40211e+06	1.54447e+06	474819	2.24284e+06	1.00661e+06	330062	2.79718e+06	545931	1.4242e+06	1.53572e+06	439109	2.20934e+06	3.03994e+06	1.27217e+06	602123	3.4963e+06	3.15117e+06	639233	5.01665e+06	2.08586e+06	1.97923e+06	2.25335e+06
Com_19276_neg	Mag (18:1)	C21 H40 O4	356.293	8.685	355.286	No results	No results	Full match	Lipids and lipid-like molecules	Fatty Acyls	Lineolic acids and derivatives	Lineolic acids and derivatives	235158	273515	3.51632e+06	1.53307e+06	295030	2.52473e+06	536663	365327	1.05991e+06	469641	399660	1.14089e+06	429594	202532	231332	366541	214627	228154	321288	453587	257500	348025	506365	286280	363417	266301	265607
Com_242_neg	3-Methyl-2-oxobutanoic acid	C5 H8 O3	116.047	4.647	115.04	No results	No results	Full match	Organic acids and derivatives	Keto acids and derivatives	Short-chain keto acids and derivatives	Short-chain keto acids and derivatives	4.60851e+08	1.92225e+08	1.46409e+08	3.84803e+08	1.53852e+08	1.42364e+08	1.90996e+08	1.24218e+08	1.07955e+08	1.84643e+08	7.09132e+07	1.51848e+08	1.32107e+08	1.71316e+08	7.61302e+07	1.28071e+08	1.48578e+08	8.01266e+07	6.44057e+08	1.5783e+08	6.57003e+08	4.08395e+08	1.66248e+08	4.10846e+08	1.63617e+08	1.75506e+08	1.62432e+08
Com_5508_neg	Quinolinic acid	C7 H5 N O4	167.022	5.77	166.015	No results	No results	Full match	Organoheterocyclic compounds	Pyridines and derivatives	Pyridinecarboxylic acids and derivatives	Pyridinecarboxylic acids	1.55459e+07	5.39068e+06	1.06091e+06	1.33938e+07	1.11977e+06	966891	1.29754e+06	6.46961e+06	1.69062e+07	1.32825e+06	3.44999e+06	1.08878e+07	4.82227e+06	1.84063e+07	1.60375e+07	2.51348e+06	6.30772e+06	1.62686e+07	1.21758e+06	3.45541e+06	978875	1.31923e+06	4.64093e+06	2.4276e+06	8.80469e+06	6.34389e+06	7.20031e+06
Com_5447_neg	beta-Estradiol 17-Acetate	C20 H26 O3	314.188	7.738	313.181	No results	No results	Full match					5.35601e+06	5.78575e+06	3.6841e+06	1.55427e+07	3.20968e+06	2.28079e+06	2.80512e+06	1.121e+06	3.48144e+06	2.07187e+06	2.24744e+06	7.08625e+06	1.17149e+06	3.05344e+06	2.93061e+06	2.87565e+06	417657	3.53522e+06	2.53638e+07	4.54387e+06	1.2773e+07	1.32554e+07	2.669e+06	1.72095e+07	5.75481e+06	5.95804e+06	5.63919e+06
Com_7389_neg	Nicotinamide N-oxide	C6 H6 N2 O2	138.043	2.144	137.036	No results	No results	Full match					6.94736e+06	6.22355e+06	5.75972e+06	8.67517e+06	5.72126e+06	5.52313e+06	6.23999e+06	4.47661e+06	6.91669e+06	6.09166e+06	3.99116e+06	6.48465e+06	2.81121e+06	4.70075e+06	4.1677e+06	1.55329e+06	3.98635e+06	3.60498e+06	1.66537e+07	6.32105e+06	8.48418e+06	1.21241e+07	7.85763e+06	1.03918e+07	5.9454e+06	5.77778e+06	6.0245e+06
Com_4190_neg	1-(4-Methoxyphenyl)-2-propanone	C10 H12 O2	164.084	5.493	163.077	No results	No results	Full match					2.82553e+07	2.24099e+07	1.7062e+07	2.53111e+07	1.94375e+07	1.61473e+07	1.78021e+06	1.37979e+07	2.42169e+07	1.12477e+07	1.33135e+07	2.44724e+07	1.39024e+07	2.45523e+07	2.51974e+07	1.89234e+07	2.28161e+07	2.71787e+07	3.58531e+07	1.68284e+07	2.33598e+07	2.73922e+07	1.58209e+07	1.61643e+07	1.96993e+07	2.70824e+07	2.0781e+07
Com_16553_neg	Ergothioneine	C9 H15 N3 O2 S	229.088	1.434	228.081	No results	No results	Full match	Organic acids and derivatives	Carboxylic acids and derivatives	Amino acids, peptides, and analogues	Histidine and derivatives	1.15105e+06	1.35287e+06	1.91294e+06	1.32196e+06	1.33653e+06	1.64657e+06	1.72267e+06	1.03818e+06	843228	1.76363e+06	753352	991691	922504	871846	815094	1.08135e+06	1.0852e+06	814794	3.13607e+06	1.68617e+06	784657	4.67347e+06	1.53383e+06	819520	1.40905e+06	938345	971680
Com_7786_neg	2-Isopropylmalate	C7 H12 O5	176.069	4.817	175.061	No results	No results	Full match	Lipids and lipid-like molecules	Fatty Acyls	Fatty acids and conjugates	Hydroxy fatty acids	2.72349e+06	1.26049e+06	1.05564e+06	3.16177e+06	1.05003e+06	777026	636795	820250	1.31371e+06	663768	844010	1.32966e+06	590349	1.8497e+06	1.92556e+06	895309	1.62413e+06	2.58236e+06	1.53855e+07	1.21275e+06	2.87288e+06	3.81731e+06	1.11794e+06	2.66722e+06	2.01195e+06	2.10508e+06	2.22521e+06
Com_12134_neg	N-Acetyl-L-methionine	C7 H13 N O3 S	191.062	5.3	190.055	Full match	No results	Full match	Organic acids and derivatives	Carboxylic acids and derivatives	Amino acids, peptides, and analogues	Methionine and derivatives	3.16924e+06	1.31516e+06	926664	2.37063e+06	2.07574e+06	1.2754e+06	1.40227e+06	2.48765e+06	1.24801e+06	1.55411e+06	2.49954e+06	1.14859e+06	965264	5.64322e+06	1.23173e+06	822875	4.34261e+06	686357	4.06096e+06	1.02226e+06	2.18783e+06	3.12271e+06	773427	1.2193e+06	2.15448e+06	2.11094e+06	2.20403e+06
Com_1365_neg	Thymidine	C10 H14 N2 O5	242.09	4.798	241.083	Full match	No results	Full match	Nucleosides, nucleotides, and analogues	Pyrimidine nucleotides	Pyrimidine deoxyribonucleotides	Pyrimidine 2'-deoxyribonucleoside monophosphates	4.71088e+07	1.0521e+08	2.68434e+07	3.31418e+07	1.26839e+08	4.05771e+07	2.81617e+07	1.84926e+07	3.35115e+07	3.77337e+07	6.17413e+07	3.77061e+07	1.51634e+07	6.38202e+07	3.84151e+07	2.72341e+07	4.50058e+07	5.39603e+07	1.11748e+08	1.65071e+07	3.06801e+07	7.43785e+07	2.42473e+07	4.7287e+07	5.26333e+07	5.37347e+07	5.20859e+07
Com_21144_neg	Kynurenic acid O-hexside	C16 H17 N O8	351.096	5.322	350.088	No results	No results	Full match	Organoheterocyclic compounds	Quinolines and derivatives	Quinoline carboxylic acids	Quinoline carboxylic acids	682846	546610	528735	1.48346e+06	513950	517739	748526	598098	1.37378e+06	686959	1.24096e+06	1.91374e+06	640394	456965	424081	532632	536584	433453	1.96387e+06	1.09887e+06	1.47204e+06	2.61766e+06	813243	2.23048e+06	763302	1.20904e+06	951166
Com_18813_neg	2-Aminobenzenesulfonamide	C6 H8 N2 O2 S	172.031	2.175	171.023	No results	No results	Full match	Benzenoids	Benzene and substituted derivatives	Benzenesulfonamides	Aminobenzenesulfonamides	322097	1.37895e+06	2.91775e+06	584442	2.45923e+06	2.84074e+06	2.945e+06	1.00387e+06	324892	2.72843e+06	1.85649e+06	708007	1.96254e+06	364014	204911	4.38358e+06	961738	625628	1.76276e+06	368857	211078	2.56023e+06	485135	213190	1.08398e+06	1.02387e+06	1.19507e+06
Com_11197_neg	6,8-di(tert-butyl)-4-oxo-4H-chromene-2-carboxylic acid	C18 H22 O4	302.152	7.637	301.144	Full match	No results	No results					472586	457449	433645	392184	461404	483003	693087	390218	369898	788700	443738	389062	396347	397960	356920	329716	439168	372604	8.75083e+06	492375	366575	506529	551203	400678	505028	426887	398173
Com_12724_neg	all-cis-4,7,10,13,16-Docosapentaenoic acid	C22 H34 O2	330.256	10.17	329.249	Full match	No results	Full match	Lipids and lipid-like molecules	Fatty Acyls	Fatty acids and conjugates	Very long-chain fatty acids	223005	421598	1.24167e+06	268381	750489	484289	1.55614e+06	4.95293e+06	223497	494829	350720	240142	435430	582809	245561	357497	2.51736e+06	219658	5.01495e+06	444322	1.01808e+06	7.87039e+06	507522	5.22537e+06	1.48713e+06	1.28077e+06	1.7043e+06
Com_9_pos	(S)-Nicotine	C10 H14 N2	162.116	2.11	163.123	Full match	Full match	No results	Organoheterocyclic compounds	Pyridines and derivatives	Pyrrolidinylpyridines	Pyrrolidinylpyridines	2.34182e+10	6.80767e+09	6.17464e+09	2.3304e+10	1.02832e+10	7.59279e+09	3.18516e+09	2.49673e+09	9.05569e+09	5.75045e+09	6.44185e+09	1.04883e+10	3.61856e+09	9.61276e+09	4.21267e+09	5.41398e+09	8.40401e+09	3.84296e+09	2.14787e+10	8.89722e+08	1.61611e+09	1.00919e+10	7.20774e+08	2.16856e+09	7.99444e+09	7.81145e+09	8.10955e+09
Com_19_pos	Betaine	C5 H11 N O2	117.079	1.373	118.086	Full match	Full match	Full match	Organic acids and derivatives	Carboxylic acids and derivatives	Amino acids, peptides, and analogues	Alpha amino acids	4.04017e+09	3.05087e+09	2.45263e+09	4.32288e+09	3.62728e+09	3.03409e+09	1.01837e+09	1.60344e+09	3.02486e+09	1.61343e+09	2.10093e+09	3.38717e+09	9.76082e+08	2.27196e+09	1.51938e+09	1.59684e+09	1.97663e+09	1.61375e+09	1.20931e+10	2.9627e+09	4.28525e+09	9.0288e+09	2.56632e+09	4.1162e+09	3.93616e+09	3.84815e+09	4.11597e+09
Com_37_pos	L-Norleucine	C6 H13 N O2	131.095	3.425	132.102	Full match	Full match	Full match	Organic acids and derivatives	Carboxylic acids and derivatives	Amino acids, peptides, and analogues	L-alpha-amino acids	5.87262e+08	4.63386e+08	1.83627e+08	5.1979e+08	4.65745e+08	2.7973e+08	1.08165e+08	1.66468e+08	2.8962e+08	2.00167e+08	3.3634e+08	3.43838e+08	1.39418e+08	7.60072e+08	2.89242e+08	2.99665e+08	6.39129e+08	2.06999e+08	6.44471e+09	2.70885e+08	1.41156e+09	6.11175e+09	3.44664e+09	5.11171e+08	1.21228e+09	1.21466e+09	1.2644e+09
Com_41_pos	Nicotine	C10 H14 N2	162.116	3.014	163.123	Full match	Full match	No results	Organoheterocyclic compounds	Pyridines and derivatives	Pyrrolidinylpyridines	Pyrrolidinylpyridines	5.01965e+09	1.76688e+09	1.20959e+09	4.99719e+09	2.17882e+09	1.72494e+09	6.07455e+08	6.28618e+08	2.46847e+09	1.15661e+09	1.73062e+09	2.6751e+09	1.19223e+09	1.99575e+09	1.23925e+09	1.59766e+09	1.79179e+09	1.1066e+09	2.12272e+09	4.75544e+08	5.95806e+08	9.7922e+08	3.58522e+08	7.76455e+08	1.78559e+09	2.12051e+09	2.21156e+09
Com_102_pos	Choline	C5 H13 N O	103.1	1.318	104.107	Full match	Full match	No results	Organic nitrogen compounds	Organonitrogen compounds	Quaternary ammonium salts	Cholines	9.46458e+08	6.87782e+08	3.12311e+08	9.34285e+08	4.0027e+08	3.66396e+08	1.35431e+08	2.08758e+08	6.2379e+08	2.1763e+08	3.08797e+08	6.85654e+08	1.75448e+08	3.7358e+08	2.96346e+08	2.51254e+08	3.47979e+08	2.24179e+08	1.56778e+09	2.96189e+08	2.23511e+08	8.38737e+08	6.93869e+09	2.3784e+08	7.26564e+08	6.87751e+08	7.44862e+08
Com_166_pos	Uracil	C4 H4 N2 O2	112.028	2.209	113.035	Full match	Full match	Full match	Organoheterocyclic compounds	Diazines	Pyrimidines and pyrimidine derivatives	Pyrimidones	4.15334e+08	2.32882e+08	2.29865e+08	4.23422e+08	3.48302e+08	3.74373e+08	1.45291e+08	1.16353e+08	2.92767e+08	2.75822e+08	4.15963e+08	3.11801e+08	1.75043e+08	1.28623e+09	2.78032e+08	3.19943e+08	1.06174e+09	1.51042e+08	9.36284e+08	2.59275e+08	6.19895e+08	6.7841e+08	4.3305e+08	3.3685e+08	4.00356e+08	4.06826e+08	4.2341e+08
Com_169_pos	Proline	C5 H9 N O2	115.064	1.442	116.071	Full match	Full match	Full match	Organic acids and derivatives	Carboxylic acids and derivatives	Amino acids, peptides, and analogues	Proline and derivatives	4.66358e+08	1.66106e+08	1.86477e+08	4.91652e+08	2.35334e+08	2.79285e+08	1.1784e+08	8.36123e+07	1.46543e+08	2.15514e+08	1.16904e+08	1.61224e+08	1.07916e+08	5.88943e+08	1.29819e+08	1.42422e+08	6.49937e+08	1.85072e+08	1.04995e+09	1.62343e+08	3.16898e+08	1.63078e+09	1.27582e+09	1.18366e+08	2.84304e+08	2.82163e+08	3.0407e+08
Com_266_pos	Nicotinic acid	C6 H5 N O2	123.032	1.916	124.04	Full match	Full match	Full match	Organoheterocyclic compounds	Pyridines and derivatives	Pyridinecarboxylic acids and derivatives	Pyridinecarboxylic acids	9.92089e+08	5.77627e+08	4.36316e+08	1.03776e+09	8.01092e+08	5.1945e+08	2.40781e+08	1.26459e+08	5.44812e+08	4.1405e+08	4.825e+08	5.89863e+08	1.49787e+08	8.16029e+08	2.23356e+08	1.52678e+08	7.23936e+08	2.70696e+08	5.90212e+08	1.6654e+08	4.04215e+08	4.19482e+08	2.06338e+08	4.12026e+08	4.19565e+08	4.40794e+08	4.52324e+08
Com_308_pos	L-threo-3-Phenylserine	C9 H11 N O3	181.074	1.867	182.082	Full match	Full match	Full match	Organic acids and derivatives	Carboxylic acids and derivatives	Amino acids, peptides, and analogues	Phenylalanine and derivatives	6.01967e+08	7.92802e+08	3.68988e+08	5.91764e+08	1.06119e+09	3.59729e+08	4.57703e+07	2.89393e+08	5.12534e+08	6.13425e+07	7.85509e+08	5.59754e+08	6.08945e+07	6.07641e+08	2.80365e+08	7.085e+07	3.10047e+08	3.01107e+08	4.37505e+08	8.28057e+06	2.38792e+08	2.68551e+08	1.45043e+07	2.70928e+08	3.76804e+08	3.88833e+08	3.81455e+08
Com_540_pos	4-Guanidinobutyric acid	C5 H11 N3 O2	145.086	1.727	146.093	Full match	Full match	Full match	Organic acids and derivatives	Carboxylic acids and derivatives	Amino acids, peptides, and analogues	Gamma amino acids and derivatives	2.03346e+07	1.69402e+07	7.42846e+06	1.84259e+07	2.37675e+07	9.825e+06	2.75438e+06	3.82759e+06	9.06249e+06	4.14187e+06	2.09219e+07	1.1507e+07	2.71696e+06	2.80409e+07	7.08569e+06	5.55278e+06	2.75283e+07	6.48074e+06	6.27579e+08	1.47075e+07	2.95601e+08	5.00385e+08	1.02961e+08	3.66348e+07	5.98406e+07	6.21299e+07	6.442e+07
Com_633_pos	DL-Carnitine	C7 H15 N O3	161.105	1.352	162.113	Full match	Full match	Full match	Organic nitrogen compounds	Organonitrogen compounds	Quaternary ammonium salts	Carnitines	4.37262e+07	7.76717e+07	3.72587e+07	5.40337e+07	7.98898e+07	4.24169e+07	1.3475e+07	5.15684e+07	4.447e+07	1.35946e+07	4.73572e+07	4.96597e+07	2.69419e+07	4.0884e+07	3.97293e+07	4.89304e+07	2.82874e+07	3.67476e+07	5.14506e+08	1.05866e+08	4.52306e+08	4.9251e+08	3.32892e+08	1.85484e+08	1.9881e+08	1.93191e+08	2.01232e+08
Com_642_pos	L-Pyroglutamic acid	C5 H7 N O3	129.043	1.335	130.05	Full match	Full match	Full match	Organic acids and derivatives	Carboxylic acids and derivatives	Amino acids, peptides, and analogues	Alpha amino acids and derivatives	6.52197e+07	4.30511e+07	3.91095e+07	6.87513e+07	4.49181e+07	5.10603e+07	3.6525e+07	6.05784e+06	2.91414e+07	6.38564e+07	2.02269e+07	3.69326e+07	2.21601e+07	4.17515e+07	2.46655e+07	2.75596e+07	9.22837e+06	2.6325e+07	5.36845e+08	9.71459e+07	5.96715e+07	4.26946e+08	2.84373e+08	5.33899e+07	8.51948e+07	7.48993e+07	8.39516e+07
Com_666_pos	Acetophenone	C8 H8 O	120.058	6.557	121.065	Full match	Full match	No results	Organic oxygen compounds	Organooxygen compounds	Carbonyl compounds	Alkyl-phenylketones	1.60674e+08	1.82874e+08	2.11537e+08	1.54164e+08	1.75985e+08	2.15828e+08	4.61436e+08	2.52131e+08	9.01166e+07	3.22698e+08	1.56021e+08	1.70372e+08	4.37726e+08	1.5389e+08	1.53011e+08	3.09639e+08	1.46482e+08	1.58248e+08	1.66318e+08	5.4697e+08	2.82969e+08	1.647e+08	5.39806e+08	2.70684e+08	1.68578e+08	2.08757e+08	1.89509e+08
Com_814_pos	Threonine	C4 H9 N O3	119.059	1.319	120.066	Full match	Full match	Full match	Organic acids and derivatives	Carboxylic acids and derivatives	Amino acids, peptides, and analogues	D-alpha-amino acids	2.00032e+07	7.92688e+06	7.59129e+06	1.93969e+07	7.26344e+06	9.51424e+06	6.49702e+06	4.70767e+06	6.15711e+06	1.17144e+07	5.15584e+06	6.29514e+06	3.55592e+06	1.151e+07	3.39416e+06	2.54791e+06	1.13031e+07	1.71793e+06	2.87503e+08	6.51802e+06	1.7155e+07	3.81518e+08	8.39606e+07	9.24156e+06	2.88697e+07	2.951e+07	2.97563e+07
Com_849_pos	Urocanic acid	C6 H6 N2 O2	138.043	1.781	139.051	Full match	Full match	Full match	Organoheterocyclic compounds	Azoles	Imidazoles	Imidazolyl carboxylic acids and derivatives	3.33142e+08	8.04041e+07	5.02573e+07	3.51264e+08	5.78802e+07	7.45234e+07	3.37006e+07	2.59266e+07	2.24664e+08	5.45308e+07	1.65709e+07	2.0164e+08	1.90629e+07	7.32746e+07	4.83456e+07	2.20991e+07	5.62871e+07	3.91654e+07	2.65846e+08	6.13538e+07	1.00916e+08	1.54099e+08	1.0482e+08	9.02183e+07	9.44183e+07	1.04462e+08	9.8619e+07
Com_1109_pos	Cytosine	C4 H5 N3 O	111.044	1.57	112.051	Full match	Full match	Full match	Organoheterocyclic compounds	Diazines	Pyrimidines and pyrimidine derivatives	Pyrimidones	6.4969e+07	1.989e+07	2.36422e+07	7.15835e+07	3.50495e+07	6.76329e+07	2.95063e+07	4.18168e+06	4.34487e+07	6.04798e+07	3.19799e+07	4.99118e+07	1.10696e+07	2.31837e+08	4.39292e+07	2.90303e+07	1.67389e+08	1.28858e+07	1.09329e+08	1.78064e+07	2.72385e+07	8.65151e+07	5.95914e+07	2.08516e+07	4.6734e+07	4.66983e+07	5.34649e+07
Com_1231_pos	2'-O-Methyladenosine	C11 H15 N5 O4	281.113	4.745	282.12	Full match	Full match	Full match	Nucleosides, nucleotides, and analogues	Purine nucleosides	Not available	Purine nucleosides	2.3393e+07	1.55815e+07	1.50522e+07	2.94064e+07	3.24233e+07	2.89208e+07	6.00803e+06	3.05905e+06	4.02649e+07	1.49079e+07	2.64223e+07	5.40845e+07	1.42443e+07	2.04923e+08	3.74923e+07	3.20805e+07	1.10169e+08	9.75777e+06	1.63623e+07	758327	5.10738e+06	500356	2.93752e+07	9.64347e+06	3.6472e+07	3.65554e+07	3.72933e+07
Com_1358_pos	4-Methoxybenzaldehyde	C8 H8 O2	136.053	5.589	137.06	Full match	Full match	Full match	Benzenoids	Benzene and substituted derivatives	Benzoyl derivatives	Benzoyl derivatives	2.08232e+08	1.87057e+08	8.51637e+07	2.07837e+08	1.31264e+08	1.21551e+08	3.7585e+07	8.15406e+07	1.75639e+08	7.79147e+07	8.45769e+07	5.34931e+07	8.81504e+07	1.12505e+08	8.81419e+07	6.27969e+07	1.91807e+08	1.21212e+08	1.72886e+08	1.12441e+08	1.2165e+08	1.02483e+08	1.45281e+08	1.23813e+08	1.15102e+08	1.07318e+08	1.35214e+08
Com_1365_pos	Cotinine	C10 H12 N2 O	176.095	2.531	177.103	Full match	Full match	Full match	Organoheterocyclic compounds	Pyridines and derivatives	Pyrrolidinylpyridines	Pyrrolidinylpyridines	1.27556e+08	8.54732e+07	6.44483e+07	1.47629e+08	2.0564e+08	7.52248e+07	2.64781e+07	2.93146e+07	6.80183e+07	4.59912e+07	1.61591e+08	1.06971e+08	2.68175e+07	1.87491e+08	8.52019e+07	2.48014e+07	1.36534e+08	1.25242e+08	9.90182e+07	2.49199e+07	6.42677e+07	5.65789e+07	1.13699e+07	7.85901e+07	9.54847e+07	8.67371e+07	9.12892e+07
Com_1448_pos	8-Hydroxyquinoline	C9 H7 N O	145.053	5.215	146.06	Full match	Full match	No results	Organoheterocyclic compounds	Quinolines and derivatives	8-hydroxyquinolines	8-hydroxyquinolines	2.03359e+08	5.09592e+07	2.46688e+07	1.66811e+08	5.37881e+07	3.8988e+07	1.59867e+07	2.30786e+07	6.76937e+07	3.36507e+07	5.5237e+07	7.15457e+07	2.09348e+07	5.97001e+07	3.55374e+07	2.53962e+07	8.26004e+07	3.48839e+07	7.42621e+07	1.96307e+07	2.50555e+07	7.43154e+07	3.53024e+07	2.27001e+07	5.40405e+07	5.33461e+07	5.56161e+07
Com_1569_pos	Maltol	C6 H6 O3	126.032	7.772	109.029	Full match	Full match	Full match	Organoheterocyclic compounds	Pyrans	Pyranones and derivatives	Pyranones and derivatives	6.73508e+07	9.0042e+07	1.24715e+08	3.21651e+07	9.3776e+07	1.46932e+08	8.12519e+07	1.9447e+07	4.10209e+07	1.59094e+08	5.85853e+07	5.54309e+07	4.48712e+07	8.56345e+07	1.01541e+08	2.09463e+07	1.64284e+08	8.75671e+07	1.16712e+07	4.15565e+06	8.08281e+06	9.79033e+07	3.99451e+06	1.03554e+07	6.14397e+07	6.54088e+07	6.54343e+07
Com_1662_pos	N6-Acetyl-L-lysine	C8 H16 N2 O3	188.117	1.709	189.124	Full match	Full match	Full match	Organic acids and derivatives	Carboxylic acids and derivatives	Amino acids, peptides, and analogues	L-alpha-amino acids	4.04716e+07	1.05185e+07	8.32416e+06	3.47656e+07	9.94928e+06	1.07838e+07	3.22453e+06	3.5926e+06	1.00442e+07	5.10809e+06	4.21588e+06	2.40448e+06	1.63561e+06	1.00912e+07	4.84155e+06	3.08544e+06	9.10943e+06	5.00687e+06	2.13021e+08	2.56692e+07	3.86992e+07	1.72503e+08	1.80749e+07	3.26282e+07	2.2673e+07	2.08768e+07	1.72516e+07
Com_1859_pos	2'-Deoxyadenosine	C10 H13 N5 O3	251.102	3.272	252.11	Full match	Full match	Full match	Nucleosides, nucleotides, and analogues	Purine nucleosides	Purine 2'-deoxyribonucleosides	Purine 2'-deoxyribonucleosides	1.15231e+07	2.2215e+07	1.00656e+07	1.33758e+07	2.28615e+07	1.64842e+07	5.39076e+06	3.44721e+06	1.42884e+07	1.35584e+07	2.55348e+07	1.1743e+07	7.58409e+06	2.51288e+07	1.30694e+07	2.77262e+07	1.69569e+07	1.48328e+07	1.94068e+08	6.94382e+07	9.81672e+07	6.18853e+07	1.07571e+08	9.33229e+07	3.30463e+07	3.3987e+07	3.72288e+07
Com_1891_pos	17α-Ethynylestradiol	C20 H24 O2	296.178	6.392	297.186	Full match	Full match	Full match	Lipids and lipid-like molecules	Steroids and steroid derivatives	Estrane steroids	Estrogens and derivatives	3.92183e+07	2.91462e+07	1.68682e+07	3.78696e+07	2.72549e+07	2.45322e+07	7.82974e+06	1.51383e+07	2.72833e+07	1.61157e+07	1.1925e+08	3.00688e+07	8.16821e+06	3.52388e+07	3.25744e+07	1.1886e+07	2.93776e+07	3.70075e+07	1.90063e+08	7.91524e+07	4.77153e+07	2.729e+07	1.54635e+07	1.26435e+08	3.12715e+07	3.14e+07	3.27926e+07
Com_1952_pos	Acetyl-L-carnitine	C9 H17 N O4	203.116	1.808	204.124	Full match	Full match	Full match	Lipids and lipid-like molecules	Fatty Acyls	Fatty acid esters	Acyl carnitines	9.29402e+06	1.52453e+07	8.77157e+06	1.00212e+07	7.692e+06	1.0324e+07	1.89836e+06	3.43936e+06	6.58482e+06	2.47582e+06	1.34016e+07	7.66869e+06	2.18418e+06	9.00868e+06	3.54851e+06	3.53167e+06	1.16049e+07	3.41969e+06	1.83778e+08	8.85435e+06	1.43589e+07	1.58249e+08	1.03407e+08	1.38745e+07	2.32997e+07	2.57237e+07	2.58167e+07
Com_2005_pos	Mesalamine	C7 H7 N O3	153.043	3.944	154.05	Full match	Full match	Full match	Benzenoids	Benzene and substituted derivatives	Benzoic acids and derivatives	Aminobenzoic acids	5.91401e+07	1.52976e+07	9.248e+06	6.14175e+07	2.05296e+07	1.34845e+07	4.54105e+06	1.95662e+07	3.43923e+07	7.58692e+06	2.94821e+07	4.07954e+07	9.02824e+06	1.28e+08	5.1272e+07	3.36175e+07	7.62318e+07	5.40559e+07	7.36113e+06	1.55164e+07	1.83287e+07	7.38967e+06	1.10817e+07	9.4902e+06	2.8297e+07	3.05488e+07	3.29476e+07
Com_2334_pos	3-Methoxybenzaldehyde	C8 H8 O2	136.053	4.929	137.06	Full match	Full match	Full match	Benzenoids	Benzene and substituted derivatives	Benzoyl derivatives	Benzoyl derivatives	9.89697e+07	2.80912e+07	2.91662e+07	1.05479e+08	3.85443e+07	4.18032e+07	2.08142e+07	1.73498e+07	6.60096e+07	3.72591e+07	2.2378e+07	5.05987e+07	2.53526e+07	6.51093e+07	1.87499e+07	2.99629e+07	1.11348e+08	1.84965e+07	2.35275e+07	3.23727e+07	2.09439e+07	1.86707e+07	3.73361e+07	2.22311e+07	4.04749e+07	3.87509e+07	4.09194e+07
Com_2532_pos	2'-Deoxyguanosine	C10 H13 N5 O4	267.097	4.909	268.105	Full match	Full match	Full match	Nucleosides, nucleotides, and analogues	Purine nucleosides	Purine 2'-deoxyribonucleosides	Purine 2'-deoxyribonucleosides	521085	1.3477e+06	705323	482984	1.1209e+06	1.28463e+06	524484	722265	696881	1.18256e+06	1.16384e+06	618403	752335	493130	1.30018e+06	4.17983e+06	323849	581737	3.94871e+06	2.6081e+06	1.5807e+08	2.38439e+07	3.12846e+06	5.62691e+06	6.33306e+06	6.47998e+06	5.67961e+06
Com_2599_pos	Carvone	C10 H14 O	150.105	6.785	151.112	Full match	Full match	No results	Lipids and lipid-like molecules	Prenol lipids	Monoterpenoids	Menthane monoterpenoids	3.52105e+07	4.01646e+07	2.83306e+07	3.00954e+07	3.85208e+07	3.84517e+07	2.10961e+07	1.50517e+07	1.95171e+07	3.91618e+07	1.13593e+08	3.00464e+07	2.11174e+07	4.34106e+07	4.23276e+07	2.33024e+07	4.10943e+07	4.30813e+07	4.31734e+07	3.19869e+07	1.35253e+08	6.87044e+07	2.93169e+07	4.12565e+07	2.28338e+07	3.67566e+07	3.77034e+07
Com_3472_pos	Vanillin	C8 H8 O3	152.048	5.586	153.055	Full match	Full match	Full match	Benzenoids	Phenols	Methoxyphenols	Methoxyphenols	6.80068e+07	8.35441e+07	2.81776e+07	3.84128e+07	5.78504e+07	3.74793e+07	2.15039e+07	2.84312e+07	3.47679e+07	3.93312e+07	5.61887e+07	3.6641e+07	3.72973e+07	6.77575e+07	5.27977e+07	4.89601e+07	3.34799e+07	6.07951e+07	9.64093e+07	7.92169e+07	1.10072e+08	6.43662e+07	7.36949e+07	8.83394e+07	5.84429e+07	6.00096e+07	5.22368e+07
Com_3862_pos	Methyl indole-3-acetate	C11 H11 N O2	189.079	5.851	190.087	Full match	Full match	Full match	Organoheterocyclic compounds	Indoles and derivatives	Indolyl carboxylic acids and derivatives	Indole-3-acetic acid derivatives	7.07888e+07	2.89279e+07	2.32084e+06	6.78632e+07	4.65315e+06	2.59807e+06	1.18333e+07	3.70263e+06	1.29689e+07	1.25539e+07	1.2719e+07	1.68232e+07	3.74849e+06	2.16047e+07	6.40277e+06	3.77081e+06	8.24784e+06	6.82351e+06	1.35514e+07	1.73518e+07	1.18468e+07	6.63578e+06	2.05211e+07	1.20675e+07	1.62948e+07	1.51864e+07	1.80101e+07
Com_4219_pos	L-Ergothioneine	C9 H15 N3 O2 S	229.089	1.448	230.096	Full match	Full match	Full match	Organic acids and derivatives	Carboxylic acids and derivatives	Amino acids, peptides, and analogues	Histidine and derivatives	390667	1.78379e+06	1.00749e+06	654877	1.63838e+06	961329	222795	210208	2.83815e+06	402731	224108	2.32907e+06	265994	1.96244e+06	309497	948849	1.6722e+06	1.86191e+06	5.30505e+07	2.68109e+06	3.98161e+06	6.98458e+07	3.30519e+06	4.24456e+06	1.29642e+06	924442	1.26292e+06
Com_4378_pos	2-Amino-1,3-octadecanediol	C18 H39 N O2	301.299	7.252	302.306	Full match	Full match	Full match	Organic nitrogen compounds	Organonitrogen compounds	Amines	1,2-aminoalcohols	3.5852e+06	8.68674e+06	1.99708e+07	4.7753e+06	8.27046e+06	2.26951e+07	6.58858e+07	1.74628e+07	4.34327e+06	2.87416e+07	7.04626e+06	5.20221e+06	1.96567e+07	3.92603e+06	7.17912e+06	1.25468e+07	8.99096e+06	4.95824e+06	6.7156e+06	1.06272e+07	4.71895e+06	1.01087e+07	1.11138e+07	8.41854e+06	1.24421e+07	1.13308e+07	8.1465e+06
Com_4587_pos	DL-Lysine	C6 H14 N2 O2	146.106	1.218	147.113	Full match	Full match	Full match	Organic acids and derivatives	Carboxylic acids and derivatives	Amino acids, peptides, and analogues	Alpha amino acids	2.44572e+06	4.19188e+06	1.80904e+06	2.85783e+06	2.68241e+06	2.66007e+06	1.61216e+06	1.05733e+07	2.13707e+06	1.27213e+06	2.46935e+06	2.47663e+06	4.13752e+06	1.80523e+06	2.47114e+06	4.64496e+06	1.89735e+06	2.39213e+06	9.61183e+06	5.83896e+06	2.98452e+06	8.00575e+06	1.76546e+08	3.06393e+06	5.10991e+06	2.61668e+06	3.95801e+06
Com_4709_pos	N-Acetyl-D-galactosamine	C8 H15 N O6	221.09	1.424	222.098	Full match	Full match	Full match	Organic oxygen compounds	Organooxygen compounds	Carbohydrates and carbohydrate conjugates	Acylaminosugars	2.42446e+07	3.61944e+07	2.75661e+07	2.68259e+07	4.50722e+07	4.09483e+07	1.93034e+07	9.66671e+06	1.55829e+07	3.14499e+07	2.16027e+07	1.89498e+07	8.48402e+06	4.63132e+07	1.21384e+07	1.37543e+07	4.93271e+07	1.06981e+07	2.25309e+07	3.99602e+07	2.34577e+07	1.3694e+07	4.74049e+07	2.31286e+07	2.09433e+07	1.66882e+07	1.98475e+07
Com_4716_pos	Creatine	C4 H9 N3 O2	131.07	1.424	132.077	Full match	Full match	Full match	Organic acids and derivatives	Carboxylic acids and derivatives	Amino acids, peptides, and analogues	Alpha amino acids and derivatives	1.27898e+06	7.63754e+06	1.51574e+07	2.11091e+06	3.86902e+06	1.40929e+07	4.52556e+06	1.65563e+07	2.86945e+06	4.03004e+06	2.81936e+06	3.28937e+06	5.11525e+06	1.68912e+07	2.43211e+06	6.47741e+06	3.77099e+06	1.95473e+06	3.8967e+07	2.43837e+07	2.06051e+07	2.94965e+07	1.71431e+08	3.46844e+07	1.24446e+07	8.38421e+06	1.0175e+07
Com_5172_pos	Benzamide	C7 H7 N O	121.053	5.395	122.06	Full match	Full match	No results	Benzenoids	Benzene and substituted derivatives	Benzoic acids and derivatives	Benzamides	1.66723e+07	1.72466e+07	1.41186e+07	1.72389e+07	1.35504e+07	1.13257e+07	1.04554e+07	4.08599e+07	4.60086e+07	1.75587e+07	2.94425e+07	3.12853e+07	1.90984e+07	1.36192e+07	1.43647e+07	2.6065e+07	1.06444e+07	1.58712e+07	2.7172e+07	2.91521e+07	2.46242e+07	1.52034e+07	2.96798e+07	2.34056e+07	1.61863e+07	1.77985e+07	1.80589e+07
Com_5431_pos	Maltotriose	C18 H32 O16	504.17	1.409	487.166	Full match	Full match	Full match	Organic oxygen compounds	Organooxygen compounds	Carbohydrates and carbohydrate conjugates	Oligosaccharides	3.01035e+07	2.98018e+07	3.57664e+07	5.55078e+07	3.25219e+07	6.35152e+07	2.70831e+07	1.20024e+07	3.06333e+07	3.56672e+07	7.00646e+06	2.62028e+07	9.89797e+06	3.98974e+07	1.01166e+07	1.42732e+07	4.02026e+07	1.01744e+07	1.41361e+07	5.41117e+07	1.88731e+07	4.55037e+06	3.67133e+07	2.16903e+07	2.95099e+07	1.80657e+07	2.9957e+07
Com_5638_pos	Oxymorphone	C17 H19 N O4	301.132	5.304	302.139	Full match	Full match	No results	Benzenoids	Phenanthrenes and derivatives	Not available	Phenanthrenes and derivatives	2.19392e+06	1.81277e+07	4.47035e+06	6.36143e+06	1.74788e+07	7.9718e+06	193782	8.47333e+06	6.58862e+06	378448	1.41724e+07	8.36557e+06	2.62465e+07	4.51527e+06	4.35445e+07	7.55539e+07	4.7143e+06	2.08421e+07	1.17792e+07	1.15523e+07	1.55117e+07	1.21319e+07	2.07276e+07	1.35233e+07	1.07445e+07	1.15962e+07	1.16015e+07
Com_5951_pos	Diaminopimelic acid	C7 H14 N2 O4	190.096	1.404	173.092	Full match	Full match	No results	Organic acids and derivatives	Carboxylic acids and derivatives	Amino acids, peptides, and analogues	Alpha amino acids	2.29427e+07	1.19294e+07	1.63155e+07	2.74854e+07	1.39205e+07	2.09962e+07	1.17048e+07	4.34041e+06	1.16499e+07	1.62038e+07	4.76112e+06	1.41634e+07	3.69211e+06	3.53455e+07	1.21831e+07	6.82413e+06	2.98723e+07	1.09214e+07	3.69968e+07	3.65876e+07	2.02074e+07	4.38185e+07	1.40642e+07	4.0676e+07	1.54751e+07	1.53838e+07	1.64192e+07
Com_6471_pos	5'-S-Methyl-5'-thioadenosine	C11 H15 N5 O3 S	297.09	5.189	298.098	Full match	Full match	Full match	Nucleosides, nucleotides, and analogues	5'-deoxyribonucleosides	5'-deoxy-5'-thionucleosides	5'-deoxy-5'-thionucleosides	2.67947e+07	3.07715e+07	1.90302e+07	2.42321e+07	2.8003e+07	2.37766e+07	8.64032e+06	2.71351e+07	2.83864e+07	1.43263e+07	3.69264e+07	2.83009e+07	2.07868e+07	1.15672e+07	1.78748e+07	4.61863e+07	1.07055e+07	1.75763e+07	3.9813e+07	5.36021e+07	4.39411e+07	2.30023e+07	3.80064e+07	4.1123e+07	2.36965e+07	2.38498e+07	2.55207e+07
Com_6910_pos	Ferulic acid	C10 H10 O4	194.058	5.206	195.066	Full match	Full match	Full match	Phenylpropanoids and polyketides	Cinnamic acids and derivatives	Hydroxycinnamic acids and derivatives	Hydroxycinnamic acids	3.32003e+07	2.18232e+06	8.46141e+06	3.39441e+07	5.71036e+06	9.92196e+06	7.14352e+06	749949	1.86205e+06	5.86995e+06	4.03023e+06	5.26537e+06	2.05953e+06	2.41279e+07	2.78019e+06	4.8027e+06	2.38164e+07	449165	1.5594e+07	4.55483e+06	1.98705e+06	2.34412e+06	5.52528e+06	1.92394e+06	5.6841e+06	4.59814e+06	6.2559e+06
Com_7071_pos	2-(acetylamino)-3-(1H-indol-3-yl)propanoic acid	C13 H14 N2 O3	246.101	5.665	247.108	Full match	Full match	Full match					3.22718e+07	4.35789e+06	5.70814e+06	3.71462e+07	4.76715e+06	6.19625e+06	1.40726e+06	912614	1.37752e+07	3.08743e+06	2.31613e+06	1.51488e+07	1.41798e+06	6.4067e+06	4.15178e+06	3.38414e+06	3.67983e+06	5.5532e+06	6.13304e+06	7.46853e+06	7.4531e+06	5.28874e+06	4.83532e+06	8.7107e+06	9.41279e+06	9.01482e+06	6.47466e+06
Com_7658_pos	4-Methyl-5-thiazoleethanol	C6 H9 N O S	143.041	4.695	144.048	Full match	Full match	No results	Organoheterocyclic compounds	Azoles	Thiazoles	4,5-disubstituted thiazoles	1.80156e+07	2.13052e+07	3.46434e+06	2.14164e+07	4.14505e+06	4.43412e+06	1.60564e+07	1.62892e+07	1.67259e+07	2.76753e+07	1.49749e+07	1.80719e+07	2.15848e+07	1.63285e+07	2.12773e+07	2.51134e+07	6.37321e+06	2.05492e+07	2.72784e+07	1.95553e+07	3.36725e+07	1.82221e+07	9.3622e+06	4.17613e+07	1.57371e+07	1.62294e+07	1.6033e+07
Com_10128_pos	4',7-Dihydroxyflavanone	C15 H12 O4	256.074	5.868	257.081	Full match	Full match	No results	Phenylpropanoids and polyketides	Flavonoids	Flavans	Flavanones	1.31237e+06	914053	375977	3.44135e+06	607244	684270	526385	443457	1.1154e+06	501739	834018	1.24247e+06	733430	1.19364e+06	646388	1.81104e+06	1.55792e+06	586128	3.95085e+06	6.7517e+06	5.17999e+06	3.00793e+06	5.83142e+07	5.0781e+06	1.9823e+06	2.47456e+06	2.25381e+06
Com_14900_pos	Propionylcarnitine	C10 H19 N O4	217.132	3.371	218.139	Full match	Full match	Full match	Lipids and lipid-like molecules	Fatty Acyls	Fatty acid esters	Acyl carnitines	522510	1.96347e+06	577800	1.59899e+06	1.08625e+06	346234	122153	510561	720299	208884	888546	816926	204542	820724	714386	250154	516656	782117	1.20703e+07	669772	1.97113e+06	7.25556e+06	2.97889e+07	1.46672e+06	2.51238e+06	1.9556e+06	2.79402e+06
Com_16882_pos	2-Methylnicotinamide	C7 H8 N2 O	136.064	1.386	137.071	Full match	Full match	No results	Organoheterocyclic compounds	Pyridines and derivatives	Pyridinecarboxylic acids and derivatives	Nicotinamides	1.39515e+06	1.74355e+06	728789	1.75986e+06	1.24319e+06	2.4172e+06	1.24452e+06	1.96336e+06	1.07316e+06	2.24411e+06	1.69203e+06	1.15071e+06	2.71645e+06	1.05329e+06	1.34948e+06	2.36513e+06	1.11661e+06	1.59924e+06	8.09293e+06	3.30421e+06	8.61654e+06	8.70663e+06	4.25884e+06	5.30549e+06	2.86851e+06	2.97898e+06	3.15769e+06
Com_26899_pos	1-Methyladenosine	C11 H15 N5 O4	281.113	4.055	282.12	Full match	Full match	Full match	Nucleosides, nucleotides, and analogues	Purine nucleosides	Not available	Purine nucleosides	667328	247685	174636	667652	216133	212945	158686	183670	444424	262822	200791	276394	297887	2.34583e+06	780879	297023	2.29544e+06	180593	206716	391449	319199	176653	421079	408507	356781	504159	539139
Com_86_pos	Adenine	C5 H5 N5	135.055	1.629	136.062	Full match	Full match	Full match	Organoheterocyclic compounds	Imidazopyrimidines	Purines and purine derivatives	6-aminopurines	5.86786e+08	3.74943e+08	3.74602e+08	6.53065e+08	4.43716e+08	7.48383e+08	3.8893e+08	1.21038e+08	4.0013e+08	8.08271e+08	3.89924e+08	5.63151e+08	3.28961e+08	2.50782e+09	2.52765e+08	5.13949e+08	1.85827e+09	2.13789e+08	1.72587e+08	1.12804e+08	1.91476e+08	3.01575e+08	3.80598e+08	2.23723e+08	5.5532e+08	5.69092e+08	5.84564e+08
Com_91_pos	L-Phenylalanine	C9 H11 N O2	165.079	4.907	166.087	Full match	Full match	Full match	Organic acids and derivatives	Carboxylic acids and derivatives	Amino acids, peptides, and analogues	Phenylalanine and derivatives	1.31392e+09	9.89835e+08	4.63233e+08	1.25134e+09	1.40278e+09	7.46512e+08	2.25999e+08	2.76775e+08	9.22274e+08	3.97901e+08	5.56872e+08	1.0293e+09	1.42933e+08	1.0828e+09	4.0689e+08	2.25645e+08	7.90012e+08	4.00733e+08	3.17737e+09	1.48312e+08	5.26744e+08	3.07237e+09	3.06702e+09	3.85738e+08	9.92619e+08	1.00735e+09	1.03949e+09
Com_142_pos	L-Glutamic acid	C5 H9 N O4	147.053	1.331	148.061	Full match	Full match	Full match	Organic acids and derivatives	Carboxylic acids and derivatives	Amino acids, peptides, and analogues	Glutamic acid and derivatives	1.51825e+08	3.62076e+07	2.71376e+07	1.30367e+08	3.12376e+07	2.83669e+07	1.8016e+07	1.80065e+07	2.94829e+07	3.49281e+07	8.84107e+06	3.66289e+07	8.84903e+06	3.18879e+07	1.06326e+07	1.05488e+07	2.87904e+07	9.33659e+06	2.03652e+09	3.15948e+07	8.10463e+07	1.61446e+09	4.53877e+08	6.01313e+07	1.63051e+08	1.56384e+08	1.62575e+08
Com_190_pos	L-Tryptophan	C11 H12 N2 O2	204.09	5.216	205.098	Full match	Full match	Full match	Organoheterocyclic compounds	Indoles and derivatives	Indolyl carboxylic acids and derivatives	Indolyl carboxylic acids and derivatives	1.35899e+09	1.93708e+08	1.16155e+08	1.06958e+09	1.75232e+08	1.59535e+08	7.41996e+07	1.11583e+08	4.22074e+08	1.63103e+08	2.31111e+08	4.55592e+08	1.01752e+08	3.71212e+08	1.77316e+08	1.64314e+08	5.34244e+08	1.21958e+08	4.93971e+08	5.88122e+07	1.40636e+08	5.13107e+08	2.42966e+08	9.95236e+07	3.4143e+08	3.30629e+08	3.54869e+08
Com_219_pos	Kaempferol	C15 H10 O6	286.048	5.825	287.056	Full match	Full match	No results	Phenylpropanoids and polyketides	Flavonoids	Flavones	Flavonols	390574	519530	306237	473205	496272	406249	348032	298626	314630	688980	416582	350208	304745	415215	357277	401976	475298	434734	1.18877e+06	4.4758e+06	4.25199e+06	1.52226e+07	2.07505e+07	1.70694e+09	2.7621e+07	3.1585e+07	3.31005e+07
Com_249_pos	Adenosine	C10 H13 N5 O4	267.097	2.939	268.105	Full match	Full match	Full match	Nucleosides, nucleotides, and analogues	Purine nucleosides	Not available	Purine nucleosides	1.51567e+08	2.68047e+08	1.59709e+08	1.9137e+08	2.61858e+08	2.62596e+08	5.48278e+07	1.51678e+08	2.1411e+08	1.15918e+08	2.51803e+08	2.10126e+08	1.39327e+08	2.74055e+08	1.05623e+09	3.98985e+08	2.49522e+08	2.19132e+08	1.27424e+09	1.00435e+09	8.57699e+08	7.78487e+08	1.34158e+09	8.72874e+08	3.78858e+08	3.81044e+08	4.03914e+08
Com_359_pos	Guanine	C5 H5 N5 O	151.05	1.623	152.057	Full match	Full match	Full match	Organoheterocyclic compounds	Imidazopyrimidines	Purines and purine derivatives	Purines and purine derivatives	2.03845e+08	1.20581e+08	1.28117e+08	1.55438e+08	1.30163e+08	2.36881e+08	1.40252e+08	2.45517e+07	1.20831e+08	2.70785e+08	7.41428e+07	1.75843e+08	4.18947e+07	6.37735e+08	7.4304e+07	1.37999e+08	3.50385e+08	5.66037e+07	1.40891e+08	1.49605e+08	6.49849e+07	1.40106e+08	1.71807e+08	1.29392e+08	1.23687e+08	1.25691e+08	1.28076e+08
Com_384_pos	Scopoletin	C10 H8 O4	192.043	5.583	193.05	Full match	Full match	No results	Phenylpropanoids and polyketides	Coumarins and derivatives	Hydroxycoumarins	7-hydroxycoumarins	1.95115e+08	7.55844e+08	1.81072e+08	3.03552e+08	7.22323e+08	1.66493e+08	4.42436e+07	6.07668e+07	1.34222e+08	6.80684e+07	5.54844e+08	1.52199e+08	1.06226e+07	1.68372e+08	8.42822e+07	1.34875e+07	2.58927e+08	8.75547e+07	4.17605e+07	2.96229e+07	5.44902e+07	5.18579e+07	2.60849e+06	5.0608e+07	1.99813e+08	2.02921e+08	2.09791e+08
Com_399_pos	Pipecolic acid	C6 H11 N O2	129.079	1.746	130.087	Full match	Full match	Full match	Organic acids and derivatives	Carboxylic acids and derivatives	Amino acids, peptides, and analogues	Alpha amino acids	4.61638e+08	1.31145e+08	1.04591e+08	4.24571e+08	1.30406e+08	1.5508e+08	6.98283e+07	5.81459e+07	1.92089e+08	8.93052e+07	1.15764e+08	2.11193e+08	1.03121e+08	1.52178e+08	7.23485e+07	9.79454e+07	1.5894e+08	9.37988e+07	8.08654e+08	9.88243e+08	2.70041e+08	6.40791e+08	2.05862e+08	1.80544e+08	1.68739e+08	1.74621e+08	1.69836e+08
Com_438_pos	Thymine	C5 H6 N2 O2	126.043	4.977	127.051	Full match	Full match	Full match	Organoheterocyclic compounds	Diazines	Pyrimidines and pyrimidine derivatives	Hydroxypyrimidines	3.18218e+07	4.80348e+07	2.36486e+07	3.91494e+07	6.52043e+07	2.97604e+07	1.3844e+07	1.65322e+07	2.68649e+07	1.85403e+07	4.35426e+07	3.45569e+07	2.1626e+07	1.73535e+07	3.07529e+07	2.02191e+07	1.41562e+07	3.87941e+07	4.83093e+08	2.2392e+07	8.51381e+08	2.90718e+08	2.24536e+07	3.15924e+08	9.67546e+07	9.80549e+07	1.06801e+08
Com_602_pos	Eicosapentaenoic acid	C20 H30 O2	302.225	8.058	303.232	Full match	Full match	Full match	Lipids and lipid-like molecules	Fatty Acyls	Fatty acids and conjugates	Long-chain fatty acids	9.64102e+07	5.10075e+08	8.27818e+07	5.2861e+07	3.26027e+08	7.04975e+07	4.91378e+07	1.28584e+08	8.05711e+07	7.8844e+07	1.15505e+08	2.38971e+08	3.30217e+07	3.40824e+08	1.88668e+08	3.30882e+07	1.18432e+08	2.04242e+08	1.65623e+08	1.45327e+08	1.82595e+08	2.63374e+08	2.36196e+07	1.77823e+08	8.65459e+07	8.05231e+07	9.71866e+07
Com_712_pos	DL-Arginine	C6 H14 N4 O2	174.112	1.261	175.119	Full match	Full match	Full match	Organic acids and derivatives	Carboxylic acids and derivatives	Amino acids, peptides, and analogues	Arginine and derivatives	2.01105e+06	1.94798e+07	3.69124e+06	2.27197e+06	4.51505e+06	2.3678e+06	2.89413e+06	9.21338e+06	2.09071e+06	5.21433e+06	2.15503e+06	1.79033e+06	6.79199e+06	6.68713e+06	2.06908e+06	4.59889e+06	2.52889e+06	2.3006e+06	2.95632e+07	4.65912e+06	2.30671e+06	3.21581e+07	1.1917e+09	1.93234e+06	2.7171e+07	3.05143e+07	3.19208e+07
Com_809_pos	L-Tyrosine	C9 H11 N O3	181.074	2.432	182.082	Full match	Full match	Full match	Organic acids and derivatives	Carboxylic acids and derivatives	Amino acids, peptides, and analogues	Tyrosine and derivatives	1.38752e+08	9.79239e+07	3.60766e+07	1.34609e+08	8.21952e+07	3.97695e+07	1.77231e+07	5.33527e+07	5.5176e+07	3.09301e+07	5.46341e+07	6.79284e+07	2.83599e+07	1.16608e+08	6.27355e+07	3.65426e+07	6.66075e+07	4.37903e+07	3.82191e+08	5.85573e+07	8.82937e+07	2.45664e+08	1.0686e+09	7.65852e+07	1.00237e+08	9.74008e+07	1.0127e+08
Com_923_pos	Xanthine	C5 H4 N4 O2	152.034	2.114	153.041	Full match	Full match	Full match	Organoheterocyclic compounds	Imidazopyrimidines	Purines and purine derivatives	Xanthines	2.4958e+08	2.96833e+08	1.27072e+08	2.0619e+08	3.9376e+08	2.22236e+08	4.43871e+07	6.16859e+07	1.67613e+08	1.20935e+08	9.30828e+07	2.00635e+08	3.08205e+07	2.21529e+08	1.01176e+08	6.37712e+07	1.46506e+08	1.29029e+08	1.27782e+08	3.92535e+08	2.31029e+08	1.59886e+08	9.48639e+08	3.41206e+08	1.60324e+08	1.57797e+08	1.61544e+08
Com_1192_pos	Hypoxanthine	C5 H4 N4 O	136.039	3.923	137.046	Full match	Full match	Full match	Organoheterocyclic compounds	Imidazopyrimidines	Purines and purine derivatives	Hypoxanthines	3.26332e+07	3.28223e+07	1.04528e+07	2.41231e+07	3.93874e+07	1.38781e+07	4.58094e+06	8.88006e+06	1.99827e+07	7.76113e+06	1.13706e+08	1.6217e+07	4.1186e+06	3.9598e+07	2.23595e+07	9.1887e+06	2.01187e+07	1.92774e+07	2.98487e+08	1.59037e+07	1.7038e+08	1.89092e+08	1.03738e+07	7.09358e+07	4.77469e+07	5.51081e+07	3.2667e+07
Com_1217_pos	Corticosterone	C21 H30 O4	346.213	6.535	347.22	Full match	Full match	Full match	Lipids and lipid-like molecules	Steroids and steroid derivatives	Hydroxysteroids	21-hydroxysteroids	1.26522e+08	1.12451e+08	7.6625e+07	8.19364e+07	9.28569e+07	5.58265e+07	4.64087e+07	5.13886e+07	4.04257e+07	6.41132e+07	1.39573e+08	8.56948e+07	3.86128e+07	2.0694e+08	1.38546e+08	3.50379e+07	1.14449e+08	1.72974e+08	4.40637e+07	5.49903e+07	1.02126e+08	1.53734e+08	1.26068e+07	1.29816e+08	9.59754e+07	1.42818e+08	9.96369e+07
Com_1806_pos	Kynurenic acid	C10 H7 N O3	189.043	5.361	190.05	Full match	Full match	Full match	Organoheterocyclic compounds	Quinolines and derivatives	Quinoline carboxylic acids	Quinoline carboxylic acids	1.6463e+08	5.97504e+07	7.73127e+07	1.79253e+08	4.24837e+07	7.58602e+07	3.49416e+07	2.41662e+07	1.35837e+08	6.13485e+07	7.25974e+07	1.73538e+08	2.45453e+07	8.26238e+07	8.17509e+07	3.437e+07	5.95963e+07	6.7683e+07	1.90546e+07	2.46422e+07	1.88634e+07	1.67737e+07	2.78492e+07	3.03698e+07	5.99999e+07	6.01811e+07	6.39231e+07
Com_1970_pos	Methionine	C5 H11 N O2 S	149.052	2.004	150.059	Full match	Full match	Full match	Organic acids and derivatives	Carboxylic acids and derivatives	Amino acids, peptides, and analogues	Methionine and derivatives	610952	689916	461802	672918	748467	432207	412631	943288	683177	831840	602298	565204	766039	1.02975e+06	751021	931365	1.47836e+06	642363	1.58187e+08	591915	2.15945e+06	1.65048e+08	1.48937e+07	2.16764e+06	1.73704e+06	3.19095e+06	2.37906e+06
Com_2088_pos	D-(-)-Glutamine	C5 H10 N2 O3	146.069	1.332	147.077	Full match	Full match	Full match	Organic acids and derivatives	Carboxylic acids and derivatives	Amino acids, peptides, and analogues	D-alpha-amino acids	2.0969e+07	7.28213e+06	5.71644e+06	2.05638e+07	9.64047e+06	7.22176e+06	5.19452e+06	8.98772e+06	5.91346e+06	3.88056e+07	2.66946e+06	5.31666e+06	3.11206e+06	1.62929e+07	356307	3.2186e+06	6.63825e+06	585081	1.73059e+08	6.23635e+06	5.26831e+06	1.30454e+08	1.73726e+08	5.93218e+06	2.25748e+07	1.66026e+07	2.2381e+07
Com_2465_pos	Pyridoxine	C8 H11 N O3	169.074	2.145	170.082	Full match	Full match	Full match	Organoheterocyclic compounds	Pyridines and derivatives	Pyridoxines	Pyridoxines	5.27168e+07	4.23991e+07	1.49602e+07	4.00751e+07	4.29709e+07	1.73133e+07	5.50727e+06	9.9817e+06	3.26278e+07	9.75042e+06	1.30426e+07	3.37835e+07	9.88343e+06	2.08003e+07	1.83421e+07	1.16369e+07	1.97974e+07	1.46635e+07	1.12779e+07	1.7949e+07	1.24613e+07	1.36633e+07	3.61266e+08	1.23292e+07	2.12084e+07	1.92381e+07	2.16958e+07
Com_3463_pos	Methionine sulfoxide	C5 H11 N O3 S	165.046	2.011	166.054	Full match	Full match	Full match	Organic acids and derivatives	Carboxylic acids and derivatives	Amino acids, peptides, and analogues	Alpha amino acids	9.77451e+06	4.46464e+06	2.19955e+06	6.20548e+06	5.82786e+06	2.92358e+06	1.95128e+06	4.03283e+06	3.81716e+06	3.62811e+06	3.63139e+06	4.38519e+06	1.49615e+06	9.95566e+06	2.53262e+06	1.96322e+06	7.34584e+06	1.25334e+06	9.68945e+07	3.37663e+06	1.2417e+07	8.35697e+07	6.95115e+07	4.65595e+06	1.78052e+07	2.00703e+07	1.79519e+07
Com_3615_pos	Pyridoxamine	C8 H12 N2 O2	168.09	4.006	152.071	Full match	Full match	Full match	Organoheterocyclic compounds	Pyridines and derivatives	Pyridoxamines	Pyridoxamine 5'-phosphates	6.76335e+07	1.82501e+07	1.39932e+07	5.5906e+07	1.63375e+07	2.06869e+07	9.78925e+06	9.42104e+06	2.45194e+07	1.12621e+07	1.4048e+07	3.19923e+07	1.00299e+07	6.60815e+07	2.60963e+07	1.09773e+07	4.32561e+07	3.46658e+07	6.73046e+06	1.14658e+07	7.89496e+06	6.16774e+06	1.20262e+07	8.44754e+06	2.26649e+07	2.45413e+07	2.40801e+07
Com_4494_pos	Glycyl-L-leucine	C8 H16 N2 O3	188.117	5.183	189.124	Full match	Full match	Full match	Organic acids and derivatives	Carboxylic acids and derivatives	Amino acids, peptides, and analogues	Peptides	291416	2.38208e+06	644930	278877	3.07349e+06	1.84811e+06	878071	1.22849e+06	1.11108e+06	1.76042e+06	1.64973e+06	1.66325e+06	1.46994e+06	4.33125e+06	2.0166e+06	2.02354e+06	3.43945e+06	1.26944e+06	7.19467e+07	913276	3.01882e+06	2.54441e+07	3.6491e+07	3.843e+06	7.21412e+06	7.85512e+06	8.85638e+06
Com_4608_pos	L-Histidine	C6 H9 N3 O2	155.07	1.244	156.077	Full match	Full match	Full match	Organic acids and derivatives	Carboxylic acids and derivatives	Amino acids, peptides, and analogues	Histidine and derivatives	4.45866e+06	6.1876e+06	2.52475e+06	8.25873e+06	2.9015e+06	2.38776e+06	2.47608e+06	6.67421e+06	2.70504e+06	4.00496e+06	3.30552e+06	3.31527e+06	5.65926e+06	6.03064e+06	3.30793e+06	6.21784e+06	2.46381e+06	3.20215e+06	5.45878e+07	7.46824e+06	1.20437e+06	6.28913e+07	1.13456e+08	4.23924e+06	9.90193e+06	1.01474e+07	1.04789e+07
Com_6103_pos	Theophylline	C7 H8 N4 O2	180.065	5.177	181.072	Full match	Full match	No results	Organoheterocyclic compounds	Imidazopyrimidines	Purines and purine derivatives	Xanthines	8.94351e+06	1.72397e+07	1.64513e+07	1.41633e+07	2.17916e+06	2.6248e+07	1.79885e+07	2.86698e+07	1.58801e+07	3.1911e+07	2.98773e+07	1.87395e+07	7.12734e+07	6.98849e+06	1.91943e+07	4.84735e+07	1.34256e+07	1.71187e+07	3.43956e+07	5.92197e+07	4.67651e+07	2.6683e+07	2.95417e+07	4.19341e+07	2.00845e+07	3.52504e+07	2.52844e+07
Com_7450_pos	N-Acetyl-DL-glutamic acid	C7 H11 N O5	189.064	2.28	190.071	Full match	Full match	Full match	Organic acids and derivatives	Carboxylic acids and derivatives	Amino acids, peptides, and analogues	Glutamic acid and derivatives	7.43943e+06	1.59773e+06	975540	5.76147e+06	1.79453e+06	989029	258216	574709	1.97892e+06	360443	923225	2.5142e+06	297700	1.22343e+06	616592	837923	924016	936558	3.64181e+07	1.40381e+06	1.04263e+07	2.60201e+07	9.43641e+06	8.49544e+06	5.17727e+06	5.92439e+06	5.25304e+06
Com_9992_pos	Panthenol	C9 H19 N O4	205.132	5.06	206.139	Full match	Full match	Full match	Lipids and lipid-like molecules	Fatty Acyls	Fatty amides	N-acyl amines	8.33584e+06	5.27682e+06	7.03152e+06	6.45114e+06	1.05407e+07	387157	3.86267e+06	2.48393e+06	5.51773e+06	5.85856e+06	3.81962e+06	6.95311e+06	4.85276e+06	3.09955e+06	9.38975e+06	8.61785e+06	3.9557e+06	8.67479e+06	2.23015e+07	1.41342e+07	2.68642e+07	1.39894e+07	2.42529e+07	2.68013e+07	7.95521e+06	7.9857e+06	8.29639e+06
Com_11_pos	Fenpropimorph	C20 H33 N O	303.254	9.733	304.261	Invalid mass	No results	No results	Benzenoids	Benzene and substituted derivatives	Phenylpropanes	Phenylpropanes	4.15756e+08	1.42254e+09	1.80718e+10	2.84928e+08	4.28475e+09	7.36241e+09	2.14084e+10	1.23767e+10	7.4821e+08	8.09651e+09	1.20556e+09	5.408e+08	4.93561e+09	2.28998e+08	5.66444e+08	6.2566e+09	6.64706e+09	4.35385e+08	3.901e+09	4.7218e+09	5.2179e+08	3.19086e+09	1.28057e+08	2.32003e+06	6.78205e+09	5.25183e+09	3.31271e+09
Com_26_pos	All-Trans-13,14-Dihydroretinol	C20 H32 O	288.246	8.089	289.253	No results	No results	Full match					5.58479e+09	6.13608e+09	3.31668e+09	2.64388e+09	3.92954e+09	3.99237e+09	3.49706e+09	1.68609e+09	3.26032e+09	6.80989e+09	2.63533e+09	3.04217e+09	2.81634e+09	6.23033e+09	7.64997e+09	1.61967e+09	5.64475e+09	6.22275e+09	1.63212e+09	1.12721e+08	1.49025e+09	7.99838e+09	9.79019e+07	1.73086e+09	4.14864e+09	4.02409e+09	4.21028e+09
Com_36_pos	o-Cresol	C7 H8 O	108.058	6.723	109.065	No results	No results	Full match	Benzenoids	Phenols	Cresols	Ortho cresols	1.4308e+08	1.45995e+08	8.16466e+07	8.6777e+07	3.81882e+07	3.55535e+07	6.90067e+07	5.3288e+09	5.22648e+09	1.13068e+08	1.5242e+09	3.14428e+09	9.17253e+07	1.40276e+08	1.51077e+08	3.49399e+07	6.23546e+07	9.50676e+07	6.32016e+07	7.90951e+07	1.70419e+08	1.41973e+08	6.79793e+07	5.51226e+08	1.64845e+09	1.6726e+09	1.76275e+09
Com_47_pos	5-trans prostaglandin F2β	C20 H34 O5	376.223	6.497	377.23	Invalid mass	No results	No results	Lipids and lipid-like molecules	Fatty Acyls	Eicosanoids	Prostaglandins and related compounds	3.06017e+09	3.46111e+09	3.62459e+09	2.62653e+09	3.57526e+09	4.36821e+09	1.68043e+09	6.19832e+08	1.7777e+09	3.34408e+09	1.73033e+09	2.31659e+09	6.10009e+08	3.77602e+09	4.49458e+09	4.22121e+08	3.81677e+09	3.34965e+09	4.56548e+09	3.19946e+08	4.55382e+09	4.19443e+09	1.94673e+08	4.68179e+09	2.72185e+09	3.2163e+09	3.33957e+09
Com_52_pos	Acetanilide	C8 H9 N O	135.069	6.72	118.065	Full match	No results	No results	Benzenoids	Benzene and substituted derivatives	Not available	Benzene and substituted derivatives	6.75619e+07	6.33421e+07	1.51932e+06	3.54628e+07	2.50366e+06	1.33286e+06	1.51803e+06	3.92582e+09	4.04233e+09	3.20894e+06	1.03471e+09	2.24142e+09	4.32444e+07	2.13927e+07	1.50815e+07	1.16349e+07	3.57402e+06	1.71408e+07	1.01139e+07	1.07807e+07	1.4576e+07	5.2275e+06	5.13173e+06	2.39338e+07	1.16211e+09	1.18095e+09	1.24189e+09
Com_57_pos	Valine	C5 H11 N O2	117.079	1.781	118.087	Full match	No results	Full match	Organic acids and derivatives	Carboxylic acids and derivatives	Amino acids, peptides, and analogues	Valine and derivatives	2.08799e+08	1.53408e+08	8.28883e+07	1.82667e+08	1.57297e+08	1.25378e+08	6.85353e+07	7.32338e+07	8.81564e+07	1.19776e+08	9.06471e+07	9.00877e+07	5.91091e+07	1.40399e+08	6.82248e+07	6.81937e+07	1.14694e+08	4.92639e+07	4.4602e+09	1.23419e+08	4.82897e+08	4.18862e+09	6.30706e+08	1.74339e+08	3.54791e+08	4.10334e+08	3.6525e+08
Com_62_pos	3-Succinoylpyridine	C9 H9 N O3	179.059	5.014	180.066	Full match	No results	Full match	Organic acids and derivatives	Keto acids and derivatives	Gamma-keto acids and derivatives	Gamma-keto acids and derivatives	1.96449e+09	2.74518e+09	9.1441e+08	2.19766e+09	4.03697e+09	1.08482e+09	1.42508e+08	9.41171e+08	1.98237e+09	2.80235e+08	2.98682e+09	2.18024e+09	2.81125e+08	3.13185e+09	1.36318e+09	6.03291e+08	1.00931e+09	1.59319e+09	1.90602e+09	1.924e+07	1.36049e+09	1.08913e+09	1.1784e+07	1.74832e+09	1.5729e+09	1.62346e+09	1.67595e+09
Com_93_pos	2,4-Dimethylbenzaldehyde	C9 H10 O	134.073	6.557	135.081	Full match	No results	No results	Benzenoids	Benzene and substituted derivatives	Benzoyl derivatives	Benzoyl derivatives	7.53336e+08	6.68611e+08	1.04018e+09	6.17457e+08	6.69901e+08	7.98875e+08	2.88126e+09	1.2253e+09	3.94734e+08	1.47778e+09	5.01684e+08	5.9085e+08	2.37716e+09	5.30667e+08	5.28344e+08	1.15231e+09	5.00177e+08	6.22509e+08	6.77633e+08	2.35584e+09	1.08232e+09	5.93721e+08	2.23399e+09	1.32623e+09	9.14609e+08	9.81991e+08	7.62095e+08
Com_99_pos	16(R)-HETE	C20 H32 O3	342.218	6.959	343.225	Invalid mass	No results	No results	Lipids and lipid-like molecules	Fatty Acyls	Eicosanoids	Hydroxyeicosatetraenoic acids	2.85584e+08	1.26288e+09	8.48615e+08	6.32575e+08	1.16975e+09	1.38119e+09	5.42108e+08	6.31273e+08	7.6692e+08	1.2036e+09	1.03473e+09	8.26858e+08	1.19318e+09	8.6336e+08	1.32232e+09	5.72441e+08	7.36854e+08	1.12487e+09	1.50078e+09	2.97053e+08	1.47662e+09	2.59521e+09	5.75045e+07	2.11075e+09	1.24054e+09	1.28571e+09	1.00365e+09
Com_106_pos	D-(+)-Maltose	C12 H22 O11	364.099	1.573	365.106	Invalid mass	No results	No results	Organic oxygen compounds	Organooxygen compounds	Carbohydrates and carbohydrate conjugates	O-glycosyl compounds	1.02858e+09	8.61582e+08	1.00828e+09	1.24469e+09	9.54446e+08	1.43845e+09	6.12757e+08	4.62673e+08	7.41193e+08	1.09447e+09	5.71998e+08	8.17013e+08	3.41633e+08	1.02147e+09	1.38068e+09	5.03338e+08	1.95356e+09	5.89565e+08	1.67527e+08	1.71844e+09	6.4156e+08	1.67458e+08	1.67786e+09	8.19153e+08	7.79932e+08	8.10069e+08	8.30019e+08
Com_107_pos	(11E,15Z)-9,10,13-trihydroxyoctadeca-11,15-dienoic acid	C18 H32 O5	350.208	6.371	351.215	Invalid mass	No results	No results					7.99574e+08	3.04744e+08	4.88279e+08	4.61179e+08	4.14132e+08	7.83421e+08	4.99222e+08	1.67249e+08	5.65254e+08	8.42992e+08	2.24962e+09	4.23736e+08	1.65846e+08	7.58957e+08	2.8832e+08	2.38821e+08	7.04661e+08	3.11974e+08	2.58449e+08	3.35326e+08	2.95038e+08	2.57391e+08	2.11919e+08	2.68162e+08	4.48417e+08	5.37244e+08	5.27891e+08
Com_110_pos	4-methyl-6-(3-thienyl)-2,3-dihydropyridazin-3-one	C9 H8 N2 O S	192.036	6.719	193.043	Full match	No results	No results					3.34589e+07	3.18966e+07	587889	1.62245e+07	829541	911664	619528	2.01526e+09	2.04502e+09	884226	5.4504e+08	1.15695e+09	2.50251e+07	9.92427e+06	7.02938e+06	5.42277e+06	1.21482e+06	7.08128e+06	2.47201e+06	1.84684e+06	5.28603e+06	1.21579e+06	1.5949e+06	8.73724e+06	5.79378e+08	6.18151e+08	6.34473e+08
Com_114_pos	4-(2,3-dihydro-1H-indol-1-yl)-1-phenyl-1H-pyrazolo[3,4-d]pyrimidine	C19 H15 N5	313.132	5.747	314.139	Full match	No results	No results					1.4985e+08	4.21816e+08	6.51552e+07	1.12678e+08	3.73223e+08	5.28893e+07	1.31978e+07	1.97444e+08	2.57911e+08	2.47999e+07	2.20166e+09	1.48267e+08	3.73677e+07	6.5628e+08	1.83973e+08	5.60078e+07	3.12212e+08	3.00819e+08	4.39943e+08	2.39617e+07	6.45712e+08	6.7926e+08	2.38641e+07	5.5916e+08	3.9351e+08	3.98051e+08	3.84231e+08
Com_116_pos	2-methyl-1,2-dihydrophthalazin-1-one	C9 H8 N2 O	160.064	6.726	161.071	Full match	No results	No results					3.19688e+07	2.97878e+07	638053	1.43822e+07	847803	959134	670381	1.91897e+09	1.98648e+09	1.0157e+06	4.98924e+08	1.10359e+09	1.77134e+07	9.49359e+06	6.3733e+06	3.38892e+06	716271	7.49838e+06	2.72233e+06	1.50053e+06	4.25669e+06	1.24255e+06	1.63001e+06	2.20642e+07	5.65135e+08	5.72301e+08	5.88699e+08
Com_122_pos	Mesterolone	C20 H32 O2	304.241	6.887	305.248	Full match	No results	Full match	Lipids and lipid-like molecules	Steroids and steroid derivatives	Androstane steroids	Androgens and derivatives	1.02112e+09	1.38716e+09	1.28218e+09	6.77281e+08	1.24139e+09	1.57339e+09	6.53708e+08	4.02032e+08	7.31691e+08	1.38984e+09	1.04658e+09	7.89296e+08	2.69359e+08	1.65567e+09	1.74182e+09	2.35641e+08	1.70654e+09	1.83881e+09	3.83685e+08	5.70306e+07	4.32903e+08	2.04009e+09	4.34907e+07	4.16254e+08	1.06078e+09	1.03877e+09	1.12197e+09
Com_124_pos	9-Oxo-10(E),12(E)-octadecadienoic acid	C18 H30 O3	294.22	7.972	295.227	Full match	No results	Full match	Lipids and lipid-like molecules	Fatty Acyls	Lineolic acids and derivatives	Lineolic acids and derivatives	9.30395e+08	9.23168e+08	3.40055e+08	3.31068e+08	8.66925e+08	6.39402e+08	4.66604e+08	3.87005e+08	7.57092e+08	9.67763e+08	1.96678e+09	8.10341e+08	1.63133e+08	9.20549e+08	2.26122e+08	1.83856e+08	1.0241e+09	2.15762e+08	4.3318e+08	1.50179e+08	5.65874e+08	3.24796e+08	2.26477e+08	2.74219e+08	6.27851e+08	6.20028e+08	6.50435e+08
Com_126_pos	Oxoamide	C10 H12 N2 O2	192.09	4.945	193.098	Full match	No results	No results	Organic oxygen compounds	Organooxygen compounds	Carbonyl compounds	Aryl alkyl ketones	1.8969e+09	8.42299e+08	3.49365e+08	1.71115e+09	1.22189e+09	4.21336e+08	8.36884e+07	3.17838e+08	9.83959e+08	1.38974e+08	5.84673e+08	1.133e+09	1.33549e+08	1.53619e+09	9.60033e+08	2.7994e+08	1.01435e+09	9.92787e+08	5.03691e+08	7.33897e+07	2.03895e+08	3.07124e+08	4.97169e+07	2.39e+08	7.28815e+08	7.46872e+08	7.83809e+08
Com_127_pos	6,6-dimethyl-4-piperidino-5,6-dihydro-2H-thiine-2-thione	C12 H19 N S2	241.095	1.491	242.103	Full match	No results	No results					1.89656e+09	6.31195e+08	1.32666e+09	2.24339e+09	5.69678e+08	1.71516e+09	1.16465e+09	1.14382e+08	6.4673e+08	2.16045e+09	2.43851e+08	7.20361e+08	2.09016e+08	4.75959e+08	1.59881e+08	2.62224e+08	6.217e+08	1.37838e+08	2.74839e+08	5.4993e+06	9.72716e+07	1.11233e+08	1.10462e+07	1.70813e+08	5.59892e+08	5.57529e+08	5.81694e+08
Com_130_pos	trans-3-Indoleacrylic acid	C11 H9 N O2	187.064	5.218	188.071	Full match	No results	Full match	Organoheterocyclic compounds	Indoles and derivatives	Indoles	Indoles	1.88778e+09	2.31204e+08	1.47918e+08	1.50206e+09	2.16504e+08	2.01809e+08	9.73655e+07	1.34098e+08	5.67909e+08	2.17033e+08	2.90529e+08	5.94354e+08	1.19735e+08	4.96848e+08	1.94048e+08	1.7457e+08	7.52131e+08	1.23178e+08	6.4232e+08	4.94516e+07	1.53365e+08	6.98534e+08	3.34434e+08	9.19094e+07	4.45696e+08	4.37011e+08	4.70301e+08
Com_137_pos	2-(4-chlorophenyl)-4-(methylthio)-6-(4-pyridyl)pyridine	C17 H13 Cl N2 S	312.047	6.746	313.054	Invalid mass	No results	No results					8.15645e+08	1.92648e+07	1.82877e+06	2.15363e+09	8.06905e+06	1.41223e+06	1.67087e+06	2.85798e+06	9.48135e+06	3.18151e+06	1.10469e+06	1.31981e+08	1.402e+07	433899	3.4568e+06	3.19391e+07	408261	4.7746e+06	1.23479e+08	1.54806e+06	4.9972e+07	9.87267e+07	1.0183e+06	2.77802e+08	1.15867e+08	1.20415e+08	1.23939e+08
Com_138_pos	Sedanolide	C12 H18 O2	194.131	6.754	195.138	Full match	No results	No results	Organoheterocyclic compounds	Isobenzofurans	Not available	Isobenzofurans	9.23242e+07	2.88801e+07	2.92872e+07	5.33561e+07	6.836e+07	4.10086e+07	4.54329e+07	1.37111e+07	2.77324e+07	2.1171e+07	6.00512e+07	7.51295e+07	3.41819e+07	8.58622e+06	4.29203e+07	2.71658e+07	3.74106e+07	4.07549e+07	5.11537e+08	7.36881e+07	2.39863e+09	7.22963e+08	3.40401e+07	8.60992e+07	1.77975e+08	1.56223e+08	1.9331e+08
Com_153_pos	2-Amino-1,3,4-octadecanetriol	C18 H39 N O3	317.293	6.752	318.301	Full match	No results	No results	Organic nitrogen compounds	Organonitrogen compounds	Amines	1,3-aminoalcohols	5.70355e+08	1.01019e+09	9.70847e+08	7.93225e+08	1.08599e+09	1.57819e+09	1.10538e+09	1.19384e+09	7.61269e+08	1.35569e+09	1.00421e+09	6.80673e+08	2.31967e+09	5.566e+08	1.27171e+09	3.20176e+09	8.08485e+08	8.0814e+08	1.83588e+08	2.21875e+09	4.97418e+08	2.38034e+08	3.73008e+09	5.21622e+08	9.21898e+08	9.53976e+08	9.08533e+08
Com_158_pos	DL-Stachydrine	C7 H13 N O2	143.095	1.509	144.102	Full match	No results	No results	Organic acids and derivatives	Carboxylic acids and derivatives	Amino acids, peptides, and analogues	Proline and derivatives	1.58641e+09	9.75393e+08	5.0881e+08	1.61343e+09	8.85377e+08	5.91927e+08	1.62358e+08	1.53156e+08	8.67199e+08	2.96269e+08	4.92011e+08	8.34267e+08	1.52682e+08	7.69178e+08	3.2308e+08	1.48215e+08	7.03921e+08	3.15223e+08	1.17527e+09	1.33484e+08	2.58834e+08	8.43595e+08	2.36245e+08	2.55852e+08	6.49026e+08	6.36866e+08	6.97446e+08
Com_165_pos	D-(+)-Camphor	C10 H16 O	152.12	5.99	153.128	Full match	No results	No results	Lipids and lipid-like molecules	Prenol lipids	Monoterpenoids	Bicyclic monoterpenoids	8.96284e+08	1.64177e+09	5.17163e+08	4.33031e+08	1.04933e+09	6.30405e+08	2.0668e+08	3.23972e+08	5.85458e+08	3.45821e+08	3.82643e+08	6.76503e+08	1.9398e+08	3.48911e+08	5.14901e+08	2.23532e+08	2.46902e+08	5.30423e+08	4.35078e+08	2.37744e+08	3.77796e+08	3.22341e+08	1.54529e+09	4.71544e+08	4.75463e+08	5.08618e+08	5.42268e+08
Com_171_pos	N4-(4-chloro-2,5-dimethoxyphenyl)morpholine-4-carbothioamide	C13 H17 Cl N2 O3 S	338.047	6.264	339.054	Invalid mass	No results	No results					4.8326e+06	5.62442e+06	769242	3.08836e+06	3.96963e+06	1.87604e+06	304225	5.82187e+08	1.38194e+09	535276	7.86843e+07	4.70638e+08	6.66542e+06	542694	990346	1.06112e+07	468519	548497	1.46805e+06	1.59457e+06	2.56658e+06	1.29643e+06	2.89637e+06	2.78216e+06	1.36521e+08	1.37606e+08	1.34971e+08
Com_183_pos	Nootkatone	C15 H22 O	218.167	7.485	219.175	Full match	No results	No results	Lipids and lipid-like molecules	Prenol lipids	Sesquiterpenoids	Eremophilane, 8,9-secoeremophilane and furoeremophilane sesquiterpenoids	1.37259e+08	2.22126e+08	1.21958e+08	1.16447e+08	1.87789e+08	1.59269e+08	1.33695e+08	2.30377e+08	1.18622e+08	2.31411e+08	1.4389e+09	2.30878e+08	1.80464e+08	1.4705e+08	2.07732e+08	2.25565e+08	1.10977e+08	3.43976e+08	1.78775e+08	2.99123e+08	2.05911e+08	1.46051e+08	2.74294e+08	1.68472e+08	2.80338e+08	2.66882e+08	2.9878e+08
Com_187_pos	6-Methylquinoline	C10 H9 N	143.074	2.403	144.081	Full match	No results	No results	Organoheterocyclic compounds	Quinolines and derivatives	Not available	Quinolines and derivatives	8.34557e+08	4.61296e+08	3.08506e+08	7.26344e+08	6.33221e+08	3.67827e+08	1.30816e+08	1.1993e+08	3.88547e+08	2.64535e+08	3.29173e+08	4.57522e+08	1.08254e+08	3.66086e+08	1.82383e+08	1.20059e+08	2.59077e+08	1.76078e+08	1.68876e+09	1.13801e+07	9.28366e+07	6.02902e+08	4.72907e+06	1.51625e+08	3.63447e+08	3.49023e+08	3.65806e+08
Com_198_pos	(9cis)-Retinal	C20 H28 O	284.214	6.961	285.222	Full match	No results	Full match	Lipids and lipid-like molecules	Prenol lipids	Retinoids	Retinoids	2.19682e+08	1.01049e+09	3.52e+08	1.52467e+08	2.46945e+08	2.94023e+08	1.33704e+08	2.48477e+08	2.21359e+08	2.76446e+08	8.34984e+08	2.22494e+08	2.33331e+08	3.37745e+08	7.85963e+08	1.42852e+08	3.30615e+08	7.51728e+08	6.88634e+08	6.85154e+07	6.52232e+08	1.45107e+09	8.16504e+07	8.072e+08	2.92408e+08	4.78271e+08	4.394e+08
Com_204_pos	Neodiosmin	C28 H32 O15	608.175	5.639	609.183	Full match	No results	No results	Phenylpropanoids and polyketides	Flavonoids	Flavonoid glycosides	Flavonoid-7-O-glycosides	452176	486678	342202	561454	499885	453089	221951	252995	340661	353265	330695	392371	311175	385092	903224	431926	398253	403477	430429	819903	371951	308712	1.98573e+06	1.84122e+09	3.00604e+07	3.12298e+07	3.91884e+07
Com_213_pos	5-(6-hydroxy-6-methyloctyl)-2,5-dihydrofuran-2-one	C13 H22 O3	208.147	5.912	191.143	Invalid mass	No results	No results					8.77472e+07	2.28483e+08	1.01081e+08	7.17993e+07	2.94001e+08	1.38613e+08	3.54881e+07	2.34246e+07	5.36558e+07	7.42051e+07	6.01727e+07	9.40755e+07	1.73088e+07	1.58727e+08	1.64688e+08	5.94258e+07	1.06614e+09	3.21292e+08	3.82102e+07	1.89999e+07	7.43861e+07	4.00045e+07	8.85409e+07	2.86402e+07	9.62485e+07	1.05625e+08	1.02852e+08
Com_217_pos	gamma-Glutamylleucine	C11 H20 N2 O5	260.138	5.399	261.145	No results	Full match	Full match	Organic acids and derivatives	Carboxylic acids and derivatives	Amino acids, peptides, and analogues	Dipeptides	3.3334e+08	1.06605e+08	6.25513e+07	3.08583e+08	7.96848e+07	7.46858e+07	2.40095e+07	3.34015e+07	1.09638e+08	4.92795e+07	6.34234e+07	1.17892e+08	3.67697e+07	1.38453e+08	7.29727e+07	1.05609e+08	1.25209e+08	7.97293e+07	1.44012e+09	4.49938e+07	2.77348e+08	1.0686e+09	1.67404e+08	2.47036e+08	2.44049e+08	2.44923e+08	2.4893e+08
Com_221_pos	Desmethylclozapine	C17 H17 Cl N4	312.119	5.937	313.126	Invalid mass	No results	No results	Organoheterocyclic compounds	Benzodiazepines	Dibenzodiazepines	Dibenzodiazepines	1.08894e+09	1.29236e+09	3.19121e+08	8.04955e+08	5.41462e+08	3.59906e+08	2.82613e+08	5.67169e+08	1.06263e+09	4.37473e+08	9.01662e+08	1.00039e+09	5.89382e+08	4.99268e+08	1.03137e+09	3.69029e+08	3.09231e+08	9.43589e+08	4.26601e+08	9.86841e+08	5.03658e+08	3.42827e+08	8.31195e+08	6.25371e+08	7.16822e+08	7.10084e+08	7.26861e+08
Com_224_pos	6-Keto-prostaglandin f1alpha	C20 H34 O6	370.234	7.114	353.231	No results	No results	Full match	Lipids and lipid-like molecules	Fatty Acyls	Eicosanoids	Prostaglandins and related compounds	9.4443e+08	6.90498e+08	3.4222e+08	6.9183e+08	7.70329e+08	5.20404e+08	1.95274e+08	2.0645e+08	7.03684e+08	5.40657e+08	7.74016e+08	8.11748e+08	4.58212e+07	5.41273e+08	1.14608e+08	2.076e+08	4.61761e+08	1.7121e+08	1.10762e+09	1.29125e+08	1.61111e+09	6.67334e+08	1.5924e+08	3.77843e+08	5.32852e+08	5.69227e+08	6.03124e+08
Com_273_pos	9-Oxo-ODE	C18 H30 O3	294.22	7.139	295.227	Full match	No results	Full match	Lipids and lipid-like molecules	Fatty Acyls	Lineolic acids and derivatives	Lineolic acids and derivatives	7.12485e+08	8.05306e+08	1.9723e+08	3.79758e+08	9.41711e+08	3.65941e+08	1.70045e+08	2.52774e+08	8.46816e+08	4.3685e+08	8.21916e+08	1.01602e+09	1.01206e+08	4.14931e+08	1.83178e+08	1.80134e+08	8.56954e+08	1.88094e+08	4.84483e+08	1.44392e+08	1.22491e+09	2.99759e+08	3.5179e+08	5.57432e+08	6.45251e+08	6.44426e+08	7.13368e+08
Com_274_pos	Isoquinoline	C9 H7 N	129.058	2.105	130.065	Full match	No results	No results	Organoheterocyclic compounds	Isoquinolines and derivatives	Not available	Isoquinolines and derivatives	9.67805e+08	2.88824e+08	2.6279e+08	9.87121e+08	4.26791e+08	3.07729e+08	1.27549e+08	1.11337e+08	3.81063e+08	2.27428e+08	2.57513e+08	4.30264e+08	1.69467e+08	3.93091e+08	1.74888e+08	2.4093e+08	3.36833e+08	1.58782e+08	9.23522e+08	3.9223e+07	7.29475e+07	4.35352e+08	3.00546e+07	6.18748e+07	3.17368e+08	3.13649e+08	3.28733e+08
Com_290_pos	Styrene	C8 H8	104.063	6.556	105.07	No results	No results	Full match	Benzenoids	Benzene and substituted derivatives	Styrenes	Styrenes	5.46221e+08	4.87509e+08	5.91828e+08	4.58029e+08	4.09649e+08	6.29949e+08	9.68939e+08	4.97809e+08	3.6232e+08	7.59999e+08	4.5302e+08	3.56448e+08	8.56214e+08	3.68351e+08	4.38581e+08	5.63965e+08	6.08489e+08	6.22337e+08	5.50555e+08	1.11178e+09	6.03142e+08	7.20968e+08	9.58329e+08	7.41829e+08	5.6582e+08	5.39384e+08	5.9967e+08
Com_295_pos	Cafestol	C20 H28 O3	316.204	6.324	317.212	Full match	No results	Full match	Organoheterocyclic compounds	Naphthofurans	Not available	Naphthofurans	4.31603e+08	6.32608e+08	4.6418e+08	3.76781e+08	5.39766e+08	9.5876e+08	1.99877e+08	2.94586e+08	4.41357e+08	3.79064e+08	6.479e+08	4.73615e+08	1.54847e+08	7.13985e+08	8.75978e+08	1.82343e+08	7.01408e+08	3.22653e+08	6.16629e+08	3.66496e+08	6.69972e+08	6.75682e+08	2.79168e+08	6.71008e+08	5.0441e+08	5.24785e+08	5.516e+08
Com_309_pos	3-Pyridylacetic acid	C7 H7 N O2	137.048	1.534	138.055	Full match	No results	Full match	Organoheterocyclic compounds	Pyridines and derivatives	Not available	Pyridines and derivatives	4.30717e+08	4.36374e+08	2.69471e+08	4.58792e+08	4.67346e+08	3.10182e+08	1.04033e+08	3.43765e+08	3.91305e+08	1.71504e+08	4.15223e+08	3.93484e+08	1.2863e+08	7.31304e+08	2.98868e+08	2.67934e+08	4.95047e+08	2.96112e+08	2.20947e+08	1.28074e+08	1.09592e+08	1.28542e+08	1.73351e+08	1.51444e+08	2.85054e+08	2.77654e+08	2.995e+08
Com_317_pos	(-)-Caryophyllene oxide	C15 H24 O	220.183	7.505	221.19	Full match	No results	No results	Lipids and lipid-like molecules	Prenol lipids	Sesquiterpenoids	Sesquiterpenoids	3.59911e+07	1.65499e+08	3.15185e+07	3.75505e+07	2.37511e+08	4.96356e+07	4.08057e+07	4.56569e+07	4.15569e+07	6.85881e+07	8.41279e+08	1.68375e+08	4.76421e+07	2.76236e+08	6.95647e+07	1.29292e+08	4.79109e+07	1.55602e+08	3.87392e+07	1.95096e+07	2.39249e+07	4.90171e+07	2.04349e+07	4.46949e+07	1.38342e+08	1.31668e+08	1.40809e+08
Com_333_pos	Prostaglandin E2-1-glyceryl ester	C23 H38 O7	408.25	7.036	409.257	Invalid mass	No results	No results	Lipids and lipid-like molecules	Fatty Acyls	Eicosanoids	Prostaglandins and related compounds	4.95603e+07	6.67436e+07	4.47052e+07	3.77758e+07	5.35511e+07	6.7779e+07	2.165e+07	1.97801e+07	6.60263e+07	3.83362e+07	8.37646e+07	8.02131e+07	2.06373e+07	4.39652e+07	4.33762e+07	1.66828e+08	6.3293e+07	4.08458e+07	2.23448e+08	4.26765e+07	1.09343e+09	2.02661e+08	1.652e+07	1.56763e+08	1.10109e+08	1.10797e+08	1.12391e+08
Com_346_pos	Skatole	C9 H9 N	131.074	1.858	149.108	Full match	No results	Full match	Organoheterocyclic compounds	Indoles and derivatives	Indoles	3-methylindoles	4.04724e+08	7.21622e+07	4.47962e+07	3.23048e+08	1.17166e+08	5.50344e+07	1.54116e+07	2.98892e+07	1.57589e+08	2.91607e+07	9.82211e+07	1.84589e+08	2.84824e+07	5.88673e+07	3.43866e+07	3.43719e+07	6.717e+07	3.45493e+07	9.40356e+08	4.08988e+06	3.6772e+07	3.22501e+08	2.91484e+06	2.91973e+07	1.2726e+08	1.34396e+08	1.33214e+08
Com_373_pos	N-Acetyl-5-aminosalicylic acid	C9 H9 N O4	195.054	5.014	196.061	Full match	No results	No results	Benzenoids	Benzene and substituted derivatives	Benzoic acids and derivatives	Acylaminobenzoic acid and derivatives	2.92355e+08	4.05234e+08	1.71667e+08	2.93291e+08	4.83085e+08	1.90205e+08	3.00506e+07	1.44789e+08	3.23991e+08	5.2445e+07	3.5622e+08	3.2736e+08	9.79365e+07	6.1355e+08	3.35715e+08	1.73873e+08	3.91367e+08	3.45165e+08	1.42156e+08	1.16115e+07	9.69217e+07	6.27346e+07	3.2599e+07	9.80896e+07	2.41765e+08	2.41743e+08	2.48641e+08
Com_404_pos	5-hydroxy-4-methoxy-5,6-dihydro-2H-pyran-2-one	C6 H8 O4	144.043	1.378	145.05	Full match	No results	Full match					6.28985e+08	4.65453e+08	5.83865e+08	7.76846e+08	5.37302e+08	7.96169e+08	4.63809e+08	2.81077e+08	3.86927e+08	7.57827e+08	3.1877e+08	4.39311e+08	4.0636e+08	5.16319e+08	3.72079e+08	2.79259e+08	5.80167e+08	2.79958e+08	3.13154e+08	8.06906e+08	3.8296e+08	2.82322e+08	7.64705e+08	4.02634e+08	4.02667e+08	3.78313e+08	4.37298e+08
Com_424_pos	HLK	C18 H32 N6 O4	378.239	6.623	379.246	Invalid mass	No results	No results					2.73762e+08	4.0823e+08	3.86388e+08	2.4927e+08	4.38629e+08	5.54033e+08	1.62011e+08	7.94974e+07	2.39819e+08	3.60005e+08	1.88797e+08	2.59516e+08	6.12022e+07	5.49136e+08	5.25117e+08	3.68798e+07	5.20937e+08	4.60896e+08	1.50821e+08	9.82574e+07	3.0612e+07	4.11887e+08	7.34981e+07	1.80878e+08	2.93942e+08	3.47646e+08	2.33382e+08
Com_432_pos	(+/-)11(12)-EET	C20 H32 O3	302.225	7.733	303.232	Invalid mass	No match	No match	Lipids and lipid-like molecules	Fatty Acyls	Eicosanoids	Hepoxilins	2.47262e+08	4.80719e+08	2.90798e+08	2.21082e+08	2.37693e+08	3.53519e+08	1.46395e+08	1.31566e+08	3.19429e+08	3.29782e+08	2.64827e+08	2.51606e+08	8.32492e+07	4.02387e+08	6.20496e+08	1.40433e+08	3.93673e+08	5.29323e+08	2.44167e+08	8.04132e+07	1.97372e+08	4.92768e+08	6.05705e+07	1.95111e+08	2.81622e+08	2.76374e+08	2.9157e+08
Com_442_pos	3-Indoleacetonitrile	C10 H8 N2	156.069	5.188	157.077	Full match	No results	No results	Organoheterocyclic compounds	Indoles and derivatives	Indoles	3-alkylindoles	1.26842e+07	2.76328e+08	9.38017e+07	2.68067e+08	1.66279e+08	1.04111e+08	1.54961e+08	1.00749e+08	1.5307e+08	2.45152e+08	2.05846e+08	2.293e+08	6.24338e+07	5.28471e+08	2.11164e+08	5.82302e+07	2.65759e+08	2.51955e+08	3.53808e+08	6.49459e+07	8.20268e+08	2.0675e+08	3.05297e+07	2.28863e+08	2.23848e+08	2.24124e+08	2.49959e+08
Com_457_pos	Oleanolic acid	C30 H48 O3	438.351	8.158	439.358	Invalid mass	No results	No results	Lipids and lipid-like molecules	Prenol lipids	Triterpenoids	Triterpenoids	3.01391e+06	1.22462e+06	1.78375e+06	1.08874e+06	1.32142e+06	894986	546105	3.50109e+06	1.34602e+06	799157	626765	1.25086e+06	855756	3.97107e+07	2.11616e+06	509699	3.9546e+06	3.57923e+07	7.2952e+08	8.5268e+07	1.47158e+08	1.62639e+08	1.71069e+08	2.68718e+08	7.83292e+07	7.97227e+07	9.22216e+07
Com_497_pos	indoline-2-carboxylic acid	C9 H9 N O2	163.064	3.946	164.071	Full match	No results	Full match					5.54641e+08	4.15862e+08	1.56004e+08	4.71431e+08	5.05567e+08	1.80752e+08	2.08046e+07	2.00856e+08	4.12324e+08	3.57548e+07	3.81035e+08	4.12671e+08	6.15121e+07	1.7032e+08	2.80596e+08	1.36523e+08	1.36394e+08	2.90441e+08	2.37908e+08	2.24404e+07	2.09703e+08	1.32814e+08	2.06268e+07	1.86671e+08	2.34759e+08	2.70908e+08	2.93582e+08
Com_515_pos	1-(4-methoxyphenyl)propane-1,2-diol	C10 H14 O3	164.084	5.71	165.092	Invalid mass	No results	No match					9.9816e+07	6.58974e+07	7.7152e+07	1.29796e+08	1.1256e+08	1.08183e+08	2.49764e+07	4.79965e+07	1.29143e+08	4.90909e+07	1.39215e+08	1.2803e+08	4.46709e+07	7.75729e+07	2.05041e+08	6.08084e+07	7.66601e+07	5.50604e+08	7.66086e+07	9.75654e+07	1.00069e+08	6.19795e+07	8.18334e+07	1.70829e+08	8.05769e+07	8.43803e+07	7.3206e+07
Com_545_pos	Diethyl phosphate	C4 H11 O4 P	154.04	3.779	155.047	Full match	No results	No results	Organic acids and derivatives	Organic phosphoric acids and derivatives	Phosphate esters	Dialkyl phosphates	1.28576e+07	2.47563e+07	1.9155e+07	1.48059e+07	5.72194e+07	2.87029e+07	404085	1.00926e+08	4.77805e+08	676623	4.10283e+08	5.55261e+08	7.71167e+06	9.05237e+06	8.63094e+06	4.17857e+07	8.79823e+06	8.56072e+06	3.67707e+06	970015	3.39453e+06	2.25588e+06	1.11408e+06	3.83059e+06	8.89562e+07	8.86081e+07	9.84543e+07
Com_565_pos	15-Deoxy-Δ12,14-prostaglandin A1	C20 H30 O3	300.21	7.073	301.217	Invalid mass	No match	No match	Lipids and lipid-like molecules	Fatty Acyls	Eicosanoids	Prostaglandins and related compounds	1.12485e+08	1.78919e+08	1.10463e+08	1.00321e+08	1.36396e+08	1.37485e+08	7.44553e+07	1.40678e+08	4.63648e+08	1.50202e+08	2.52746e+08	1.23613e+08	1.22743e+08	2.06537e+08	2.61273e+08	8.19342e+07	1.81305e+08	2.57009e+08	2.482e+08	2.08357e+08	2.34242e+08	2.25003e+08	7.20618e+07	4.19285e+08	1.18417e+08	1.46745e+08	1.58128e+08
Com_597_pos	2,6-Di-tert-butyl-1,4-benzoquinone	C14 H20 O2	220.147	6.49	221.154	Full match	No results	No results	Lipids and lipid-like molecules	Prenol lipids	Monoterpenoids	Monocyclic monoterpenoids	4.25593e+08	2.94028e+08	1.9509e+08	5.23462e+08	2.82412e+08	2.54953e+08	1.69378e+08	1.77666e+08	9.00474e+07	2.70845e+08	3.78803e+08	1.16022e+08	1.89038e+08	8.36542e+07	2.84564e+08	2.66982e+08	2.50555e+08	4.76511e+08	2.12238e+08	2.6752e+08	1.86797e+08	1.47638e+08	2.66693e+08	6.03938e+08	1.12808e+08	1.3846e+08	1.23635e+08
Com_647_pos	2-amino-7,9-dimethyl-5-oxo-5H-chromeno[2,3-b]pyridine-3-carbonitrile	C15 H11 N3 O2	265.086	5.249	266.093	Full match	No results	No results					8.46263e+07	2.99129e+07	1.25867e+07	6.96975e+07	4.77878e+07	1.62718e+07	4.63101e+06	1.86225e+07	5.05053e+07	7.51038e+06	3.70636e+07	7.97521e+07	9.36355e+06	3.09678e+07	4.25895e+07	8.00131e+06	4.01493e+07	3.91041e+07	2.42148e+08	2.06704e+07	6.08286e+08	1.17649e+08	1.02146e+07	4.48085e+08	7.32078e+07	7.20567e+07	8.28017e+07
Com_655_pos	N,N-dibenzylhydroxylamine	C14 H15 N O	213.116	6.85	214.123	Full match	No results	No results					2.60774e+06	3.37276e+06	2.91067e+06	5.34064e+08	3.1193e+06	3.54448e+06	5.17402e+06	1.2269e+07	9.77855e+06	3.69074e+06	4.82204e+06	7.80702e+06	3.67377e+06	3.08643e+06	3.34179e+06	4.53505e+06	3.07682e+06	3.18342e+06	3.16563e+06	4.53952e+06	8.3247e+06	4.56688e+06	5.45407e+06	2.6395e+06	1.9393e+07	1.30516e+07	1.98712e+07
Com_686_pos	Kahweol	C20 H26 O3	314.189	6.495	315.196	Full match	No results	Full match	Organoheterocyclic compounds	Naphthofurans	Not available	Naphthofurans	2.03441e+08	2.85186e+08	2.09497e+08	2.13083e+08	2.49048e+08	2.6523e+08	7.48959e+07	1.54118e+08	1.76626e+08	2.13445e+08	3.16052e+08	2.02345e+08	8.27174e+07	3.49554e+08	2.77005e+08	1.38344e+08	3.34083e+08	3.47123e+08	3.71062e+08	2.64899e+08	2.06747e+08	3.44578e+08	1.9232e+08	3.45285e+08	2.65843e+08	2.64641e+08	3.42809e+08
Com_705_pos	Trigonelline	C7 H7 N O2	137.048	1.396	138.055	Full match	Invalid mass	Full match	Alkaloids and derivatives	Not available	Not available	Alkaloids and derivatives	3.91154e+08	3.87059e+08	1.27755e+08	4.36032e+08	1.2472e+08	1.68243e+08	1.0149e+08	2.66243e+08	1.95926e+08	1.66972e+08	8.90308e+07	2.14683e+08	1.01307e+08	1.52903e+08	4.44368e+07	2.24089e+08	1.86609e+08	6.46997e+07	1.30983e+08	2.36247e+08	1.92704e+08	2.02959e+08	3.08453e+08	2.79171e+08	1.17536e+08	1.18447e+08	1.30041e+08
Com_735_pos	1,4-dihydroxy-1,4-dimethyl-7-(propan-2-ylidene)-decahydroazulen-6-one	C15 H24 O3	234.162	5.597	235.17	Invalid mass	No results	No results					3.16508e+08	1.56564e+08	1.12404e+08	2.22336e+08	1.56252e+08	1.43728e+08	4.70887e+07	2.04892e+07	1.00807e+08	8.92837e+07	6.43777e+07	1.30076e+08	3.14888e+07	2.11123e+08	7.58021e+07	3.84481e+07	3.32187e+08	1.0886e+08	2.53522e+07	2.2082e+07	2.0291e+07	1.75055e+07	1.97152e+07	2.16467e+07	1.01346e+08	1.09618e+08	1.15018e+08
Com_784_pos	11-Deoxy prostaglandin F1α	C20 H36 O4	362.244	7.525	363.251	Invalid mass	No results	No results	Lipids and lipid-like molecules	Fatty Acyls	Eicosanoids	Prostaglandins and related compounds	1.16164e+08	1.98392e+08	1.8879e+08	1.15635e+08	1.29871e+08	1.85746e+08	9.81982e+07	8.08972e+07	1.42555e+08	2.0218e+08	1.53392e+08	1.1447e+08	7.52748e+07	1.65853e+08	2.34396e+08	4.28508e+07	2.14207e+08	2.19297e+08	7.72483e+07	3.44748e+07	8.96461e+07	3.89412e+08	2.93423e+07	8.71255e+07	1.50642e+08	1.54533e+08	1.52802e+08
Com_808_pos	3-(3,4-dihydroxyphenyl)propanoic acid	C9 H10 O4	164.048	2.431	182.082	Invalid mass	No match	No match					1.38752e+08	9.79239e+07	3.60766e+07	1.34609e+08	8.21952e+07	3.97695e+07	1.77231e+07	5.33527e+07	5.5176e+07	3.09301e+07	5.46341e+07	6.79284e+07	2.83599e+07	1.16608e+08	6.27355e+07	3.65426e+07	6.66075e+07	4.37903e+07	3.82191e+08	5.85573e+07	8.82937e+07	2.45664e+08	1.0686e+09	7.65852e+07	1.00237e+08	9.74008e+07	1.0127e+08
Com_821_pos	(5Z)-3-aminonon-5-enoic acid	C9 H17 N O2	171.126	5.628	172.134	Full match	No results	No results					2.32644e+08	2.95524e+08	3.04332e+08	3.67038e+08	3.30046e+08	3.69271e+08	1.99134e+08	2.44337e+08	2.32018e+08	3.0484e+08	2.88913e+08	2.85506e+08	3.25183e+08	2.48619e+08	2.27199e+08	6.81505e+08	2.0423e+08	2.879e+08	1.4996e+08	6.20831e+08	3.14534e+08	1.08775e+08	9.89105e+08	3.57368e+08	2.70601e+08	2.70715e+08	2.76829e+08
Com_836_pos	Stearamide	C18 H37 N O	283.288	10.727	284.295	Full match	No results	No results	Organic acids and derivatives	Carboximidic acids and derivatives	Carboximidic acids	Carboximidic acids	1.2045e+07	2.29939e+07	8.81489e+07	9.99152e+06	7.82333e+07	5.80215e+07	3.67198e+08	1.87758e+08	2.65775e+07	1.23675e+08	3.46499e+07	2.0296e+07	1.76508e+08	1.09166e+07	1.77482e+07	3.83224e+07	1.84632e+07	1.42572e+07	1.88618e+07	3.96582e+07	1.37732e+07	1.62996e+07	2.81668e+07	2.49828e+07	6.26207e+07	5.91308e+07	3.06626e+07
Com_861_pos	1-(4-methyl-2-pyridyl)pyrrolidine-2,5-dione	C10 H10 N2 O2	190.075	2.879	191.082	Full match	No results	No results					1.46582e+08	1.06511e+08	1.05217e+08	1.60516e+08	1.31098e+08	1.64939e+08	8.15909e+07	3.4058e+07	8.53931e+07	1.01042e+08	3.34044e+08	1.1225e+08	7.31339e+07	1.66495e+08	9.61232e+07	4.41929e+07	1.27728e+08	1.31397e+08	7.00793e+07	1.38367e+07	7.76085e+07	3.57381e+07	1.01142e+07	6.25888e+07	1.10772e+08	1.15505e+08	1.22162e+08
Com_870_pos	methyl 3,4,5-trihydroxycyclohex-1-ene-1-carboxylate	C8 H12 O5	170.056	3.555	171.063	Invalid mass	No results	No results					6.62552e+06	6.31974e+06	5.40804e+06	1.13394e+07	5.12432e+06	6.88049e+06	4.20169e+06	5.47009e+06	6.36876e+06	7.31738e+06	2.10115e+07	7.22705e+06	6.98471e+06	3.21462e+06	5.24207e+06	6.51806e+06	3.0121e+06	5.43278e+06	5.52593e+07	1.31988e+07	4.51911e+08	1.23579e+08	1.05058e+07	2.98313e+07	2.66158e+07	2.60292e+07	2.99818e+07
Com_892_pos	2-[2-(1-isobutylcyclohexyl)-1-methylethylidene]hydrazine-1-carboxamide	C14 H27 N3 O	291.17	6.065	292.177	Invalid mass	No results	No results					2.27507e+07	5.7605e+06	1.20376e+07	7.01094e+06	2.31577e+07	3.98072e+07	1.59278e+07	1.51208e+06	2.15135e+07	3.55693e+07	3.17655e+07	2.96499e+07	4.85751e+06	2.78042e+08	5.11133e+06	5.69616e+06	4.34448e+07	6.77342e+06	528785	756902	582771	466885	797240	519946	3.12507e+07	2.58016e+07	3.82173e+07
Com_911_pos	(5E)-7-methylidene-10-oxo-4-(propan-2-yl)undec-5-enoic acid	C15 H24 O3	252.173	6.299	253.18	Full match	No results	No results					1.38064e+08	1.46182e+08	8.0102e+07	9.2811e+07	1.29871e+08	1.02899e+08	5.21135e+07	3.33474e+07	5.90221e+07	9.20966e+07	1.2877e+08	4.15636e+07	2.56858e+07	2.73909e+08	1.65619e+08	2.60602e+07	1.84274e+08	1.81973e+08	7.10662e+07	4.21259e+07	1.17448e+08	7.93047e+07	5.04209e+07	8.24911e+07	1.25332e+08	9.67069e+07	1.32698e+08
Com_916_pos	Oleamide	C18 H35 N O	281.272	11.145	282.28	Full match	No results	No results	Lipids and lipid-like molecules	Fatty Acyls	Fatty amides	Fatty amides	7.21393e+07	8.99686e+07	3.17047e+08	5.42124e+07	2.70746e+08	2.85299e+08	3.40596e+08	1.72567e+08	4.14847e+07	2.23147e+08	8.64249e+07	4.92386e+07	2.07583e+08	9.1114e+07	1.70495e+08	1.4014e+08	1.30304e+08	1.40321e+08	2.07211e+08	1.53529e+08	1.18421e+08	1.45472e+08	1.29203e+08	1.27694e+08	8.61922e+07	1.05931e+08	9.16196e+07
Com_918_pos	17(S)-HETE	C20 H32 O3	320.233	8.173	321.241	Invalid mass	No results	No results	Lipids and lipid-like molecules	Fatty Acyls	Eicosanoids	Hydroxyeicosatetraenoic acids	1.00517e+08	2.0837e+08	1.19985e+08	5.69564e+07	2.37154e+08	1.96429e+08	5.25094e+07	1.22778e+08	1.28535e+08	9.08475e+07	1.67513e+08	3.42804e+08	5.41165e+07	1.10705e+08	1.14332e+08	7.63253e+07	6.59681e+07	2.72293e+07	1.47322e+08	1.84354e+08	2.11765e+07	1.53161e+08	1.76542e+08	1.58026e+08	1.23052e+08	1.3907e+08	1.41689e+08
Com_953_pos	1,3-Dihydro-1,3,3-trimethyl-2H-indol-2-ylidene acetaldehyde	C13 H15 N O	201.116	6.824	202.123	Full match	No results	No results					3.00914e+06	3.68624e+06	3.1812e+06	3.77439e+08	3.40922e+06	3.87392e+06	5.65491e+06	1.80668e+07	1.89757e+07	4.03377e+06	6.6202e+06	1.32566e+07	4.01522e+06	3.3733e+06	3.65239e+06	4.95656e+06	3.36279e+06	3.4793e+06	3.72157e+06	4.96145e+06	9.09844e+06	4.99135e+06	6.04568e+06	2.88482e+06	1.49274e+07	1.45717e+07	1.52252e+07
Com_993_pos	gamma-Glutamylmethionine	C10 H18 N2 O5 S	278.095	4.832	279.102	No results	Full match	No results	Organic acids and derivatives	Carboxylic acids and derivatives	Amino acids, peptides, and analogues	Dipeptides	5.78031e+06	2.34112e+06	910760	4.85193e+06	1.89495e+06	1.32406e+06	721374	1.44473e+06	1.92817e+06	914466	1.6831e+06	2.34054e+06	1.32837e+06	2.99821e+06	751781	3.06575e+06	2.70836e+06	1.12911e+06	3.56007e+08	6.37194e+06	1.5192e+07	2.204e+08	4.38219e+06	1.02953e+07	2.44676e+07	2.5306e+07	2.53944e+07
Com_999_pos	Epitestosterone	C19 H28 O2	288.209	6.36	289.217	Full match	No results	Full match	Lipids and lipid-like molecules	Steroids and steroid derivatives	Androstane steroids	Androgens and derivatives	1.06314e+08	1.13314e+08	1.508e+08	4.0172e+07	1.26682e+08	1.88046e+08	3.95289e+07	5.71985e+07	1.20386e+08	1.1784e+08	8.76826e+07	1.26735e+08	3.04186e+07	1.65883e+08	2.8649e+08	2.78223e+07	2.57318e+08	1.60522e+08	1.0432e+08	4.07889e+07	1.10998e+08	1.4504e+08	2.97665e+07	1.10638e+08	1.17538e+08	1.21038e+08	1.29033e+08
Com_1063_pos	Deisopropylatrazine	C5 H8 Cl N5	173.048	2.006	191.082	Invalid mass	No results	No match					9.08314e+07	1.66797e+08	1.22226e+08	8.95596e+07	3.00259e+08	1.66082e+08	6.34535e+07	8.04656e+07	8.44403e+07	9.38656e+07	1.9279e+08	1.10106e+08	5.41411e+07	1.21268e+08	7.05242e+07	1.28045e+08	1.01631e+08	7.79827e+07	3.35416e+08	1.69047e+07	1.88696e+08	2.26863e+08	1.22602e+07	1.74755e+08	1.085e+08	1.26259e+08	1.09807e+08
Com_1077_pos	Maslinic acid	C30 H48 O4	494.338	8.527	495.345	Invalid mass	No results	No results	Lipids and lipid-like molecules	Prenol lipids	Triterpenoids	Triterpenoids	4.67379e+07	2.21805e+08	1.26354e+07	1.67124e+07	3.43808e+08	5.09515e+07	6.68337e+06	4.65296e+07	3.32971e+07	2.06824e+07	2.13253e+08	4.57563e+07	1.26269e+07	8.18395e+07	1.76061e+07	2.75878e+07	3.76787e+07	4.07442e+07	1.18342e+08	1.46115e+07	1.10821e+08	5.1979e+07	1.13622e+07	6.44279e+07	7.56534e+07	8.06749e+07	8.48193e+07
Com_1102_pos	Tributyl citrate	C18 H32 O7	360.215	7.666	383.205	Full match	No results	No results					5.08772e+06	2.97636e+08	3.36172e+06	5.20482e+06	7.02218e+06	8.38412e+06	5.36492e+06	7.89595e+06	4.21662e+06	1.80357e+07	1.42548e+07	7.74391e+06	2.38501e+07	3.9591e+06	7.57096e+06	2.06139e+07	7.92435e+06	1.10367e+07	2.89253e+07	6.23024e+07	1.2155e+07	1.24011e+07	2.66194e+07	1.48754e+07	3.06533e+07	3.27916e+07	3.23199e+07
Com_1108_pos	Prostaglandin B1	C20 H32 O4	336.23	6.307	337.237	Full match	No results	Full match	Lipids and lipid-like molecules	Fatty Acyls	Eicosanoids	Prostaglandins and related compounds	2.4495e+08	1.54017e+08	1.26653e+08	9.20246e+07	1.44289e+08	1.63096e+08	6.59876e+07	6.91025e+07	1.14485e+08	1.20375e+08	1.53504e+08	1.17728e+08	3.68037e+07	2.12786e+08	2.49689e+08	3.02594e+07	2.36271e+08	2.51212e+08	8.68455e+07	5.05536e+07	1.2849e+08	1.16998e+08	3.81992e+07	1.25879e+08	1.38865e+08	1.23848e+08	1.27967e+08
Com_1110_pos	4-Phenyl-3-buten-2-one	C10 H10 O	146.074	6.26	147.081	Full match	No results	No results	Benzenoids	Benzene and substituted derivatives	Styrenes	Styrenes	2.12986e+08	1.72426e+08	1.60667e+08	2.06537e+08	2.51244e+08	2.02952e+08	7.48176e+07	1.13333e+08	1.66048e+08	1.68569e+08	1.01878e+08	5.36972e+07	1.12411e+08	6.64305e+07	2.65374e+08	1.4329e+08	1.85876e+08	2.49012e+08	1.80736e+08	1.81905e+08	3.30835e+08	1.83849e+08	1.73225e+07	3.15365e+08	1.9703e+08	2.01e+08	2.08213e+08
Com_1121_pos	1-[4-hydroxy-3-(3-methylbut-2-en-1-yl)phenyl]ethan-1-one	C13 H16 O2	204.116	6.086	205.123	Full match	No results	No results					1.04914e+08	6.16355e+07	5.39293e+07	7.40412e+07	7.0962e+07	5.51533e+07	2.80564e+07	4.90391e+07	1.14342e+08	4.79836e+07	7.37482e+07	1.28316e+08	3.40671e+07	8.6176e+07	1.49203e+08	4.68968e+07	7.7354e+07	9.56289e+07	1.16287e+08	6.59342e+07	3.66436e+08	8.76826e+07	4.77034e+07	1.75897e+08	1.14993e+08	7.57298e+07	1.207e+08
Com_1143_pos	KPH	C17 H28 N6 O4	362.208	6.366	363.215	Invalid mass	No results	No match					2.58125e+08	1.66195e+08	1.46281e+08	1.54674e+08	1.63754e+08	1.70818e+08	6.71015e+07	8.04196e+07	9.77671e+07	1.47268e+08	1.22339e+08	1.70781e+08	7.15703e+07	1.63886e+08	1.8309e+08	5.77455e+07	1.97624e+08	1.79091e+08	9.46367e+07	1.95925e+08	1.01136e+08	1.32255e+08	5.38948e+07	9.34273e+07	1.87922e+08	1.07955e+08	1.19224e+08
Com_1144_pos	Dipropylene glycol dimethyl ether	C8 H18 O3	162.126	6.378	363.215	Full match	No results	No results					2.58125e+08	1.66195e+08	1.46281e+08	1.54674e+08	1.63754e+08	1.70818e+08	6.71015e+07	8.04196e+07	9.77671e+07	1.47268e+08	1.22339e+08	1.70781e+08	7.15703e+07	1.63886e+08	1.8309e+08	5.77455e+07	1.97624e+08	1.79091e+08	9.46367e+07	1.12552e+08	1.01136e+08	1.32255e+08	4.12833e+07	9.34273e+07	1.87922e+08	1.07955e+08	1.19224e+08
Com_1158_pos	p-Mentha-1,3,8-triene	C10 H14	134.11	9.015	135.117	No results	No results	Full match	Lipids and lipid-like molecules	Prenol lipids	Monoterpenoids	Aromatic monoterpenoids	5.13149e+07	6.95041e+07	2.32293e+08	5.268e+07	8.31185e+07	1.07276e+08	2.72494e+08	1.33635e+08	4.77529e+07	1.32022e+08	5.56998e+07	5.12735e+07	1.81504e+08	5.16961e+07	1.07684e+08	1.09102e+08	9.3684e+07	6.13253e+07	8.54174e+07	1.32155e+08	6.41174e+07	1.64063e+07	1.15994e+08	9.50966e+07	1.00101e+08	8.91128e+07	7.29468e+07
Com_1183_pos	11β-Hydroxyandrosterone	C19 H30 O3	306.22	6.824	307.227	Full match	No results	No results	Lipids and lipid-like molecules	Steroids and steroid derivatives	Androstane steroids	Androgens and derivatives	7.72781e+07	8.83534e+07	5.35461e+07	5.77793e+07	2.26387e+07	8.87761e+07	3.68281e+07	2.97962e+07	5.61354e+07	8.24552e+07	2.51569e+08	1.50143e+08	2.28602e+07	1.34232e+08	1.86948e+08	2.72329e+07	1.10865e+08	7.09036e+07	8.6436e+07	2.65154e+07	4.25204e+07	1.0013e+08	2.28095e+07	9.99992e+07	7.55167e+07	8.44036e+07	7.26681e+07
Com_1197_pos	Avocadyne 1-acetate	C19 H34 O4	308.236	7.28	309.243	Invalid mass	No results	No results	Lipids and lipid-like molecules	Fatty Acyls	Fatty alcohols	Long-chain fatty alcohols	9.84516e+07	1.42249e+08	5.61481e+07	7.34913e+07	1.32746e+08	7.20764e+07	7.09639e+07	4.87168e+07	1.35539e+08	1.37467e+08	2.50258e+08	1.5792e+08	3.51494e+07	1.58783e+08	7.03624e+07	4.77953e+07	1.17655e+08	5.64327e+07	1.56049e+08	3.68347e+07	1.48019e+08	1.25534e+08	3.11071e+07	1.09002e+08	1.18777e+08	1.23853e+08	8.12947e+07
Com_1210_pos	(±)8-HEPE	C20 H30 O3	300.207	7.75	301.215	Invalid mass	Invalid mass	No results					9.20684e+07	1.28598e+08	4.23161e+07	6.52026e+07	6.38532e+07	3.80267e+07	7.57394e+07	4.49138e+07	6.06734e+07	8.70156e+06	6.30009e+07	5.40721e+07	6.66836e+07	1.66326e+08	2.34427e+08	3.50109e+07	2.21142e+07	2.48581e+08	4.28193e+07	513327	3.11781e+07	2.56686e+08	8.79725e+06	1.6333e+08	9.60902e+07	1.10188e+08	9.60896e+07
Com_1226_pos	6-Pentyl-2H-pyran-2-one	C10 H14 O2	166.1	5.537	167.107	Full match	No results	Full match					9.52241e+07	9.65639e+07	2.40973e+08	2.38208e+07	9.39044e+07	1.31134e+08	4.13837e+07	5.56104e+07	7.14968e+07	7.487e+07	1.06885e+08	1.14558e+08	7.05242e+07	6.65122e+07	7.45861e+07	6.98815e+07	8.53327e+07	1.46046e+08	1.13011e+08	9.99418e+07	7.17554e+07	6.07885e+07	9.60902e+07	9.84901e+07	7.66668e+07	1.41269e+08	9.55973e+07
Com_1229_pos	1-(4-benzylpiperazino)-2-(pyridin-2-ylamino)propan-1-one	C19 H24 N4 O	324.192	6.38	325.2	Invalid mass	No results	No results					5.06517e+07	4.88421e+07	3.06218e+07	3.65467e+07	4.03286e+07	4.45996e+07	2.004e+07	2.05097e+07	3.08303e+07	3.144e+07	4.12569e+07	4.15504e+07	1.24e+07	3.85919e+07	2.49907e+07	1.71062e+07	2.80444e+07	3.06971e+07	1.90672e+08	3.53826e+07	9.11954e+07	2.6102e+08	3.15036e+07	1.35891e+08	7.40343e+07	1.07185e+08	1.09887e+08
Com_1252_pos	DQH	C15 H22 N6 O7	398.156	6.109	399.163	Full match	No results	No results					2.33893e+08	2.04883e+08	9.14804e+07	1.89298e+08	2.29421e+08	1.02689e+08	3.04681e+07	8.47614e+07	2.08259e+08	4.40594e+07	1.29606e+08	2.3807e+08	7.589e+07	1.09508e+08	1.59434e+08	1.90662e+08	1.05797e+08	1.69754e+08	1.26022e+08	2.10823e+08	1.1435e+08	9.35268e+07	1.98286e+08	1.6623e+08	1.35517e+08	1.42882e+08	1.42837e+08
Com_1282_pos	Anthranilic acid	C7 H7 N O2	137.048	5.645	138.055	Full match	No results	Full match	Benzenoids	Benzene and substituted derivatives	Benzoic acids and derivatives	Aminobenzoic acids	2.11099e+08	2.56022e+07	4.40328e+07	2.81109e+08	3.32279e+07	5.35547e+07	4.38478e+07	2.83857e+07	1.2915e+08	8.29061e+07	3.21321e+07	1.29206e+08	3.06793e+07	7.3767e+07	2.57346e+07	3.2064e+07	5.82456e+07	2.61678e+07	3.8468e+07	4.18612e+07	2.93917e+07	2.80028e+07	4.18726e+07	3.21067e+07	6.44257e+07	6.36788e+07	6.36861e+07
Com_1289_pos	isobutyl 1-cyclohexyl-4-oxo-1,4-dihydroquinoline-3-carboxylate	C20 H25 N O3	327.184	6.066	328.191	Full match	No results	No results					3.84678e+07	2.70422e+07	1.18176e+07	5.63373e+07	3.42039e+07	1.61288e+07	6.00063e+06	1.38314e+07	2.21499e+07	5.20746e+06	1.98142e+07	2.9804e+07	1.3461e+07	1.96811e+08	5.6018e+07	2.009e+07	4.04845e+07	5.83189e+07	4.8796e+07	1.42529e+07	5.80739e+07	3.975e+07	9.70081e+06	3.96684e+07	2.83014e+07	5.12141e+07	3.25102e+07
Com_1313_pos	4-Aminoindole	C8 H8 N2	132.068	5.258	265.144	No results	No results	Full match	Organoheterocyclic compounds	Indoles and derivatives	Indoles	Indoles	2.25041e+08	3.59747e+07	4.17078e+07	2.34126e+08	3.17626e+07	5.57333e+07	2.37413e+07	8.55658e+06	5.09352e+07	4.41159e+07	1.46738e+07	5.69846e+07	8.5255e+06	6.8237e+07	2.48018e+07	1.50105e+07	1.29913e+08	2.05103e+07	8.33396e+06	1.13346e+07	1.11559e+07	7.06549e+06	8.94213e+06	1.05313e+07	4.42844e+07	4.54863e+07	4.84098e+07
Com_1336_pos	Palmitoleic Acid	C16 H30 O2	276.207	7.826	277.215	Invalid mass	No results	No results	Lipids and lipid-like molecules	Fatty Acyls	Fatty acids and conjugates	Long-chain fatty acids	6.82355e+07	1.41908e+08	6.61862e+07	2.55769e+07	8.62649e+07	6.72957e+07	3.71051e+07	330579	4.33905e+07	6.65818e+07	353720	2.39355e+07	1.39804e+07	1.91118e+08	2.17489e+08	1.17048e+07	1.07368e+08	1.32212e+08	432527	584944	1.6676e+07	1.16996e+08	670237	2.10891e+07	5.99848e+07	7.34975e+07	7.68466e+07
Com_1354_pos	Trenbolone acetate	C20 H24 O3	312.173	6.563	313.18	No results	No results	Full match	Lipids and lipid-like molecules	Steroids and steroid derivatives	Steroid esters	Steroid esters	8.6974e+07	4.10165e+07	5.25023e+07	9.26974e+07	1.81865e+07	6.91171e+07	3.60866e+07	2.51269e+07	5.29804e+07	7.07463e+07	7.05312e+07	9.51364e+07	3.11546e+07	6.72017e+07	7.75142e+07	7.05135e+07	6.69161e+07	8.37771e+07	8.89332e+07	2.15539e+08	3.01947e+08	1.5287e+08	1.24035e+08	8.36328e+07	7.73977e+07	1.25435e+08	8.32025e+07
Com_1375_pos	(12Z)-9,10,11-trihydroxyoctadec-12-enoic acid	C18 H34 O5	352.225	6.443	353.232	Invalid mass	No match	No match					7.81817e+07	6.63096e+07	9.58435e+07	3.75365e+07	1.00684e+08	7.40019e+07	1.62826e+07	3.60921e+07	6.64037e+07	8.89516e+07	2.19297e+08	5.12056e+07	1.99539e+07	8.17424e+07	8.61648e+07	3.07693e+07	1.03169e+08	8.83805e+07	2.34889e+07	2.8018e+07	6.85507e+07	1.85115e+07	2.05858e+07	6.88788e+07	6.54617e+07	7.12667e+07	9.3261e+07
Com_1385_pos	1-[1,1'-biphenyl]-4-yl-3-piperidinopropan-1-ol	C20 H25 N O	295.194	6.919	296.201	Full match	No results	No results					8.70189e+07	1.26557e+08	4.06066e+07	4.05004e+07	1.38498e+08	5.10189e+07	9.00372e+06	5.99672e+07	5.7526e+07	8.093e+06	8.10818e+07	7.76706e+07	4.2104e+07	1.84553e+08	2.06572e+08	6.60935e+07	1.51743e+08	1.8662e+08	4.04437e+07	2.3892e+07	7.05782e+07	3.03554e+07	2.60914e+07	4.32349e+07	7.8046e+07	7.5191e+07	7.45007e+07
Com_1414_pos	(+)-ar-Turmerone	C15 H20 O	216.152	6.958	217.159	Full match	No results	No results	Lipids and lipid-like molecules	Prenol lipids	Sesquiterpenoids	Sesquiterpenoids	2.0915e+08	1.50008e+08	3.04179e+07	1.24776e+07	7.59207e+07	3.44614e+07	2.44611e+07	1.01411e+08	4.52869e+07	4.85065e+07	1.87421e+08	9.07681e+07	3.64502e+07	9.15605e+07	1.11696e+08	3.01916e+07	6.60521e+07	1.73965e+08	6.96606e+07	2.57394e+07	5.66331e+07	1.04646e+08	1.78375e+07	5.35944e+07	6.78009e+07	6.48598e+07	6.79666e+07
Com_1449_pos	Jasmone	C11 H16 O	164.12	6.753	165.128	Full match	No results	No results					1.16195e+08	1.5095e+08	1.18787e+08	9.64736e+07	1.29466e+08	1.53684e+08	7.64411e+07	6.06252e+07	8.99718e+07	1.51008e+08	1.38432e+08	1.08476e+08	5.94444e+07	1.754e+08	1.82504e+08	5.50631e+07	1.67457e+08	1.76065e+08	3.27027e+07	9.13408e+07	1.31378e+08	1.94598e+08	2.22928e+07	1.16831e+08	1.21979e+08	1.25468e+08	1.34159e+08
Com_1450_pos	Linustatin	C16 H27 N O11	426.188	5.502	427.195	Invalid mass	No results	No results	Organic oxygen compounds	Organooxygen compounds	Carbohydrates and carbohydrate conjugates	Cyanogenic glycosides	6.7981e+06	2.23539e+08	9.02144e+07	1.14474e+07	1.53929e+08	1.05228e+08	1.22819e+07	3.25131e+06	8.68121e+06	2.76645e+07	7.08781e+06	2.09046e+07	1.19116e+06	1.073e+07	6.22667e+06	777759	1.42262e+07	8.47069e+06	2.19392e+06	2.59565e+06	1.4361e+06	2.20813e+06	2.35778e+06	3.24377e+06	3.32416e+07	2.63454e+07	3.01569e+07
Com_1461_pos	Dextrorphan	C17 H23 N O	257.178	7.369	258.186	Full match	No results	No results	Alkaloids and derivatives	Morphinans	Not available	Morphinans	2.84498e+06	3.62909e+06	2.8367e+06	2.48662e+08	3.07246e+06	3.68332e+06	2.22263e+06	2.20205e+06	2.53997e+06	3.72763e+06	3.07219e+06	2.67985e+06	2.53307e+06	3.19202e+06	3.85379e+06	2.56872e+06	2.87194e+06	3.57055e+06	2.92235e+06	3.50862e+06	3.13793e+06	4.95575e+06	3.41354e+06	3.36268e+06	8.75814e+06	8.89053e+06	9.81584e+06
Com_1468_pos	5-[(8Z,11Z)-pentadeca-8,11-dien-1-yl]benzene-1,3-diol	C21 H32 O2	316.241	7.037	317.248	Full match	No results	Full match					7.48355e+07	9.94645e+07	6.14603e+07	5.6004e+07	7.01548e+07	3.67988e+07	4.30401e+07	3.75332e+07	9.2696e+07	2.2881e+07	7.71014e+07	7.85201e+07	5.09021e+07	1.09304e+08	1.49314e+08	2.71497e+07	1.01809e+08	1.21684e+08	1.78619e+08	2.45929e+07	1.72445e+08	2.20293e+08	2.06711e+07	2.00391e+08	9.50955e+07	1.02138e+08	1.00851e+08
Com_1498_pos	15-Deoxy-Δ12,14-prostaglandin J2-2-glycerol ester	C23 H34 O5	390.239	7.085	391.246	Full match	No results	No results	Lipids and lipid-like molecules	Fatty Acyls	Eicosanoids	Prostaglandins and related compounds	9.76026e+07	1.17889e+08	7.8621e+07	9.79383e+07	1.01931e+08	1.18235e+08	6.01923e+07	6.67571e+07	1.07631e+08	1.32001e+08	1.30189e+08	9.11439e+07	4.06138e+07	1.69919e+08	1.84873e+08	5.22139e+07	7.34961e+07	1.65486e+08	1.74105e+07	4.84445e+07	1.82443e+08	1.11154e+08	3.43463e+07	3.54403e+07	1.09162e+08	1.39647e+08	1.15091e+08
Com_1551_pos	(2E,4E)-N-(2-methylpropyl)dodeca-2,4-dienamide	C16 H29 N O	251.225	8.52	252.233	Full match	No results	No results					1.25586e+07	8.4541e+06	1.16245e+08	1.56166e+07	2.47033e+07	2.98763e+07	2.04795e+08	7.41648e+07	1.62641e+07	7.52951e+07	4.41209e+07	1.93373e+07	8.67406e+07	1.87553e+07	2.07689e+07	2.45679e+07	2.83613e+07	9.02031e+06	4.58943e+07	3.50915e+07	2.79188e+07	3.46542e+07	1.96068e+07	7.89875e+07	5.03032e+07	4.46166e+07	3.6354e+07
Com_1614_pos	3-(propan-2-yl)-octahydropyrrolo[1,2-a]pyrazine-1,4-dione	C10 H16 N2 O2	196.122	5.62	415.233	Full match	No results	No results					1.47191e+08	2.3401e+07	2.54299e+07	1.15136e+08	2.66173e+07	3.03029e+07	1.08875e+07	1.61219e+06	2.87695e+07	2.10542e+07	1.34313e+07	3.24684e+07	2.22971e+06	8.54193e+07	7.11935e+06	1.03605e+06	1.58834e+08	1.27145e+07	1.77093e+06	826983	575991	1.14024e+06	1.1128e+06	1.86345e+06	3.08968e+07	3.35343e+07	3.20156e+07
Com_1669_pos	Methyl dihydrojasmonate	C13 H22 O3	226.157	7.294	227.165	Full match	No results	No results	Lipids and lipid-like molecules	Fatty Acyls	Lineolic acids and derivatives	Jasmonic acids	6.37902e+07	3.89229e+07	2.22971e+07	4.32614e+07	3.46884e+07	3.11438e+07	1.56693e+07	4.5049e+07	4.51081e+07	2.95794e+07	8.38006e+07	5.17358e+07	1.9676e+07	4.54735e+07	2.94332e+07	4.93018e+07	4.26566e+07	2.29833e+07	1.70165e+08	2.0572e+07	2.42058e+08	9.80348e+07	1.84913e+07	7.76085e+07	4.76178e+07	6.27125e+07	5.60483e+07
Com_1671_pos	alpha-Farnesene	C15 H24	204.188	8.089	205.195	No results	No results	Full match	Lipids and lipid-like molecules	Prenol lipids	Sesquiterpenoids	Sesquiterpenoids	1.22741e+08	1.36978e+08	7.42122e+07	6.23685e+07	8.97874e+07	9.21859e+07	7.86606e+07	4.65207e+07	7.02932e+07	1.52353e+08	6.37955e+07	7.16971e+07	6.67973e+07	1.38794e+08	1.7349e+08	4.09573e+07	1.2925e+08	1.47252e+08	8.3221e+07	1.55584e+07	5.354e+07	2.20694e+07	1.93752e+07	6.05775e+07	9.97549e+07	9.76023e+07	1.02662e+08
Com_1705_pos	Methyl-2-aminobenzoate	C8 H9 N O2	151.064	5.646	152.071	Full match	No results	Full match	Benzenoids	Benzene and substituted derivatives	Benzoic acids and derivatives	Benzoic acid esters	1.40665e+08	1.74721e+07	3.05429e+07	2.13532e+08	2.10019e+07	3.73283e+07	2.89906e+07	1.71972e+07	8.37645e+07	5.66929e+07	2.38597e+07	9.21091e+07	1.7734e+07	4.95548e+07	1.60875e+07	2.11607e+07	4.0715e+07	1.63033e+07	2.98815e+07	2.63878e+07	1.81814e+07	1.95859e+07	2.6909e+07	2.12913e+07	4.4574e+07	4.39752e+07	3.82155e+07
Com_1721_pos	1-adamantyl(piperidino)methanone	C16 H25 N O	247.194	7.472	248.201	Full match	No results	No results					2.16885e+06	1.54124e+06	2.0407e+06	2.11707e+08	1.76451e+06	1.91503e+06	3.41887e+06	5.69539e+06	2.06928e+06	9.21385e+06	2.5864e+06	2.19624e+06	3.97774e+06	1.29631e+06	1.15607e+06	2.33491e+06	1.07193e+06	2.01353e+06	2.02028e+06	1.10305e+07	2.67788e+06	1.12057e+06	8.51506e+06	4.28487e+06	8.53494e+06	6.95058e+06	6.712e+06
Com_1758_pos	L-Hydroxyproline	C5 H9 N O3	131.059	2.201	114.055	No results	No results	Full match	Organic acids and derivatives	Carboxylic acids and derivatives	Amino acids, peptides, and analogues	Proline and derivatives	3.55115e+07	2.80369e+07	2.63977e+07	4.13871e+07	3.16227e+07	2.6652e+07	2.14558e+07	2.3303e+07	2.7535e+07	3.32996e+07	2.31821e+07	2.65786e+07	3.09972e+07	2.43256e+07	1.64535e+07	3.06635e+07	2.18583e+07	1.15999e+07	2.04633e+08	5.1358e+07	5.2203e+07	1.5601e+08	5.92166e+07	1.1413e+08	3.63631e+07	3.36552e+07	3.1296e+07
Com_1789_pos	4-(anilinomethylidene)-3-methyl-4,5-dihydroisoxazol-5-one	C11 H10 N2 O2	202.075	5.122	203.082	Full match	No results	No results					5.5329e+07	3.02467e+07	1.496e+07	6.95074e+07	3.32637e+07	2.03592e+07	6.46082e+06	1.36877e+07	3.17769e+07	8.54341e+06	2.85097e+07	4.91369e+07	1.60341e+07	5.09441e+07	3.30357e+07	2.30726e+07	3.51747e+07	3.91875e+07	1.47444e+08	4.25136e+07	2.28911e+08	1.1508e+08	2.39946e+07	1.32797e+08	4.69477e+07	4.80709e+07	4.76606e+07
Com_1797_pos	(±)15-HETE	C20 H32 O3	320.236	7.547	321.243	Full match	No results	Full match					6.51823e+07	9.12806e+07	5.75382e+07	4.03544e+07	5.92132e+07	6.74691e+07	4.67801e+07	2.78084e+07	5.82865e+07	8.91559e+07	7.58416e+07	6.30798e+07	2.57876e+07	1.19506e+08	1.63681e+08	1.78766e+07	1.16182e+08	1.41763e+08	5.25531e+07	2.53564e+07	5.78806e+07	1.54335e+08	1.72474e+07	5.87523e+07	7.13604e+07	7.44193e+07	7.46557e+07
Com_1861_pos	T-2 Triol	C20 H30 O7	382.198	5.814	383.205	Full match	No results	No results	Lipids and lipid-like molecules	Prenol lipids	Sesquiterpenoids	Trichothecenes	8.92686e+07	9.03312e+07	6.47152e+07	7.83488e+07	9.52257e+07	9.18786e+07	4.13092e+07	5.23664e+07	7.69984e+07	7.99991e+07	1.62427e+08	9.04926e+07	1.97613e+07	8.90096e+07	7.97734e+07	2.68135e+07	1.18552e+08	1.08896e+08	1.25175e+08	7.28358e+07	1.49774e+08	1.14494e+08	3.44473e+07	9.18929e+07	8.16271e+07	9.55157e+07	9.34538e+07
Com_1902_pos	Hexadecanamide	C16 H33 N O	255.256	10.148	256.264	Full match	No results	No results	Lipids and lipid-like molecules	Fatty Acyls	Fatty amides	Fatty amides	1.09131e+07	1.44571e+07	8.34206e+07	9.91873e+06	6.22933e+07	4.50579e+07	1.68087e+08	7.31627e+07	1.35018e+07	5.60152e+07	1.78369e+07	1.28356e+07	7.45961e+07	8.67495e+06	3.29115e+07	2.74436e+07	2.5392e+07	1.77162e+07	2.38354e+07	3.55403e+07	1.53847e+07	1.74128e+07	2.77659e+07	2.12266e+07	3.29301e+07	3.08913e+07	1.75177e+07
Com_1903_pos	Celestolide	C17 H24 O	244.183	6.528	245.19	Full match	No results	No results					7.45795e+07	5.22461e+07	3.60484e+07	5.82339e+07	8.30643e+07	1.37749e+08	1.39933e+07	3.2323e+07	6.05174e+07	7.53375e+07	1.35479e+08	6.79599e+07	2.65265e+07	1.25498e+08	1.23473e+08	1.73215e+07	1.01846e+08	1.21751e+08	6.25075e+07	2.08924e+07	7.09189e+07	1.70802e+08	9.47361e+06	6.4133e+07	7.03447e+07	7.22921e+07	8.88781e+07
Com_1923_pos	D-(+)-Glucose	C6 H12 O6	197.09	1.318	198.098	Invalid mass	Invalid mass	No results	Organic oxygen compounds	Organooxygen compounds	Carbohydrates and carbohydrate conjugates	Hexoses	6.40776e+07	1.80584e+07	9.31324e+07	7.74492e+07	2.78724e+07	1.14005e+08	1.4964e+08	6.74882e+06	2.38478e+07	2.75576e+08	1.25279e+07	3.73295e+07	5.70018e+06	5.48063e+07	7.36329e+06	9.98293e+06	5.71982e+07	1.38639e+07	5.2473e+06	6.2188e+06	3.55838e+06	5.69872e+06	1.4754e+07	4.46722e+06	2.89219e+07	3.9607e+07	4.22537e+07
Com_1956_pos	1-Phenyl-3-methyl-5-pyrazolone	C10 H10 N2 O	174.08	5.721	175.087	Full match	No results	No results					2.06198e+07	3.05493e+07	4.49889e+06	2.57592e+07	4.11169e+07	6.12556e+06	2.30766e+06	1.79187e+07	1.38921e+08	3.65073e+06	6.96613e+06	1.64351e+08	1.77019e+07	1.98262e+07	3.30053e+07	5.95134e+06	1.41529e+07	1.22492e+07	9.54039e+07	8.38654e+06	5.52327e+07	5.60922e+07	5.74852e+06	5.27405e+07	2.50614e+07	2.50225e+07	2.57864e+07
Com_1959_pos	1-(6-methyl-3-pyridyl)ethan-1-one O1-ethyloxime hydrochloride	C10 H14 N2 O	178.111	3.577	179.118	Full match	No results	No results					1.43039e+08	9.63515e+07	5.06866e+07	1.54543e+08	1.32247e+08	6.1428e+07	1.65184e+07	1.78039e+07	7.86612e+07	3.07074e+07	5.82962e+07	9.74583e+07	1.77477e+07	1.3049e+08	7.70812e+07	2.12015e+07	9.67025e+07	8.40863e+07	1.67275e+08	8.74969e+06	4.37083e+07	8.34313e+07	5.55334e+06	5.70099e+07	7.90992e+07	7.21646e+07	8.22328e+07
Com_1969_pos	TNK	C14 H27 N5 O6	361.19	5.414	362.197	Invalid mass	No results	No results					3.85029e+07	9.02828e+07	1.83436e+07	3.53075e+07	4.36189e+07	2.55901e+07	4.78479e+06	1.59325e+07	2.64812e+07	7.87458e+06	2.33402e+07	3.19015e+07	2.14384e+07	1.30111e+08	8.48743e+07	3.42802e+07	4.73482e+07	9.30558e+07	1.84176e+07	1.45422e+07	2.33993e+07	1.46785e+07	1.73474e+07	1.97663e+07	3.30417e+07	3.11674e+07	3.38704e+07
Com_2020_pos	Stiripentol	C14 H18 O3	216.116	5.876	217.123	Invalid mass	No results	No results					3.19043e+07	9.37693e+07	7.98398e+07	1.34971e+08	8.5464e+07	1.01952e+08	3.20571e+07	4.04114e+07	1.00462e+08	2.92993e+07	9.87379e+07	1.11926e+08	4.29489e+07	1.03901e+08	2.85785e+07	7.25902e+07	7.69374e+07	1.13988e+08	1.79051e+08	9.47429e+07	1.95441e+08	1.21709e+08	7.24269e+07	1.89176e+08	9.98923e+07	7.98527e+07	1.09978e+08
Com_2028_pos	Malvidin	C17 H14 O7	330.075	6.273	331.082	Full match	No results	No results	Phenylpropanoids and polyketides	Flavonoids	O-methylated flavonoids	3'-O-methylated flavonoids	2.27982e+07	1.93345e+07	1.59477e+07	1.12229e+07	1.14146e+07	1.75728e+07	1.17526e+07	1.54181e+07	4.59892e+06	2.10564e+07	1.08067e+07	8.45811e+06	2.03484e+07	4.32228e+07	2.79978e+07	1.49091e+06	4.10275e+07	1.67079e+07	1.52653e+07	1.46197e+06	2.6463e+07	1.61318e+08	7.91395e+06	2.8473e+07	1.63647e+07	1.66674e+07	1.56637e+07
Com_2043_pos	VQH	C16 H26 N6 O5	404.182	5.987	405.189	Invalid mass	No results	No results					7.21534e+07	9.48309e+07	9.84033e+07	8.23309e+07	8.9832e+07	1.06641e+08	5.44444e+07	8.44765e+07	9.12121e+07	1.00383e+08	1.19424e+08	1.02495e+08	4.00881e+07	1.15473e+08	1.42922e+08	5.67287e+07	1.10245e+08	1.49695e+08	1.13539e+08	1.44428e+08	1.35325e+08	9.41498e+07	9.86693e+07	1.34326e+08	1.04508e+08	1.03221e+08	9.35865e+07
Com_2045_pos	Lenalidomide	C13 H13 N3 O3	276.122	5.581	299.111	Invalid mass	No results	No results					1.43168e+07	2.45347e+07	1.86314e+07	1.46531e+07	3.65808e+07	3.0969e+07	6.06252e+06	1.77415e+08	1.60483e+07	6.69725e+07	2.04711e+07	2.23578e+07	2.72205e+07	5.26941e+06	1.33051e+07	6.03901e+07	1.42026e+07	1.69798e+07	9.73434e+06	3.97616e+08	9.67349e+06	7.81813e+06	3.78462e+07	1.20658e+07	1.3636e+07	1.42737e+07	1.36703e+07
Com_2133_pos	Octyl hydrogen phthalate	C16 H22 O4	278.15	6.484	279.157	Invalid mass	No results	No results					2.2349e+07	4.7795e+06	1.2421e+07	2.1843e+07	2.37513e+06	3.28739e+06	687190	2.59819e+06	1.29956e+07	1.17641e+06	1.26398e+07	1.09026e+07	688037	1.39454e+07	948920	716079	2.69961e+06	2.39507e+06	1.68185e+08	878169	1.41412e+08	1.00284e+08	897712	2.00612e+08	6.6635e+07	6.25928e+07	3.47964e+07
Com_2139_pos	phenazine-2-carboxylic acid	C13 H8 N2 O2	224.059	6.253	225.066	Full match	No results	No results					9.86543e+07	1.52598e+08	9.00115e+07	1.04262e+08	1.21541e+08	1.10764e+08	6.18629e+07	2.2158e+07	7.28895e+07	1.06484e+08	4.85264e+07	7.54556e+07	2.21626e+07	1.17977e+08	5.72282e+07	5.12945e+07	7.53439e+07	6.93062e+07	1.3556e+06	9.21265e+06	4.55822e+06	1.05249e+06	1.03636e+07	3.51448e+06	5.94619e+07	6.30729e+07	6.47273e+07
Com_2160_pos	NAT13-331713_POS	C26 H30 N4 O3	484.193	6.263	485.2	Invalid mass	No results	No results					1.10663e+08	1.15563e+08	5.80262e+07	9.14769e+07	1.37268e+08	6.55436e+07	1.54411e+07	3.47104e+07	1.2801e+08	2.44663e+07	7.14663e+07	1.37055e+08	2.83644e+07	5.83465e+07	9.07675e+07	7.3663e+07	5.83707e+07	8.28005e+07	6.7433e+07	8.57254e+07	6.55017e+07	5.31824e+07	8.51758e+07	8.14107e+07	7.26176e+07	7.24113e+07	7.14247e+07
Com_2161_pos	Monolaurin	C15 H30 O4	296.197	6.279	297.204	Invalid mass	No results	No results					4.28072e+07	6.27104e+07	7.43585e+07	4.38155e+07	5.39314e+07	7.69108e+07	3.42452e+07	6.05326e+06	3.91318e+07	5.69469e+07	2.85646e+07	2.1838e+07	6.29009e+06	1.18512e+08	8.46034e+07	8.21256e+06	1.05693e+08	8.00767e+07	1.10801e+07	1.43847e+06	1.25577e+07	3.90239e+07	4.3494e+06	1.20951e+07	3.69865e+07	5.3506e+07	6.58224e+07
Com_2168_pos	Gamma-Aminobutyric acid	C4 H9 N O2	121.074	1.36	104.071	No results	Invalid mass	No results	Organic acids and derivatives	Carboxylic acids and derivatives	Amino acids, peptides, and analogues	Gamma amino acids and derivatives	9.89249e+07	2.44963e+07	3.0576e+07	1.06684e+08	3.01503e+07	4.18656e+07	2.20049e+07	1.24151e+07	2.80468e+07	5.12615e+07	1.7147e+07	3.36974e+07	1.10113e+07	4.37703e+07	8.99899e+06	1.19892e+07	4.71641e+07	1.02488e+07	1.6566e+08	2.00707e+07	5.7441e+07	1.35218e+08	6.15303e+07	3.87148e+07	4.07753e+07	3.94294e+07	3.89744e+07
Com_2170_pos	Nor-9-carboxy-δ9-THC	C21 H28 O4	344.197	6.423	345.204	Full match	No results	No results	Organoheterocyclic compounds	Benzopyrans	1-benzopyrans	2,2-dimethyl-1-benzopyrans	7.80214e+07	9.65353e+07	6.35559e+07	4.01666e+07	7.38203e+07	9.38978e+07	4.31368e+07	7.17284e+07	6.06614e+07	5.55662e+07	9.52863e+07	8.08163e+07	2.49338e+07	1.17871e+08	1.22603e+08	3.58666e+07	1.05125e+08	8.53706e+07	6.4711e+07	6.11815e+07	4.35809e+07	4.11215e+07	3.25149e+07	9.98392e+07	7.73229e+07	5.71588e+07	4.91396e+07
Com_2182_pos	4-(2,3-dihydro-1H-inden-5-yl)-6-(trifluoromethyl)pyrimidin-2-amine	C14 H12 F3 N3	279.097	4.925	280.105	Full match	No results	No results					2.56922e+06	2.47355e+06	3.86842e+06	3.35983e+06	2.57178e+06	635645	123832	2.58953e+06	1.58934e+06	205635	3.23982e+06	2.19603e+06	1.32942e+06	844553	1.39434e+06	2.48485e+06	424517	1.25223e+06	1.64024e+08	1.3257e+06	1.53759e+08	1.04175e+08	1.97271e+06	1.32038e+08	1.96583e+07	1.97233e+07	2.13539e+07
Com_2263_pos	Valerophenone	C11 H14 O	162.105	7.218	163.112	Full match	No results	No results	Organic oxygen compounds	Organooxygen compounds	Carbonyl compounds	Alkyl-phenylketones	9.10586e+07	7.2512e+07	5.6413e+07	5.78307e+07	5.64259e+07	5.5817e+07	3.05696e+07	3.92033e+07	5.71458e+07	5.33122e+07	8.54717e+07	5.45933e+07	2.43577e+07	1.1211e+08	8.82764e+07	1.73521e+07	8.46061e+07	7.10681e+07	9.30252e+07	5.02932e+07	6.38599e+07	1.21989e+08	4.80098e+07	7.44961e+07	7.37093e+07	7.37827e+07	7.68465e+07
Com_2327_pos	1,2-dihydroxyheptadec-16-yn-4-yl acetate	C19 H34 O4	348.228	8.041	349.235	Invalid mass	No results	No results					4.82709e+07	4.93799e+07	2.76542e+07	3.76973e+07	4.1495e+07	4.82995e+07	2.22703e+07	1.06766e+07	1.95167e+07	4.706e+07	8.42633e+07	4.77099e+07	2.06189e+07	1.09717e+08	2.99332e+07	2.74088e+07	3.83718e+07	2.97057e+07	7.87645e+07	2.58813e+07	6.84231e+07	5.88835e+07	3.1647e+07	5.64649e+07	4.38337e+07	4.63911e+07	4.59498e+07
Com_2348_pos	N-Lauroylsarcosine	C15 H29 N O3	288.246	9.033	289.253	No results	Invalid mass	No match	Organic acids and derivatives	Carboxylic acids and derivatives	Amino acids, peptides, and analogues	N-acyl-alpha amino acids	5.51565e+07	7.29407e+07	2.62836e+07	2.17125e+07	4.48765e+07	3.57087e+07	3.12927e+07	2.51023e+07	2.24626e+07	6.04952e+07	4.72912e+07	3.1807e+07	3.03066e+07	7.63844e+07	1.2434e+08	2.79763e+07	6.41645e+07	1.06195e+08	2.52301e+07	9.96668e+06	2.14179e+07	1.34336e+08	8.32705e+06	2.57964e+07	6.13515e+07	7.02533e+07	5.03592e+07
Com_2384_pos	Zolpidem-d6	C19 H15 [2]H6 N3 O	313.205	6.139	314.212	Full match	No results	No results					2.15873e+07	2.43916e+07	7.42576e+06	3.20807e+07	2.80783e+07	9.25233e+06	3.87417e+06	1.13594e+07	1.27838e+07	3.20538e+06	2.70138e+07	1.85523e+07	1.19468e+07	1.06507e+08	4.49497e+07	1.34614e+07	4.56089e+07	5.28047e+07	3.48619e+07	3.35821e+06	4.12322e+07	4.36063e+06	3.38438e+06	2.93925e+07	2.82647e+07	2.5561e+07	2.9828e+07
Com_2400_pos	Resiniferatoxin	C37 H40 O9	628.272	6.839	629.279	Invalid mass	No results	No results	Lipids and lipid-like molecules	Prenol lipids	Diterpenoids	Rhamnofolane and daphnane diterpenoids	3.04878e+07	2.50036e+07	1.2489e+06	9.31387e+06	1.55809e+06	1.23304e+07	2.33333e+06	5.04604e+06	1.88653e+07	1.84352e+06	3.43117e+06	1.22176e+07	1.3867e+06	1.05981e+08	6.16088e+07	1.47517e+06	3.39103e+07	4.62319e+07	4.09299e+06	1.76767e+06	1.23008e+07	3.81687e+07	1.80362e+06	6.5472e+06	1.63862e+07	1.49154e+07	2.2909e+07
Com_2407_pos	2-hydroxy-6-[(8Z,11Z)-pentadeca-8,11,14-trien-1-yl]benzoic acid	C22 H30 O3	324.209	8.3	325.217	Invalid mass	No results	No results					3.04462e+06	6.36708e+06	2.69448e+06	4.02609e+06	7.03951e+06	3.80062e+06	569195	4.98758e+06	5.17851e+06	823490	7.29874e+06	5.49614e+06	1.36712e+06	3.74617e+06	2.26786e+06	6.62215e+06	4.05139e+06	3.89165e+06	1.08476e+08	5.86344e+06	1.09815e+08	1.34103e+08	4.58945e+06	1.17081e+08	1.94364e+07	1.74177e+07	2.10933e+07
Com_2410_pos	(+/-)-Equol	C15 H14 O3	242.094	6.113	243.102	No results	No results	Full match	Phenylpropanoids and polyketides	Isoflavonoids	Isoflavans	Isoflavanols	2.87117e+07	1.58412e+06	420374	2.74746e+07	555118	535442	311593	1.13539e+06	1.32825e+07	509040	533932	1.15631e+07	2.92642e+06	1.05569e+08	4.58453e+07	606449	2.62581e+07	4.56946e+07	595917	929170	1.23941e+06	520088	912771	2.10879e+06	1.57889e+07	1.65286e+07	1.61999e+07
Com_2412_pos	cis-7-Hexadecenoic Acid	C16 H30 O2	254.225	7.842	255.232	No results	No results	Full match	Lipids and lipid-like molecules	Fatty Acyls	Fatty acids and conjugates	Long-chain fatty acids	3.99738e+07	4.28005e+07	2.86875e+07	5.49704e+07	3.56397e+07	4.03673e+07	1.78975e+07	3.5758e+07	3.20679e+07	3.19086e+07	4.00235e+07	5.04252e+07	3.49108e+07	3.30457e+07	2.75256e+07	2.69498e+07	2.25786e+07	2.82605e+07	6.84745e+07	7.69618e+07	1.68678e+08	1.63037e+07	7.10778e+07	5.41488e+07	4.73157e+07	3.90895e+07	4.35196e+07
Com_2418_pos	N-cyclooctylurea	C9 H18 N2 O	170.142	6.039	171.15	Full match	No results	No results					9.49486e+07	9.4358e+07	3.27805e+07	7.50194e+07	4.10913e+07	3.8863e+07	8.34855e+07	9.59573e+07	8.06529e+07	1.57859e+08	1.16372e+08	8.71224e+07	1.30514e+08	7.4274e+07	1.19209e+08	2.03906e+08	2.63133e+07	1.24747e+08	6.4177e+07	1.53609e+08	1.33172e+08	4.35072e+07	1.36662e+08	1.64973e+08	8.46257e+07	8.85891e+07	9.26072e+07
Com_2426_pos	Acetylcholine	C7 H15 N O2	145.111	1.439	146.118	Full match	No results	No results	Organic nitrogen compounds	Organonitrogen compounds	Quaternary ammonium salts	Acyl cholines	1.0782e+07	3.29496e+07	1.38287e+07	1.21903e+07	3.71487e+07	1.19525e+07	3.84013e+06	7.13147e+06	8.38024e+06	6.62244e+06	9.96639e+06	9.1397e+06	7.24701e+06	7.36918e+06	7.66264e+06	1.80018e+07	7.60654e+06	7.89876e+06	1.47099e+08	2.16859e+07	1.2272e+08	1.31458e+08	5.32423e+07	3.70994e+07	3.77353e+07	3.49383e+07	4.15825e+07
Com_2437_pos	3-methyl-5-oxo-5-(4-toluidino)pentanoic acid	C13 H17 N O3	257.103	1.324	258.111	Invalid mass	No match	No match					6.1866e+06	1.29183e+07	6.20363e+06	8.57888e+06	5.90887e+06	8.7901e+06	6.74822e+06	4.76964e+06	3.26655e+06	7.73439e+06	6.56604e+06	4.74933e+06	923829	1.52661e+07	3.18754e+06	2.65168e+06	1.15026e+07	2.2661e+06	1.4614e+08	1.77268e+07	1.94074e+07	8.35984e+07	1.51582e+08	4.83709e+06	1.57737e+07	1.60791e+07	1.66309e+07
Com_2470_pos	DKK	C16 H31 N5 O6	389.221	6.459	390.228	Invalid mass	No results	No results					1.14205e+06	1.2904e+06	1.00967e+06	1.25407e+06	1.35591e+06	1.4867e+06	825710	641938	1.49205e+06	1.42949e+06	1.18396e+06	1.20962e+06	767408	1.36328e+06	1.20919e+06	872316	1.2863e+06	1.19538e+06	1.42783e+08	1.16126e+06	3.68435e+06	1.07981e+08	1.09933e+06	2.31967e+07	1.08837e+07	1.2007e+07	1.40821e+07
Com_2482_pos	2-ethyl-2-(3-methoxyphenyl)cyclohexanone oxime	C15 H21 N O2	247.158	5.537	248.165	Full match	No results	No results					6.24189e+06	4.64716e+06	1.58188e+06	1.43978e+08	2.02224e+06	1.83293e+06	897882	1.6642e+06	3.94104e+06	1.4291e+06	3.63793e+06	5.85992e+06	2.13284e+06	2.94147e+06	7.51362e+06	7.37206e+06	4.87941e+06	8.38008e+06	1.22055e+07	1.08229e+07	9.79697e+06	9.04058e+06	6.47737e+06	1.05776e+07	1.04199e+07	1.03957e+07	1.12233e+07
Com_2493_pos	Perillartine	C10 H15 N O	165.116	6.345	166.123	Full match	No results	No results	Lipids and lipid-like molecules	Prenol lipids	Monoterpenoids	Menthane monoterpenoids	1.28201e+06	1.54453e+06	1.05933e+06	1.43577e+08	1.54212e+06	897536	880563	1.21688e+06	1.46352e+06	464789	1.60057e+06	1.3874e+06	1.08735e+06	1.38873e+06	1.49934e+06	1.46007e+06	1.22254e+06	1.50657e+06	1.68453e+06	1.91606e+06	1.66169e+06	1.43677e+06	2.65206e+06	1.63667e+06	6.02372e+06	7.45318e+06	7.01096e+06
Com_2518_pos	Spectinomycin	C14 H24 N2 O7	332.161	5.931	333.168	Invalid mass	No results	No results	Organoheterocyclic compounds	Dioxanes	1,4-dioxanes	1,4-dioxanes	5.57586e+07	6.12299e+07	6.38104e+07	6.22694e+07	5.44189e+07	7.30614e+07	2.94864e+07	4.69339e+07	5.3151e+07	6.29e+07	7.02906e+07	6.24508e+07	2.97887e+07	8.48608e+07	9.79425e+07	3.76593e+07	8.11517e+07	1.1801e+08	7.4152e+07	8.6165e+07	1.11342e+08	7.48172e+07	5.28083e+07	9.6984e+07	6.85624e+07	6.82673e+07	7.23885e+07
Com_2535_pos	Phenethylacetate	C10 H12 O2	164.084	6.75	329.174	No results	Full match	Full match	Benzenoids	Benzene and substituted derivatives	Not available	Benzene and substituted derivatives	4.9208e+07	4.23027e+07	2.86749e+07	7.03298e+07	5.45298e+07	5.39439e+07	2.81357e+07	3.40353e+07	1.85771e+07	7.03256e+07	7.51976e+07	1.1013e+08	3.6248e+07	3.7856e+07	4.3733e+07	4.6853e+07	4.63517e+07	5.0068e+07	1.38647e+08	3.29806e+07	1.49915e+08	9.24465e+07	6.69995e+07	1.33041e+08	5.67359e+07	4.49598e+07	5.75353e+07
Com_2548_pos	N'2-benzylidene-5-hex-1-ynylfuran-2-carbohydrazide	C18 H18 N2 O2	294.137	6.179	295.145	Full match	No results	No results					1.48507e+06	446538	392457	4.99873e+06	493752	481106	292060	387310	1.06094e+08	454783	3.34719e+06	5.43074e+07	360810	469122	434685	402476	458190	502428	497782	595083	545058	456768	654869	499869	5.78262e+06	6.28693e+06	5.9466e+06
Com_2552_pos	2,7,7-trimethyl-5,6,7,8-tetrahydroquinolin-5-one oxime	C12 H16 N2 O	204.127	4.907	205.134	Full match	No results	No results					2.13195e+07	6.9443e+07	1.62149e+07	2.60826e+07	1.20625e+08	2.19745e+07	2.01382e+06	1.09855e+07	1.847e+07	3.50994e+06	2.34692e+07	2.19897e+07	3.28359e+06	1.78062e+07	2.06194e+07	1.02496e+07	1.26236e+07	1.59492e+07	1.37937e+08	6.3579e+06	8.85364e+07	8.32528e+07	3.42465e+06	1.37118e+08	3.62285e+07	3.67029e+07	3.92744e+07
Com_2562_pos	2,3-Dinor-11β-prostaglandin F2α	C18 H30 O5	348.192	7.092	349.199	Invalid mass	No results	No results	Lipids and lipid-like molecules	Fatty Acyls	Eicosanoids	Prostaglandins and related compounds	8.24976e+07	5.22671e+07	7.08888e+07	4.52757e+07	9.95181e+07	1.21124e+08	4.18268e+07	7.98612e+07	1.05505e+08	1.33306e+08	9.60366e+07	8.9582e+07	3.44193e+07	7.40178e+07	3.41911e+07	6.7531e+07	7.21665e+07	3.50816e+07	6.64288e+07	4.38035e+07	8.44818e+07	4.75916e+07	3.45119e+07	6.49517e+07	5.62304e+07	5.48389e+07	5.88666e+07
Com_2564_pos	(4-nitrophenyl)(2,3,4,5,6-pentamethylphenyl)methanone	C18 H19 N O3	297.137	6.762	298.144	Full match	No results	No results					1.3387e+07	1.68074e+07	1.34883e+07	1.38989e+08	1.41217e+07	1.75051e+07	2.00046e+07	6.39124e+07	6.71276e+07	1.87359e+07	2.34193e+07	4.68961e+07	1.79697e+07	1.73324e+07	1.82935e+07	1.75341e+07	1.57963e+07	1.87874e+07	1.39344e+07	2.22439e+07	3.21862e+07	1.76572e+07	2.50352e+07	1.51725e+07	2.76129e+07	2.64946e+07	2.76822e+07
Com_2575_pos	N-Acetylsphingosine	C20 H39 N O3	363.278	5.759	364.285	Invalid mass	No results	No results	Lipids and lipid-like molecules	Sphingolipids	Ceramides	Ceramides	557231	465316	314524	619488	537610	415898	205202	264792	358420	369994	490592	438491	255377	513541	391502	325531	573342	471844	1.16266e+08	410071	9.77233e+06	1.23474e+08	527105	1.04886e+07	1.42449e+07	1.39148e+07	1.50377e+07
Com_2589_pos	D-Serine	C3 H7 N O3	105.043	1.347	106.05	Full match	No results	Full match	Organic acids and derivatives	Carboxylic acids and derivatives	Amino acids, peptides, and analogues	Serine and derivatives	6.18123e+07	1.02037e+08	8.59397e+07	8.20374e+07	1.16766e+08	1.1458e+08	3.78638e+07	6.5876e+07	6.24207e+07	6.92957e+07	5.97758e+07	7.55205e+07	4.617e+07	9.65661e+07	4.48543e+07	6.35643e+07	9.78607e+07	5.10472e+07	3.17904e+07	2.12335e+08	8.17629e+07	4.94774e+07	2.67109e+08	8.47046e+07	5.35727e+07	6.57461e+07	6.89381e+07
Com_2601_pos	AL 8810	C24 H31 F O4	402.226	5.919	425.215	Invalid mass	No results	No results	Lipids and lipid-like molecules	Fatty Acyls	Fatty acids and conjugates	Long-chain fatty acids	5.63132e+07	9.12307e+07	5.77831e+07	1.92562e+07	8.09232e+07	4.12523e+07	1.5237e+07	7.15183e+07	8.86453e+07	1.13301e+08	4.68817e+07	5.75171e+07	3.03507e+07	3.34295e+07	8.13012e+07	1.79032e+07	9.81425e+07	7.38787e+07	3.66704e+07	2.12525e+07	6.68591e+07	2.99362e+07	1.43506e+07	3.6546e+07	5.47394e+07	6.04134e+07	5.68556e+07
Com_2602_pos	(S)-AL 8810	C24 H31 F O4	424.208	5.853	425.216	Invalid mass	No results	No results	Lipids and lipid-like molecules	Fatty Acyls	Fatty acids and conjugates	Long-chain fatty acids	8.86251e+07	9.12307e+07	1.02233e+08	1.92562e+07	1.27531e+08	5.44712e+07	4.04173e+07	7.15183e+07	8.86453e+07	1.13301e+08	9.91835e+07	9.83133e+07	3.03507e+07	3.34295e+07	8.13012e+07	1.79032e+07	9.81425e+07	7.38787e+07	4.84384e+07	4.01837e+07	5.67297e+07	4.57771e+07	1.20639e+06	7.01107e+07	9.09971e+07	9.74668e+07	9.59783e+07
Com_2619_pos	L-(+)-Citrulline	C6 H13 N3 O3	175.096	1.338	176.103	Full match	No results	Full match	Organic acids and derivatives	Carboxylic acids and derivatives	Amino acids, peptides, and analogues	Alpha amino acids	5.87178e+06	5.93642e+06	3.73085e+06	6.9017e+06	4.36868e+06	6.59622e+06	2.80725e+06	4.7859e+06	2.55378e+06	5.56756e+06	1.67293e+06	3.2912e+06	2.6471e+06	4.45742e+06	1.08057e+06	949421	2.40846e+06	1.24434e+06	1.33836e+08	5.75215e+06	4.16662e+06	1.02708e+08	2.68078e+07	5.08017e+06	1.25429e+07	1.26552e+07	1.04478e+07
Com_2629_pos	Methylhippuric acid	C10 H11 N O3	193.074	5.509	194.082	Full match	No results	Full match	Organic acids and derivatives	Carboxylic acids and derivatives	Amino acids, peptides, and analogues	N-acyl-alpha amino acids and derivatives	1.09842e+08	5.71447e+07	4.58777e+06	7.00782e+07	1.12234e+07	7.63896e+06	4.90329e+06	1.55265e+07	5.78973e+07	8.95305e+06	2.93923e+07	5.34004e+07	6.27145e+06	4.97375e+07	2.31941e+07	7.02139e+06	3.67924e+07	2.86372e+07	4.69146e+07	9.28828e+06	2.65466e+07	2.49045e+07	1.21972e+07	2.33137e+07	2.75893e+07	3.13256e+07	3.43151e+07
Com_2708_pos	2-{1-[2-(1-benzothiophen-5-ylamino)-2-oxoethyl]cyclohexyl}acetic acid	C18 H21 N O3 S	331.127	2.173	332.134	Invalid mass	No results	No match					1.05962e+08	9.4555e+06	1.09563e+07	9.05046e+07	1.0693e+07	8.65811e+06	3.11086e+06	393157	2.33883e+07	6.10784e+06	2.50981e+06	2.27382e+07	253251	2.53445e+07	4.0111e+06	1.24611e+06	3.0285e+07	2.82971e+06	722402	354979	269241	404554	3.4323e+06	241740	1.42032e+07	1.45648e+07	1.4822e+07
Com_2714_pos	2-benzyl-6-hydroxy-2-azabicyclo[2.2.2]octan-3-one	C14 H17 N O2	231.127	6.324	232.134	Full match	No results	No results					899684	883444	589094	1.30069e+08	821914	822134	483304	604345	731837	830638	916561	1.09748e+06	622670	795256	858595	1.06608e+06	694599	847542	3.79079e+07	1.76653e+06	4.49288e+07	3.61845e+07	1.00828e+06	4.60561e+07	1.01541e+07	1.0123e+07	1.0582e+07
Com_2726_pos	Cer 12:1;2O/2:0	C14 H27 N O3	257.2	5.896	241.181	No results	Full match	No results					3.19357e+07	1.1228e+08	7.69574e+07	3.15749e+07	1.18322e+08	1.00808e+08	3.21313e+07	3.93109e+06	2.11151e+07	5.10445e+07	7.51186e+06	2.40152e+07	6.63858e+06	8.83005e+07	7.97332e+07	5.43067e+06	8.87519e+07	1.07569e+08	2.79216e+07	5.57663e+06	4.36697e+07	2.79497e+07	7.1036e+06	3.4333e+07	4.46363e+07	4.3409e+07	4.46496e+07
Com_2727_pos	2-[(5-nitro-2-furyl)carbonyl]hydrazine-1-carbothioamide	C6 H6 N4 O4 S	230.008	5.979	231.015	Invalid mass	No results	No results					2.08133e+07	7.83808e+07	1.21658e+07	1.70303e+07	1.24858e+08	2.81746e+07	2.06238e+06	2.27781e+07	3.24005e+07	3.9857e+06	3.85287e+07	2.98888e+07	2.55036e+07	3.68709e+06	2.11581e+07	6.38943e+07	2.82334e+06	1.17529e+07	9.76828e+07	1.26314e+07	1.11056e+08	1.04426e+08	5.49334e+07	1.51604e+08	3.71982e+07	4.02988e+07	4.0663e+07
Com_2744_pos	2-Naphthol	C10 H8 O	144.058	6.026	145.065	No results	No results	Full match	Benzenoids	Naphthalenes	Naphthols and derivatives	Naphthols and derivatives	3.69121e+07	1.14771e+08	2.29147e+07	1.29308e+07	1.2333e+07	4.37257e+06	1.65102e+07	1.56667e+07	3.03828e+07	2.2936e+07	9.13037e+06	1.668e+07	2.24948e+07	1.34112e+07	1.00218e+08	2.43607e+07	5.12474e+07	4.2424e+07	3.33309e+07	2.99237e+07	3.59642e+07	2.86432e+07	2.45879e+07	4.27834e+07	3.18648e+07	3.67614e+07	2.07163e+07
Com_2746_pos	3-(2-Naphthyl)-D-Alanine	C13 H13 N O2	215.095	5.778	198.092	No results	No results	Full match					765674	511533	345763	1.28257e+08	591007	457206	225583	308965	384969	406743	539319	482043	315029	564547	411002	364989	630288	518709	773527	481773	1.14582e+06	401510	586491	451215	5.96248e+06	6.12195e+06	6.44725e+06
Com_2772_pos	19(R)-HETE	C20 H32 O3	140.122	9.17	303.233	Invalid mass	Invalid mass	No results	Lipids and lipid-like molecules	Fatty Acyls	Eicosanoids	Hydroxyeicosatetraenoic acids	3.67173e+07	7.04444e+07	2.65452e+07	1.0509e+06	3.53043e+07	3.55882e+07	3.08845e+07	1.91305e+07	2.95595e+07	7.30962e+07	3.71893e+07	4.77974e+07	7.30632e+06	8.75526e+07	1.01796e+08	7.665e+06	5.37247e+07	8.14143e+07	3.69276e+07	6.45451e+06	1.53046e+07	5.11581e+07	2.31533e+06	2.24547e+07	4.52503e+07	4.25496e+07	3.95824e+07
Com_2787_pos	Eucalyptol	C10 H18 O	136.125	8.072	137.133	Invalid mass	No results	No results	Organoheterocyclic compounds	Oxanes	Not available	Oxanes	8.18213e+07	7.59677e+07	4.14495e+07	3.48463e+07	5.18603e+07	8.3992e+07	6.12155e+07	3.22774e+07	5.63623e+07	8.31588e+07	7.31636e+07	1.00576e+08	4.81022e+07	8.82206e+07	8.786e+07	5.22914e+07	5.78763e+07	8.04136e+07	1.06304e+08	3.58633e+07	3.50632e+07	8.11215e+07	3.9548e+07	3.8869e+07	6.56835e+07	4.46289e+07	4.94554e+07
Com_2790_pos	7-(2-hydroxypropan-2-yl)-1,4a-dimethyl-decahydronaphthalen-1-ol	C15 H28 O2	222.199	8.423	205.195	Invalid mass	No results	No results					5.32309e+07	7.76161e+07	4.675e+07	3.66876e+07	5.36503e+07	6.10822e+07	5.09114e+07	2.88408e+07	3.7759e+07	9.2783e+07	3.65107e+07	3.92783e+07	4.8892e+07	8.41509e+07	9.00882e+07	2.97912e+07	6.85767e+07	7.02788e+07	6.39282e+06	8.63195e+06	1.6463e+07	1.11911e+08	5.64997e+07	4.32434e+07	5.48962e+07	5.54088e+07	5.3805e+07
Com_2849_pos	IPK	C17 H32 N4 O4	338.232	5.682	339.24	Invalid mass	No results	No results					351446	404405	256097	412817	387005	330765	180601	194752	276119	292132	248831	305503	254256	308760	9.86261e+07	332170	318293	373357	347416	368117	304472	240060	418894	368438	2.25993e+06	2.03917e+06	2.11756e+06
Com_2858_pos	7α-Hydroxytestosterone	C19 H28 O3	304.202	7.755	305.21	Invalid mass	No results	No results	Lipids and lipid-like molecules	Steroids and steroid derivatives	Androstane steroids	Androgens and derivatives	2.41405e+07	5.58204e+07	9.59941e+06	8.70411e+07	1.24263e+08	2.70078e+07	1.6981e+07	1.62357e+07	2.38413e+07	2.32127e+07	7.3024e+07	2.99328e+07	1.81831e+07	4.25248e+07	2.06021e+07	2.92629e+07	1.19712e+07	2.1669e+07	9.16062e+07	2.23288e+07	1.35164e+08	5.11967e+07	1.76725e+07	3.77373e+07	3.52329e+07	4.79824e+07	4.68773e+07
Com_2860_pos	2-phenylthiomorpholin-3-one	C10 H11 N O S	193.057	6.454	194.064	Full match	No results	No results					3.37868e+06	4.24194e+06	2.96839e+06	1.22123e+08	3.48148e+06	3.85365e+06	4.05006e+06	2.93275e+06	4.44747e+06	4.72866e+06	3.31462e+06	4.09027e+06	3.99063e+06	4.00321e+06	3.27772e+06	3.2667e+06	3.21826e+06	3.4801e+06	3.51683e+06	5.61402e+06	3.77317e+06	3.33817e+06	6.3185e+06	3.82931e+06	5.13417e+06	5.07824e+06	8.11681e+06
Com_2864_pos	Indole	C8 H7 N	117.058	5.215	118.065	Full match	No results	No results	Organoheterocyclic compounds	Indoles and derivatives	Indoles	Indoles	1.14173e+07	3.47384e+07	1.80499e+07	1.21745e+08	3.19447e+07	2.45116e+07	1.12825e+07	1.63261e+07	5.05868e+07	2.1012e+07	3.45038e+07	5.96837e+07	1.86177e+07	4.45651e+07	2.54024e+07	2.24561e+07	6.64853e+07	1.29926e+07	7.07517e+07	1.27313e+07	2.15525e+07	6.34944e+07	3.2363e+07	2.23985e+07	4.52535e+07	4.36427e+07	4.65588e+07
Com_2867_pos	1-(3,4-dimethoxyphenyl)ethan-1-one oxime	C10 H13 N O3	195.09	4.67	196.097	Full match	No results	Full match					2.00442e+07	7.13177e+07	2.53735e+07	2.69829e+07	5.12949e+07	2.95951e+07	9.92092e+06	3.52638e+07	4.63576e+07	1.12771e+07	1.00471e+08	6.2811e+07	3.59084e+07	3.63733e+07	3.81252e+07	2.40278e+07	1.87804e+07	3.95217e+07	8.24866e+06	4.81168e+06	8.38536e+06	7.13499e+06	5.08868e+06	1.30743e+07	3.07197e+07	2.6608e+07	2.81646e+07
Com_2869_pos	1-(3-ethyl-2,4-dihydroxy-6-methoxyphenyl)butan-1-one	C13 H18 O4	220.11	5.652	221.118	Invalid mass	No results	No results					8.76402e+07	8.67673e+07	3.44461e+07	9.95738e+07	6.77493e+07	5.37836e+07	1.91671e+07	3.69591e+07	6.86027e+07	3.12364e+07	5.18012e+07	7.70787e+07	3.12518e+07	7.05397e+07	8.76213e+07	5.97165e+07	6.52454e+07	1.01075e+08	7.69686e+07	1.34802e+08	9.17567e+07	6.14992e+07	6.46379e+07	9.74948e+07	6.47147e+07	6.62887e+07	7.03703e+07
Com_2875_pos	3-hydroxy-3,4-bis[(4-hydroxy-3-methoxyphenyl)methyl]oxolan-2-one	C20 H22 O7	356.126	5.807	357.134	Invalid mass	No results	No results					8.80381e+07	6.3855e+07	1.58927e+07	4.92733e+07	5.7799e+07	2.86684e+07	1.65306e+07	1.58437e+07	9.18712e+07	2.88707e+07	5.80326e+07	6.97118e+07	1.14256e+07	4.41078e+07	1.52445e+07	1.67259e+07	3.50091e+07	1.50829e+07	5.81363e+07	8.39841e+07	6.29875e+07	2.75516e+07	3.02904e+07	3.76721e+07	3.87045e+07	3.78162e+07	3.68391e+07
Com_2908_pos	methyl 2-cyano-3-(3,5-dimethyl-1H-pyrrol-2-yl)acrylate	C11 H12 N2 O2	204.09	4.81	205.098	Full match	No results	Full match					2.07321e+07	1.9898e+07	5.89001e+06	2.76034e+07	2.08368e+07	1.05546e+07	3.83054e+06	9.24226e+06	1.86522e+07	6.36224e+06	2.17277e+07	1.9743e+07	1.02466e+07	1.99852e+07	1.71253e+07	1.75467e+07	1.27445e+07	2.06422e+07	1.18039e+08	1.5874e+07	9.40912e+07	7.75075e+07	1.326e+07	6.7821e+07	2.76848e+07	2.98256e+07	2.82064e+07
Com_2923_pos	N(6)-OH-Me-Adenosine	C11 H15 N5 O5	297.112	5.132	298.119	Invalid mass	No results	No results	Nucleosides, nucleotides, and analogues	Purine nucleosides	Not available	Purine nucleosides	5.6906e+06	4.6891e+07	1.17041e+07	1.28614e+07	4.43661e+07	1.95918e+07	279495	1.96257e+07	1.72009e+07	470321	3.86665e+07	2.49328e+07	6.40443e+07	1.02089e+07	9.5655e+07	1.69827e+08	1.29564e+07	4.74263e+07	1.53817e+07	1.93969e+07	1.39872e+07	1.8036e+07	3.18925e+07	1.10362e+07	2.57312e+07	2.69635e+07	2.82245e+07
Com_2939_pos	Apocynin	C9 H10 O3	166.064	5.656	167.071	Full match	No results	Full match	Organic oxygen compounds	Organooxygen compounds	Carbonyl compounds	Alkyl-phenylketones	6.13294e+07	6.06647e+07	1.79298e+07	4.29339e+07	4.26794e+07	3.7076e+07	1.64385e+07	2.18693e+07	3.21176e+07	2.84012e+07	8.05954e+07	4.60834e+07	2.14458e+07	5.87559e+07	3.13393e+07	2.32273e+07	3.0083e+07	4.73041e+07	1.10078e+08	3.05146e+07	1.3259e+08	5.01439e+07	2.9035e+07	7.14824e+07	4.02599e+07	6.37435e+07	6.83433e+07
Com_2976_pos	4-{3-[(3,4-dihydroxyphenyl)methyl]-2-methylbutyl}benzene-1,2-diol	C18 H22 O4	302.152	6.143	303.159	Full match	No results	No results					3.96345e+07	4.70922e+07	2.78133e+07	5.55203e+07	3.48521e+07	3.97475e+07	1.66783e+07	2.43485e+07	3.62344e+07	4.16779e+07	3.90158e+07	6.04607e+07	3.84977e+07	3.8513e+07	7.78552e+07	3.09903e+07	4.2727e+07	8.34882e+07	7.82357e+07	6.23775e+07	8.45684e+07	1.0381e+08	6.13518e+07	8.50883e+07	3.92665e+07	8.64367e+07	7.11877e+07
Com_3029_pos	Normeperidine	C14 H19 N O2	233.142	5.353	234.149	Full match	No results	No results	Organoheterocyclic compounds	Piperidines	Phenylpiperidines	Phenylpiperidines	4.5824e+06	4.35075e+06	1.17581e+06	1.1483e+08	1.68009e+06	1.58361e+06	923203	1.22012e+06	3.5092e+06	1.80298e+06	2.54019e+06	4.04863e+06	1.35572e+06	1.03692e+06	5.59268e+06	4.00832e+06	1.92405e+06	6.35455e+06	1.10142e+07	9.79862e+06	7.31049e+06	8.0573e+06	4.0427e+06	9.61805e+06	8.53258e+06	8.45086e+06	8.8589e+06
Com_3035_pos	Diacetoxyscirpenol	C19 H26 O7	348.157	6.041	349.164	Invalid mass	No results	No results	Lipids and lipid-like molecules	Prenol lipids	Sesquiterpenoids	Trichothecenes	4.4948e+07	5.39386e+07	4.08412e+07	4.9961e+07	9.77072e+07	5.68343e+07	2.1735e+07	4.53433e+07	4.76312e+07	3.70617e+07	4.98896e+07	5.81265e+07	2.02487e+07	8.04022e+07	7.12549e+07	3.2987e+07	7.78519e+07	7.76523e+07	9.39115e+07	4.33909e+07	9.70378e+07	7.33145e+07	6.59332e+07	9.16566e+07	5.76718e+07	6.14563e+07	6.24794e+07
Com_3065_pos	13,14-dihydro-15-keto-tetranor Prostaglandin E2	C16 H26 O5	280.167	6.42	281.174	Invalid mass	No results	No results					4.22421e+07	3.16806e+07	1.67811e+07	4.0318e+07	4.69694e+07	2.02254e+07	7.17295e+06	2.26291e+07	3.17589e+07	1.83466e+07	3.74802e+07	4.04942e+07	1.47573e+07	5.6025e+07	5.15581e+07	2.23102e+07	7.3307e+07	5.0163e+07	1.83992e+07	4.31387e+07	1.27354e+08	6.73567e+07	3.40012e+07	7.49013e+07	4.39916e+07	4.74616e+07	4.88539e+07
Com_3067_pos	2-(14,15-Epoxyeicosatrienoyl) glycerol	C23 H38 O5	394.273	8.4	395.28	Full match	No results	Full match	Lipids and lipid-like molecules	Glycerolipids	Monoradylglycerols	2-monoacylglycerols	2.35283e+06	6.91872e+06	3.53204e+06	1.84212e+06	5.23781e+06	2.16765e+06	2.77108e+06	1.33221e+06	1.65358e+06	2.51525e+06	5.70959e+06	2.38771e+06	3.41408e+06	1.49243e+06	2.06961e+06	2.48463e+06	1.15083e+06	2.18886e+06	1.23604e+07	3.21758e+06	1.27226e+08	9.50248e+06	1.52839e+06	1.38198e+07	6.2229e+06	6.55029e+06	7.55428e+06
Com_3069_pos	10b-methyl-1,5,6,10b-tetrahydroimidazo[2,1-a]isoquinolin-2(3H)-one	C12 H14 N2 O	101.056	4.933	203.118	Invalid mass	No results	No results					1.60182e+07	4.05637e+07	1.19988e+07	2.10967e+07	4.67109e+07	1.35671e+07	2.57877e+06	1.11854e+07	1.36946e+07	4.4505e+06	2.05363e+07	1.79329e+07	2.40829e+07	1.6931e+07	2.65011e+07	1.22163e+07	1.18919e+07	2.45553e+07	1.11523e+08	5.69581e+06	8.089e+07	6.40168e+07	2.12528e+06	1.20817e+08	2.77749e+07	2.85181e+07	3.08239e+07
Com_3092_pos	2-(2-acetyl-3,5-dihydroxyphenyl)acetic acid	C10 H10 O5	192.043	5.201	193.05	Invalid mass	No match	No results					2.11406e+07	1.65154e+07	1.13109e+07	2.52287e+07	1.80198e+07	1.1882e+07	3.78466e+06	1.05438e+06	8.68188e+06	5.30375e+06	4.31304e+07	1.09077e+07	2.7819e+06	1.73662e+07	3.56926e+06	2.84816e+06	8.00357e+07	6.4538e+06	8.29471e+06	1.46194e+06	3.23527e+06	4.24473e+06	4.67044e+06	3.58413e+06	1.35084e+07	1.54939e+07	1.52441e+07
Com_3106_pos	N1-cyclooctyl-4-hydroxy-1-piperidinecarbothioamide	C14 H26 N2 O S	308.129	7.518	309.136	Invalid mass	No results	No results					2.57165e+06	3.30746e+07	9.27372e+06	3.00215e+06	6.84085e+07	4.02428e+07	384693	1.5247e+06	3.14419e+06	4.62694e+06	1.85044e+07	9.81268e+07	1.04095e+06	1.06281e+07	747874	8.60259e+06	2.60987e+06	421683	6.7625e+06	3.38755e+07	4.41917e+06	2.59046e+06	2.51651e+06	2.04701e+06	1.79408e+07	1.97945e+07	1.98622e+07
Com_3133_pos	LNK	C16 H31 N5 O5	373.226	6.876	374.233	Invalid mass	No results	No results					1.00063e+06	1.32344e+06	1.14212e+06	1.06853e+06	1.22399e+06	1.39082e+06	2.03024e+06	917353	868795	1.44821e+06	1.09184e+06	963775	1.15046e+06	1.21109e+06	1.31129e+06	1.05195e+06	1.20732e+06	1.24915e+06	1.08674e+08	1.33806e+06	7.6271e+07	8.76912e+07	1.15617e+06	4.67325e+07	1.04847e+07	9.63967e+06	1.08432e+07
Com_3153_pos	trans-Cinnamaldehyde	C9 H8 O	132.058	6.882	133.065	Full match	No results	No results	Phenylpropanoids and polyketides	Cinnamaldehydes	Not available	Cinnamaldehydes	2.03371e+07	2.50149e+07	1.58872e+07	8.3995e+06	1.55934e+07	9.57619e+06	9.58166e+07	1.74578e+07	1.57432e+07	2.66459e+07	2.09018e+07	1.93308e+07	2.82068e+07	5.59963e+06	1.8102e+07	2.37122e+07	2.41156e+07	3.00065e+07	2.62759e+07	2.18971e+07	2.91297e+07	1.53974e+07	2.07802e+07	3.34023e+07	2.22786e+07	2.25783e+07	3.09364e+07
Com_3198_pos	3-(3-pyridinyl)propanoic acid	C8 H9 N O2	151.064	1.932	152.071	Full match	No results	Full match					6.0424e+07	6.83238e+07	4.54732e+07	6.85161e+07	1.0933e+08	4.25245e+07	1.47433e+07	2.474e+07	4.74755e+07	2.1493e+07	4.28715e+07	4.8192e+07	1.71969e+07	2.67258e+07	1.38304e+07	1.83719e+07	2.47673e+07	2.09938e+07	9.14537e+07	1.6105e+07	6.83009e+07	5.1771e+07	5.15331e+07	7.96492e+07	4.61922e+07	3.30199e+07	3.27399e+07
Com_3222_pos	4-phenoxyphenyl 4-hydroxypiperidine-1-carboxylate	C18 H19 N O4	335.114	5.747	336.121	Invalid mass	No results	No results					2.65431e+06	1.45199e+07	5.23816e+06	3.25642e+06	1.85764e+07	4.67427e+06	2.72358e+06	3.24205e+07	1.01148e+07	4.79882e+06	8.80344e+07	6.03354e+06	1.24946e+07	1.16194e+07	7.0504e+06	1.05067e+07	4.07587e+06	9.70071e+06	7.39978e+06	3.77031e+06	1.55794e+07	2.02012e+07	3.31695e+06	1.87064e+07	1.80068e+07	1.96685e+07	1.62389e+07
Com_3232_pos	Creatinine	C4 H7 N3 O	113.059	6.552	114.066	No results	No results	Full match	Organic acids and derivatives	Carboxylic acids and derivatives	Amino acids, peptides, and analogues	Alpha amino acids and derivatives	6.7458e+07	7.85597e+07	4.70623e+07	6.53851e+07	7.54139e+07	6.03403e+07	2.3711e+07	4.3956e+07	4.78935e+07	4.26934e+07	5.40229e+07	5.9673e+07	2.05193e+07	7.01647e+07	6.60763e+07	2.73273e+07	7.58578e+07	7.99486e+07	4.95336e+07	3.20734e+07	4.95227e+07	4.38162e+07	2.7405e+07	5.06455e+07	5.0156e+07	5.34235e+07	5.47086e+07
Com_3247_pos	5-fluoro AB-PINACA N-(4-hydroxypentyl) metabolite	C18 H25 F N4 O3	386.172	6.154	387.179	Invalid mass	No results	No results	Organic acids and derivatives	Carboxylic acids and derivatives	Amino acids, peptides, and analogues	N-acyl-alpha amino acids and derivatives	3.44632e+07	4.22381e+07	3.75133e+07	4.01022e+07	4.3301e+07	4.86508e+07	2.41982e+07	3.78944e+07	2.52643e+07	4.34373e+07	5.39807e+07	4.14817e+07	2.27982e+07	4.57856e+07	4.57279e+07	3.55269e+07	4.25768e+07	4.70839e+07	9.64059e+07	9.6948e+07	9.4639e+07	9.42391e+07	7.43665e+07	1.16186e+08	5.2839e+07	5.18512e+07	4.70119e+07
Com_3278_pos	trans-3-Hydroxycotinine	C10 H12 N2 O2	192.09	2.283	193.098	Full match	No results	No results	Organoheterocyclic compounds	Pyridines and derivatives	Pyrrolidinylpyridines	Pyrrolidinylpyridines	3.89993e+07	2.10083e+07	1.81033e+07	4.18895e+07	3.08908e+07	2.46224e+07	1.01848e+07	1.00372e+07	2.09998e+07	1.77991e+07	2.9984e+07	2.58615e+07	7.8241e+06	2.92158e+07	2.72012e+07	8.38459e+06	2.93079e+07	4.54723e+07	1.03076e+08	1.5354e+07	4.54408e+07	7.16598e+07	1.08048e+07	4.5175e+07	2.59721e+07	2.33441e+07	2.82461e+07
Com_3312_pos	2-ethyl-1H-perimidine	C13 H12 N2	196.101	1.769	197.108	Full match	No results	No results					4.04435e+06	998083	160955	2.22485e+06	966043	214926	160768	173442	809677	268591	487247	1.06809e+06	233110	1.3543e+06	183967	530964	587590	188413	1.01593e+08	412537	3.79411e+06	4.80821e+07	457421	5.17192e+06	5.62597e+06	5.82424e+06	6.27284e+06
Com_3322_pos	5α-Dihydrotestosterone	C19 H30 O2	290.225	7.918	291.232	Full match	No results	Full match	Lipids and lipid-like molecules	Steroids and steroid derivatives	Androstane steroids	Androgens and derivatives	3.14442e+07	7.25763e+07	7.35441e+07	2.42696e+07	7.67071e+07	9.47246e+07	2.58874e+07	3.08717e+07	7.79125e+07	5.07619e+07	6.02956e+07	8.0341e+07	7.31956e+06	4.70205e+07	6.73564e+07	7.03541e+06	3.52216e+07	5.69684e+07	6.028e+07	6.35945e+06	5.20354e+07	4.92972e+07	6.63022e+06	5.26625e+07	4.96509e+07	4.93983e+07	5.63319e+07
Com_3330_pos	5-acetyl-2,6-dimethyl-1,2,3,4-tetrahydropyridin-4-one	C9 H13 N O2	167.095	1.75	168.102	Full match	No results	Full match					3.5218e+07	3.552e+07	2.43045e+07	3.58937e+07	5.75411e+07	2.49399e+07	1.14893e+07	1.00134e+07	2.3478e+07	1.23824e+07	1.26915e+07	2.24316e+07	4.0899e+06	7.20281e+07	6.73824e+06	3.42977e+06	3.02179e+07	7.3839e+06	9.29865e+06	5.80516e+06	5.73331e+06	6.17942e+06	6.74271e+06	4.64643e+06	2.19024e+07	1.63319e+07	2.3444e+07
Com_3364_pos	Norharman	C11 H8 N2	168.069	5.392	169.077	Full match	No results	No results	Organoheterocyclic compounds	Indoles and derivatives	Pyridoindoles	Beta carbolines	2.31166e+07	7.80829e+06	4.1963e+06	7.96774e+06	8.10863e+06	4.57598e+06	2.51015e+06	5.41573e+06	1.2796e+07	3.4309e+06	1.08089e+07	1.39597e+07	5.14327e+06	2.55102e+07	1.20627e+07	1.12464e+07	1.85333e+07	1.43358e+07	8.57635e+06	2.15683e+07	1.14021e+08	1.05036e+07	2.10743e+07	3.1694e+07	1.30092e+07	1.49841e+07	1.58662e+07
Com_3386_pos	Indole-3-propionic acid	C11 H11 N O2	189.079	5.635	190.087	No results	Full match	Full match	Organoheterocyclic compounds	Indoles and derivatives	Indolyl carboxylic acids and derivatives	Indolyl carboxylic acids and derivatives	4.82684e+07	2.59376e+07	1.86758e+07	1.00846e+08	2.35122e+07	2.32854e+07	1.12741e+07	8.50861e+06	3.37531e+07	1.62144e+07	2.03455e+07	3.60875e+07	3.96673e+06	2.03584e+07	1.59638e+07	2.22638e+07	1.37299e+07	1.6188e+07	2.38419e+07	1.61556e+07	5.58485e+06	8.00722e+06	2.38316e+07	2.62349e+07	2.47349e+07	2.44631e+07	2.35596e+07
Com_3399_pos	Norbuprenorphine	C25 H35 N O4	413.257	6.968	414.264	Full match	No results	No results	Benzenoids	Phenanthrenes and derivatives	Not available	Phenanthrenes and derivatives	738247	969219	836896	760022	876193	1.08612e+06	646308	488362	619723	1.04811e+06	1.03903e+06	739377	525168	1.0754e+06	1.13504e+06	550904	980097	1.16568e+06	8.89846e+07	795188	4.28472e+07	8.92147e+07	540306	4.21392e+07	1.01975e+07	1.07796e+07	1.16431e+07
Com_3402_pos	ω-Hydroxynorfentanyl	C14 H20 N2 O2	248.153	4.858	249.16	Full match	No results	No results	Benzenoids	Benzene and substituted derivatives	Anilides	Anilides	1.79955e+07	2.44848e+07	3.08359e+06	1.11602e+07	1.78997e+07	3.25998e+06	122420	5.94817e+06	1.17018e+07	206721	1.57558e+07	1.20822e+07	2.60617e+06	5.00482e+07	2.1475e+07	3.03285e+06	2.35719e+07	2.39135e+07	9.86448e+07	1.22998e+06	1.5591e+07	5.03864e+07	551314	1.98903e+07	2.07758e+07	2.02512e+07	2.17839e+07
Com_3404_pos	Citral	C10 H16 O	152.12	6.88	135.117	Full match	No results	No results	Lipids and lipid-like molecules	Prenol lipids	Monoterpenoids	Acyclic monoterpenoids	3.75497e+07	8.95486e+07	3.6034e+07	4.43735e+07	7.26334e+07	5.29147e+07	4.11917e+07	4.56598e+07	2.85852e+07	8.07546e+07	4.65752e+07	3.33084e+07	1.78773e+07	6.8725e+07	6.17767e+07	1.94438e+07	5.36556e+07	5.60527e+07	3.10365e+07	1.78029e+07	3.86298e+07	7.10924e+07	1.58814e+07	3.17318e+07	3.96913e+07	3.48756e+07	4.58465e+07
Com_3409_pos	methyl 2-(benzoylamino)acetate	C10 H11 N O3	193.074	6.914	194.082	Full match	No results	Full match					723889	957422	826248	773009	841179	1.00617e+06	1.46874e+06	5.2306e+07	7.56723e+07	1.04769e+06	8.05487e+06	2.62014e+07	832282	876143	948631	761018	873414	903675	684247	967999	754240	1.2964e+06	836414	749271	8.89129e+06	8.24127e+06	8.85134e+06
Com_3426_pos	Pyridoxal	C8 H9 N O3	167.059	5.131	168.066	Full match	No results	No results	Organoheterocyclic compounds	Pyridines and derivatives	Pyridine carboxaldehydes	Pyridoxals and derivatives	2.04431e+07	7.52556e+07	1.88353e+07	2.97588e+07	5.17122e+07	2.83234e+07	3.12431e+06	3.31411e+07	3.41288e+07	5.271e+06	4.71704e+07	3.21501e+07	3.05465e+07	6.62763e+07	8.00497e+07	1.08781e+08	1.4045e+07	7.6944e+07	1.04704e+07	3.44889e+07	1.93193e+07	8.53811e+06	1.09184e+07	2.02487e+07	3.32755e+07	3.83842e+07	3.38369e+07
Com_3442_pos	tert-Butyl N-[1-(aminocarbonyl)-3-methylbutyl]carbamate	C11 H22 N2 O3	230.164	5.143	231.171	Full match	No results	No results	Organic acids and derivatives	Carboxylic acids and derivatives	Amino acids, peptides, and analogues	Leucine and derivatives	1.53443e+07	1.29623e+07	4.90076e+06	1.35238e+07	1.48579e+07	1.11544e+07	4.63303e+06	2.87354e+06	1.09949e+07	1.09346e+07	2.55381e+07	1.75105e+07	4.3511e+06	3.65601e+07	9.23823e+06	1.21117e+07	2.27422e+07	5.98765e+06	9.75091e+07	7.31216e+06	1.40205e+07	3.28413e+07	2.85206e+07	2.11068e+07	1.91588e+07	1.85423e+07	1.87286e+07
Com_3443_pos	8-(1,2-dihydroxy-3-methylbut-3-en-1-yl)-7-methoxy-2H-chromen-2-one	C15 H16 O5	276.098	5.537	277.105	Invalid mass	No results	No results					5.72603e+07	6.07762e+07	3.00263e+07	6.59122e+07	6.19094e+07	5.83474e+07	2.62981e+07	3.22068e+07	5.52812e+07	4.64558e+07	1.54098e+07	3.27335e+07	5.4497e+07	5.07311e+07	7.96233e+07	7.54381e+07	4.30904e+07	6.54253e+07	3.56252e+07	1.08231e+08	6.37346e+07	3.12796e+07	7.23348e+07	7.23159e+07	5.12581e+07	5.42026e+07	4.45745e+07
Com_3453_pos	Sulfamerazine	C11 H12 N4 O2 S	264.073	4.808	265.08	Invalid mass	No results	No results	Benzenoids	Benzene and substituted derivatives	Benzenesulfonamides	Aminobenzenesulfonamides	2.69786e+07	7.45133e+07	1.7983e+07	1.94946e+06	1.00302e+08	4.00896e+07	1.33567e+07	1.36746e+07	2.28534e+07	3.43115e+07	5.33468e+07	2.98078e+07	1.21082e+07	5.02298e+07	3.16847e+07	3.19994e+07	1.72975e+07	3.99512e+07	5.07999e+07	1.74786e+07	2.38724e+07	3.21266e+07	3.15816e+07	3.51794e+07	3.95066e+07	3.67481e+07	3.70988e+07
Com_3495_pos	16-Heptadecyne-1,2,4-triol	C17 H32 O3	306.218	8.03	307.225	Invalid mass	No results	No results	Lipids and lipid-like molecules	Fatty Acyls	Fatty alcohols	Long-chain fatty alcohols	3.30682e+07	4.24849e+07	2.03206e+07	8.63929e+07	3.10826e+07	3.20694e+07	1.4539e+07	8.38517e+06	2.12944e+07	5.04038e+07	2.54136e+07	1.56507e+07	1.07771e+07	4.47879e+07	3.26705e+07	1.8482e+07	2.58105e+07	2.38702e+07	6.07808e+07	1.41724e+07	5.25689e+07	8.65705e+07	5.70148e+07	5.80066e+07	4.46606e+07	4.64955e+07	4.03633e+07
Com_3498_pos	3-[1-(dimethylamino)-1H-pyrrol-2-yl]-2-(2-furylcarbonyl)acrylonitrile	C14 H13 N3 O2	255.101	5.22	256.109	Full match	No results	No results					2.2483e+07	7.76462e+06	2.5725e+06	1.38785e+07	1.32305e+07	5.58591e+06	578997	3.20771e+06	8.9635e+06	1.14755e+06	8.15464e+06	1.39004e+07	2.7142e+06	1.24516e+07	9.09461e+06	6.20314e+06	1.14498e+07	1.15902e+07	9.5675e+07	8.36917e+06	5.01561e+07	5.54023e+07	3.9216e+06	4.92652e+07	1.88579e+07	1.69186e+07	1.92402e+07
Com_3517_pos	N1,N1-dimethyl-4-fluoro-2-nitro-5-tetrahydro-1H-pyrrol-1-ylaniline	C12 H16 F N3 O2	253.122	5.137	254.129	Full match	No results	No results					7.04115e+06	3.99464e+06	1.73317e+06	8.90289e+06	4.88416e+06	2.22967e+06	372047	2.43941e+06	4.34542e+06	452463	5.80047e+06	8.77868e+06	2.69091e+06	3.57303e+06	6.64007e+06	7.06524e+06	3.87398e+06	6.23837e+06	9.52675e+07	6.18578e+06	3.92348e+07	4.44077e+07	3.69534e+06	3.5954e+07	1.23934e+07	1.16571e+07	1.24681e+07
Com_3546_pos	Tiglic acid	C5 H8 O2	100.053	5.433	223.095	Full match	No results	Full match	Lipids and lipid-like molecules	Fatty Acyls	Fatty acids and conjugates	Methyl-branched fatty acids	1.93855e+07	2.8882e+07	1.98508e+07	7.09888e+07	5.88437e+07	4.66519e+07	2.98991e+07	2.85895e+07	3.0685e+07	4.94177e+07	3.63333e+07	3.37569e+07	2.78022e+07	6.73859e+07	3.53493e+07	1.67731e+07	5.24144e+07	4.31171e+07	7.07388e+07	3.81911e+07	1.07136e+08	7.05368e+07	2.79971e+07	6.8272e+07	4.01523e+07	3.71295e+07	5.46598e+07
Com_3556_pos	3-(5-phenyl-1,3-oxazol-2-yl)-4-(trifluoromethyl)pyridine	C15 H9 F3 N2 O	290.062	1.437	291.069	Invalid mass	No results	No results					4.75305e+07	4.3511e+07	3.08224e+07	6.19582e+07	5.61307e+07	4.29348e+07	1.67478e+07	3.00892e+07	2.65967e+07	3.05157e+07	2.5222e+07	2.76307e+07	2.03292e+07	3.4799e+07	1.39152e+07	3.69316e+07	3.41529e+07	1.9614e+07	3.16665e+07	1.8705e+08	1.07565e+08	2.16345e+07	2.03106e+08	7.83743e+07	3.66023e+07	3.60034e+07	3.93101e+07
Com_3576_pos	trans,trans-2,4-Heptadienal	C7 H10 O	110.073	9.293	128.107	Full match	No results	No results	Organic oxygen compounds	Organooxygen compounds	Carbonyl compounds	Medium-chain aldehydes	3.98877e+06	5.24142e+06	7.81995e+07	4.23827e+06	9.22135e+06	1.32755e+07	8.23198e+07	2.5754e+07	3.66274e+06	1.71793e+07	4.78387e+06	3.96637e+06	3.23863e+07	2.94692e+06	3.87146e+06	1.49824e+07	1.81295e+07	3.82113e+06	1.61539e+07	1.50312e+07	5.35031e+06	1.28305e+07	9.68375e+06	1.47576e+07	1.71591e+07	1.31031e+07	7.90892e+06
Com_3597_pos	3-amino-4-(propylamino)cyclobut-3-ene-1,2-dione	C7 H10 N2 O2	154.075	3.694	155.082	Full match	No results	No results					7.92261e+06	1.29526e+07	8.46838e+06	1.02107e+07	1.32471e+07	1.19604e+07	7.05786e+06	8.29769e+06	7.17259e+06	1.27315e+07	7.80349e+06	8.47132e+06	1.16659e+07	7.59383e+06	8.93795e+06	1.58877e+07	6.53009e+06	8.79269e+06	9.96065e+06	2.28219e+07	1.13704e+07	8.75425e+06	2.35291e+08	1.17749e+07	1.29706e+07	1.26546e+07	1.20129e+07
Com_3625_pos	N~5~-(1,3,5-trimethyl-1H-pyrazol-4-yl)-1H-1,2,4-triazole-3,5-diamine	C8 H13 N7	207.124	5.742	208.131	Full match	No results	No results					3.89713e+07	5.74546e+07	6.68994e+07	5.19024e+07	6.91527e+07	8.17716e+07	6.83533e+07	7.10163e+07	4.88872e+07	1.06194e+08	5.16177e+07	5.79652e+07	9.33559e+07	3.39346e+07	5.53637e+07	1.32263e+08	3.21712e+07	5.77697e+07	2.47277e+07	2.03998e+08	6.0627e+07	1.96513e+07	2.33505e+08	9.65042e+07	5.78006e+07	5.60648e+07	5.643e+07
Com_3709_pos	N-(4-butyl-2-methylphenyl)-N'-[4-(4-methylpiperazino)phenyl]urea	C23 H32 N4 O	380.255	7.138	381.262	Invalid mass	No results	No results					9.59561e+06	8.13746e+06	1.08257e+07	8.8175e+06	8.15151e+06	1.63504e+07	9.74376e+06	3.30245e+06	1.35522e+07	1.71948e+07	1.0004e+07	1.76932e+07	906413	5.69491e+06	3.01569e+06	841664	5.07318e+06	4.43707e+06	1.74371e+07	2.87116e+06	1.02381e+08	2.56206e+07	1.69554e+06	1.28137e+07	1.16877e+07	1.14161e+07	1.22523e+07
Com_3713_pos	N1-tetrahydrofuran-2-ylmethyl-2-cyanoacetamide	C8 H12 N2 O2	336.181	2.372	169.098	Invalid mass	No results	No results					5.20205e+06	4.39115e+06	2.72928e+06	6.14044e+06	4.48447e+06	3.96627e+06	2.4028e+06	3.22686e+06	3.74704e+06	3.56273e+06	2.97977e+06	4.12285e+06	4.64382e+06	3.49614e+06	3.55367e+06	5.45948e+06	3.43299e+06	3.57916e+06	8.97356e+07	1.02588e+07	2.76677e+07	6.69528e+07	2.9885e+07	2.22949e+07	1.28972e+07	1.2752e+07	1.27965e+07
Com_3717_pos	3-Acetyl-2,5-dimethylfuran	C8 H10 O2	138.068	6.232	139.076	Full match	No results	No results	Organic oxygen compounds	Organooxygen compounds	Carbonyl compounds	Aryl alkyl ketones	3.38706e+07	1.68766e+07	1.33976e+07	1.5763e+07	1.71459e+07	1.72172e+07	1.12215e+07	1.44844e+07	1.68553e+07	1.87824e+07	1.89739e+07	1.94454e+07	1.44752e+07	1.76296e+07	1.85925e+07	1.65067e+07	1.71138e+07	1.95703e+07	3.56062e+07	2.39215e+07	4.72963e+07	3.00456e+07	2.23621e+07	3.23633e+07	7.8438e+07	8.54783e+07	8.01457e+07
Com_3737_pos	4-Methylumbelliferone hydrate	C10 H8 O3	176.048	6.45	177.055	Full match	No results	No results					4.49685e+07	7.2279e+07	1.73895e+07	3.17124e+07	4.46334e+07	2.60579e+07	5.50927e+07	7.71801e+07	2.68372e+07	9.9773e+07	7.48961e+07	3.76611e+07	9.97143e+07	4.07209e+07	4.8253e+07	3.64201e+07	2.48837e+07	5.50716e+07	4.87302e+07	5.7729e+07	1.76641e+07	3.73699e+07	5.54883e+07	6.7193e+07	4.12971e+07	4.14558e+07	4.38581e+07
Com_3767_pos	Ala-Ile	C9 H18 N2 O3	202.132	5.162	203.14	No results	Full match	Full match	Organic acids and derivatives	Carboxylic acids and derivatives	Amino acids, peptides, and analogues	Dipeptides	5.24952e+06	5.17631e+06	833073	4.33064e+06	7.01345e+06	3.81023e+06	1.32267e+06	1.73195e+06	4.24778e+06	3.50875e+06	6.96103e+06	5.86043e+06	2.37695e+06	1.858e+07	3.69102e+06	5.63764e+06	1.04408e+07	1.92614e+06	8.84159e+07	1.96425e+06	7.03533e+06	4.18585e+07	2.14565e+07	8.76682e+06	1.20768e+07	1.21049e+07	1.17567e+07
Com_3789_pos	Guggulsterone	C21 H28 O2	312.209	7.246	313.217	No results	No results	Full match	Lipids and lipid-like molecules	Steroids and steroid derivatives	Androstane steroids	Androgens and derivatives	1.44883e+07	1.68611e+07	693841	2.45312e+07	1.63427e+07	2.17784e+07	1.74227e+07	1.83111e+07	1.40758e+07	2.88612e+07	1.46853e+07	1.43545e+07	2.5867e+07	1.11998e+07	1.76628e+07	2.77091e+07	1.26121e+07	1.47094e+07	1.5255e+07	3.89846e+07	1.55434e+07	7.94101e+07	4.46162e+07	1.97485e+07	1.63425e+07	1.71135e+07	1.79951e+07
Com_3818_pos	2-(1-{2-[(3-furylmethyl)amino]-2-oxoethyl}cyclohexyl)acetic acid	C15 H21 N O4	279.148	5.421	280.155	Full match	No results	No results					5.60156e+06	2.16751e+06	301164	8.96541e+06	1.4155e+06	541472	242509	968528	690356	399593	7.30314e+07	3.69041e+06	507350	5.14594e+06	1.05831e+06	4.70918e+06	2.94968e+06	3.45108e+06	1.35773e+07	1.91003e+07	7.10576e+06	8.99886e+06	4.70698e+06	7.94315e+06	5.54044e+06	7.60961e+06	5.67452e+06
Com_3840_pos	2-(1-adamantyl)-1-morpholinoethan-1-one	C16 H25 N O2	263.187	6.627	264.194	Invalid mass	No results	No results					6.21293e+07	6.54765e+07	3.97052e+07	5.49554e+07	4.24861e+07	4.54746e+07	4.83833e+07	7.79168e+07	4.858e+07	9.81675e+07	6.49027e+07	6.69154e+07	9.61063e+07	3.86184e+07	4.55983e+07	7.86845e+07	2.67617e+07	4.98978e+07	2.9504e+07	1.28225e+08	7.61933e+07	2.44556e+07	1.26443e+08	1.02855e+08	5.0166e+07	5.42826e+07	5.289e+07
Com_3880_pos	N-Methylnicotinamide	C7 H8 N2 O	136.064	2.861	137.071	Full match	No results	No results	Organoheterocyclic compounds	Pyridines and derivatives	Pyridinecarboxylic acids and derivatives	Nicotinamides	6.42748e+07	2.69846e+07	2.10317e+07	8.62166e+07	3.89126e+07	3.13127e+07	1.38266e+07	1.19091e+07	2.97299e+07	2.39753e+07	2.86389e+07	3.83213e+07	1.75032e+07	5.23088e+07	4.30981e+07	1.53805e+07	3.91281e+07	6.17908e+07	5.96122e+07	5.23489e+07	9.1327e+07	4.43897e+07	3.34818e+07	1.01597e+08	3.76764e+07	3.8549e+07	4.31332e+07
Com_3944_pos	1-(2-pyridin-2-yldiazenyl)-2-naphthol	C15 H11 N3 O	267.101	5.13	250.098	Invalid mass	No results	No results					1.46503e+07	1.07562e+07	6.84753e+06	1.38945e+07	1.33614e+07	8.0199e+06	2.49614e+06	1.41162e+07	1.1085e+07	3.91321e+06	1.18791e+07	1.46587e+07	5.30584e+06	1.79116e+07	1.14113e+07	9.57705e+06	1.25571e+07	2.23996e+07	6.06613e+07	7.32474e+06	9.52642e+07	4.53907e+07	3.64558e+06	5.8498e+07	1.76771e+07	1.7927e+07	1.82718e+07
Com_3980_pos	(R,S)-Anatabine	C10 H12 N2	160.1	5.089	161.108	Full match	No results	No results	Organic nitrogen compounds	Organonitrogen compounds	Amines	Aralkylamines	6.83357e+07	1.76624e+07	5.85131e+06	4.23778e+07	1.35803e+07	7.04214e+06	2.89982e+06	5.15891e+06	2.97086e+07	4.68259e+06	8.13965e+06	2.89998e+07	6.99411e+06	2.32847e+07	1.43336e+07	8.76228e+06	1.21883e+07	1.40742e+07	3.72099e+07	4.92385e+06	1.27967e+07	5.47129e+07	2.6378e+06	1.58089e+07	1.86769e+07	1.95741e+07	1.93421e+07
Com_4018_pos	GNH	C12 H18 N6 O5	348.12	5.601	349.127	Invalid mass	No results	No results					1.11243e+07	6.05206e+07	6.81066e+07	4.46943e+07	7.87664e+07	8.17241e+07	2.33018e+07	2.59482e+07	1.47586e+07	4.2727e+07	3.37137e+07	4.91482e+07	1.71518e+07	3.16426e+07	4.04978e+07	2.88792e+07	3.06083e+07	4.49537e+07	2.74425e+07	8.04083e+07	3.69446e+07	2.4187e+07	4.83713e+07	1.57005e+07	3.8523e+07	4.12032e+07	4.08903e+07
Com_4023_pos	Linalool	C10 H18 O	154.136	7.3	155.143	No results	Full match	No results	Lipids and lipid-like molecules	Prenol lipids	Monoterpenoids	Acyclic monoterpenoids	4.5268e+07	3.19839e+07	1.24663e+07	2.53744e+07	2.87139e+07	4.55162e+07	1.97086e+07	2.24191e+07	3.54279e+07	4.19529e+07	6.86092e+07	3.57885e+07	8.77119e+06	4.5463e+07	1.3612e+07	6.02e+07	4.49135e+07	9.59908e+06	1.37978e+07	1.86369e+07	1.38199e+07	1.10891e+07	2.23093e+07	1.27493e+07	2.8738e+07	2.30277e+07	2.48958e+07
Com_4027_pos	20-Carboxy-Leukotriene B4	C20 H30 O6	366.203	6.624	367.21	No results	No results	Full match					3.67771e+07	5.15551e+07	2.64808e+07	3.15564e+07	4.59754e+07	4.58276e+07	2.53011e+07	3.1813e+07	1.56167e+07	7.94969e+07	6.84354e+07	4.13423e+07	1.98005e+07	5.04229e+07	2.05235e+07	1.22311e+07	3.62931e+07	2.28631e+07	6.37624e+07	2.50986e+07	7.02357e+07	4.24701e+07	2.7482e+07	4.20866e+07	3.95862e+07	4.84394e+07	3.89565e+07
Com_4086_pos	N1-[2-(4-chlorophenyl)-2-oxoethyl]-4-chlorobenzamide	C15 H11 Cl2 N O2	258.138	5.173	259.145	Invalid mass	No results	No results					5.07411e+06	3.52793e+06	1.75761e+06	1.68531e+07	1.03203e+07	2.66206e+06	173027	4.27555e+06	2.03655e+06	291162	6.84844e+06	6.93336e+06	1.47409e+06	4.76189e+06	1.01119e+07	2.34874e+06	4.226e+06	5.22584e+06	6.53078e+07	2.56801e+06	1.95311e+07	7.22434e+07	654668	3.23283e+07	1.07721e+07	1.21062e+07	1.08731e+07
Com_4115_pos	Progesterone	C21 H30 O2	314.223	8.323	315.23	Invalid mass	No results	No results	Lipids and lipid-like molecules	Steroids and steroid derivatives	Pregnane steroids	Gluco/mineralocorticoids, progestogins and derivatives	2.77932e+07	4.04477e+07	2.10026e+07	1.62092e+07	2.36513e+07	1.90094e+07	2.83212e+07	1.16813e+07	1.39742e+07	6.69961e+07	1.56533e+07	2.04304e+07	2.57028e+07	3.8159e+07	6.4726e+07	1.01608e+07	4.49225e+07	5.11686e+07	9.76369e+06	5.19646e+06	1.20554e+07	3.3165e+07	3.87636e+06	1.70092e+07	2.59216e+07	2.7598e+07	2.8545e+07
Com_4143_pos	8,8-dimethyl-2H,8H-pyrano[3,2-g]chromen-2-one	C14 H12 O3	228.079	6.252	229.087	Full match	No results	No results					1.39212e+07	9.67674e+06	1.22427e+06	2.7483e+07	2.25733e+06	1.46988e+06	707471	4.32379e+06	7.01973e+06	1.42648e+06	4.64151e+06	1.51354e+07	1.12022e+07	6.51247e+06	8.88858e+06	1.4897e+07	3.58914e+06	6.46764e+06	4.1369e+07	6.56956e+06	8.85386e+07	3.31465e+07	8.32856e+06	9.36261e+07	1.50331e+07	1.8618e+07	1.51877e+07
Com_4169_pos	4-Methoxycinnamaldehyde	C10 H10 O2	162.068	6.332	163.076	Full match	No results	No results	Phenylpropanoids and polyketides	Cinnamaldehydes	Not available	Cinnamaldehydes	3.8583e+07	5.93069e+07	3.25795e+07	4.03561e+07	4.553e+07	4.06066e+07	2.50401e+07	3.28878e+07	3.22031e+07	5.46365e+07	5.88693e+07	3.38829e+07	3.62384e+07	4.75296e+07	5.82514e+07	4.09376e+07	4.32093e+07	6.60728e+07	5.92088e+07	5.50265e+07	5.99817e+07	4.58837e+07	5.469e+07	6.3964e+07	3.52332e+07	2.13362e+07	4.47288e+07
Com_4211_pos	2-[(3S)-1-Benzyl-3-pyrrolidinyl]-1,3-benzothiazole	C18 H18 N2 S	294.122	5.423	295.13	Invalid mass	No results	No match	Organoheterocyclic compounds	Benzothiazoles	Not available	Benzothiazoles	2.68119e+07	7.69177e+06	4.86589e+06	2.77412e+07	8.10246e+06	5.46936e+06	8.1566e+06	3.07322e+06	1.06298e+07	2.81446e+06	4.94343e+06	1.18517e+07	4.67773e+06	1.86535e+07	6.31932e+07	1.14715e+07	1.66351e+07	8.66763e+06	5.85218e+07	2.36879e+07	3.20747e+07	5.04778e+07	2.85001e+07	3.05954e+07	1.76227e+07	1.53851e+07	1.6648e+07
Com_4212_pos	3-methyl-5-phenylpyridazine	C11 H10 N2	170.085	1.91	171.092	Full match	No results	No results					6.38045e+07	1.3407e+07	1.39552e+07	6.01315e+07	1.38765e+07	1.10323e+07	5.99538e+06	3.87395e+06	2.70936e+07	6.03915e+06	8.44508e+06	3.04325e+07	4.56242e+06	1.9248e+07	6.7837e+06	7.07152e+06	8.44196e+06	8.34786e+06	7.16906e+07	2.1613e+06	8.71535e+07	5.2244e+07	1.54534e+06	3.30493e+07	2.2004e+07	2.06757e+07	2.33298e+07
Com_4239_pos	4-oxododecanedioic acid	C12 H20 O5	226.121	5.426	227.128	Invalid mass	No results	No results					3.60061e+07	6.98403e+07	2.04115e+07	3.31336e+07	4.82901e+07	3.32077e+07	8.98919e+06	1.21201e+07	1.77704e+07	1.39822e+07	1.97243e+07	2.57371e+07	1.18862e+07	2.84913e+07	2.58818e+07	1.61606e+07	3.20792e+07	2.37273e+07	2.05146e+07	1.8426e+07	2.03583e+07	1.46674e+07	1.63254e+07	2.48495e+07	2.42363e+07	2.55907e+07	2.54465e+07
Com_4267_pos	3-(4-hydroxy-3-methoxyphenyl)propanoic acid	C10 H12 O4	178.064	5.736	179.071	Invalid mass	No match	No match					3.24363e+07	3.09069e+07	1.40119e+07	2.04054e+07	2.41685e+07	1.92057e+07	9.14753e+06	1.29304e+07	1.54359e+07	1.57646e+07	2.0411e+07	2.45539e+07	1.36568e+07	3.7301e+07	6.23512e+07	1.88153e+07	3.31078e+07	2.5882e+07	3.36366e+07	2.70859e+07	6.99148e+07	2.38212e+07	4.73619e+07	1.5379e+07	2.7396e+07	2.31685e+07	2.7374e+07
Com_4268_pos	Arachidonic acid methyl ester	C21 H34 O2	318.256	6.708	319.264	Full match	No results	No results	Lipids and lipid-like molecules	Fatty Acyls	Fatty acid esters	Fatty acid methyl esters	2.10293e+07	2.98871e+07	2.57031e+07	1.77604e+07	2.48478e+07	3.16355e+07	1.72855e+07	6.38849e+06	5.42589e+06	2.9109e+07	8.70489e+06	1.18014e+07	5.68103e+06	3.73361e+07	4.07089e+07	2.96717e+06	3.91598e+07	3.87293e+07	1.42945e+07	1.40052e+06	1.50796e+07	6.89748e+07	2.13777e+06	1.7533e+07	2.3128e+07	2.17268e+07	2.34455e+07
Com_4279_pos	3-ethyl-4-hydroxy-1-methyl-1,2-dihydroquinolin-2-one	C12 H13 N O2	203.095	5.898	204.102	Full match	No results	No results					3.52609e+07	3.81606e+07	7.6497e+06	7.72034e+07	2.20832e+07	8.05516e+06	6.46215e+06	1.59467e+07	2.97413e+07	1.2493e+07	2.11788e+07	3.22534e+07	1.48236e+07	1.50713e+07	3.02838e+07	3.54474e+07	9.08759e+06	5.60206e+06	1.24804e+07	2.33302e+07	1.54712e+07	8.89009e+06	1.82549e+07	1.95623e+07	1.96354e+07	2.03358e+07	1.95479e+07
Com_4322_pos	N-(5-Aminopentyl)acetamide	C7 H16 N2 O	144.127	1.914	145.134	No results	No results	Full match					1.8284e+06	1.14715e+06	1.10928e+06	1.74512e+06	1.13732e+06	958366	449033	1.81441e+06	1.15932e+06	559195	621031	1.12509e+06	653932	348808	788830	790084	641574	848980	7.53483e+07	1.31144e+06	1.76359e+06	1.4618e+07	4.24237e+06	1.94505e+06	5.71719e+06	5.47357e+06	5.35544e+06
Com_4336_pos	2-[(7-methyl-2,3-dihydro-1H-inden-4-yl)oxy]pyridin-3-amine	C15 H16 N2 O	240.127	6.209	241.135	Full match	No results	No results					2.69052e+07	2.1231e+07	1.82742e+07	1.43986e+07	2.17753e+07	2.33872e+07	5.74026e+06	9.13586e+06	3.49199e+06	1.33231e+07	2.67444e+07	2.48412e+07	3.88184e+06	3.49118e+07	1.21694e+06	3.74704e+06	3.25587e+07	4.21102e+07	2.75869e+06	2.82148e+07	8.53298e+07	4.20433e+07	2.04245e+07	5.47075e+07	2.51516e+07	2.65096e+07	2.83802e+07
Com_4385_pos	13-HPODE	C18 H32 O4	312.231	7.704	313.238	No results	No results	Full match	Lipids and lipid-like molecules	Fatty Acyls	Lineolic acids and derivatives	Lineolic acids and derivatives	6.10228e+07	4.95906e+07	2.68712e+07	4.76908e+07	7.0292e+07	4.2621e+07	1.63799e+07	1.69572e+07	4.84851e+07	4.12307e+07	5.02381e+07	6.05462e+07	1.28822e+07	2.84815e+07	1.32519e+07	2.32748e+07	3.21701e+07	1.29178e+07	4.28562e+07	1.22099e+07	2.60869e+07	2.95064e+07	2.1091e+07	4.06895e+07	3.44917e+07	3.68186e+07	3.64312e+07
Com_4397_pos	N1-bicyclo[2.2.2]oct-2-ylbenzamide	C15 H19 N O	229.147	5.389	230.154	Full match	No results	No results					1.37598e+06	1.2408e+06	886979	7.48481e+07	1.26739e+06	1.1946e+06	696425	719723	992812	1.36009e+06	919468	1.04807e+06	1.02269e+06	1.19377e+06	465952	1.8488e+06	1.30239e+06	1.0865e+06	1.4095e+06	1.57711e+06	1.32161e+06	1.0535e+06	1.88589e+06	1.28831e+06	2.14751e+06	2.25012e+06	2.32125e+06
Com_4422_pos	1,3-Diphenylacetone	C15 H14 O	227.131	6.251	228.139	Invalid mass	No results	No results	Phenylpropanoids and polyketides	Linear 1,3-diarylpropanoids	Not available	Linear 1,3-diarylpropanoids	4.00307e+06	4.54767e+06	3.29513e+06	7.44574e+07	4.81465e+06	4.24481e+06	2.63949e+06	4.25241e+06	5.07714e+06	4.59719e+06	4.65243e+06	4.13731e+06	3.28686e+06	6.09995e+06	4.68514e+06	3.86328e+06	4.03397e+06	4.3792e+06	4.0892e+06	5.40088e+06	5.23633e+06	3.98191e+06	5.57523e+06	4.26477e+06	4.15833e+06	3.73875e+06	3.76666e+06
Com_4476_pos	D-Glucosamine	C6 H13 N O5	179.08	1.289	180.087	No results	No results	Full match	Organic oxygen compounds	Organooxygen compounds	Carbohydrates and carbohydrate conjugates	Hexoses	3.46175e+07	8.0227e+06	3.66058e+07	4.28649e+07	1.10752e+07	5.4826e+07	5.65054e+07	2.46084e+06	1.18898e+07	1.06522e+08	5.67073e+06	9.24472e+06	3.57712e+06	2.30343e+07	4.20127e+06	2.59277e+06	2.44591e+07	7.29745e+06	9.9601e+06	5.35062e+06	2.67225e+06	1.00042e+07	3.2387e+07	3.76325e+06	1.69905e+07	1.61915e+07	1.83768e+07
Com_4524_pos	2-oxa-4-azatetracyclo[6.3.1.1~6,10~.0~1,5~]tridecan-3-one	C11 H15 N O2	193.111	5.016	194.118	Full match	No results	No results					1.08931e+07	1.18029e+07	1.16485e+07	7.23128e+07	1.81247e+07	1.56658e+07	8.59331e+06	8.71973e+06	9.21091e+06	1.41966e+07	9.78998e+06	9.07471e+06	1.11922e+07	6.67737e+06	1.08141e+07	2.1105e+07	7.44637e+06	1.24008e+07	2.21624e+07	3.38144e+07	1.70065e+07	1.43089e+07	3.37249e+07	2.04591e+07	1.32455e+07	1.13972e+07	1.27821e+07
Com_4526_pos	5-allyl-4,6-dimethyl-2-oxo-1,2-dihydropyridine-3-carbonitrile	C11 H12 N2 O	188.095	5.887	189.103	Full match	No results	No results					3.18182e+06	955536	524732	1.39608e+07	623904	503554	802249	1.03648e+06	5.46749e+07	941344	3.46339e+06	2.02803e+07	704354	1.34951e+06	1.46735e+06	1.68211e+06	414247	1.27175e+06	3.24634e+06	1.93164e+06	3.65578e+06	2.41634e+06	1.12811e+06	3.61644e+06	5.34452e+06	5.84361e+06	6.28356e+06
[truncated: 686 more rows]
