# Supplementary material for: LC-MS based metabolomics identification of natural metabolites against Fusarium oxysporum
Source: Front Plant Sci. 2024 Sep 3;15:1435963. doi: 10.3389/fpls.2024.1435963 (PMC11405212; doi:10.3389/fpls.2024.1435963)
Supplement: Supplementary file 2 [file Table2.xlsx]

## Sheet: G1.vs.G0_all_Diff
Table S2 The DRMs in different comparison groups
DRMs of G1 vs. G0 comparison group
ID	Name	Formula	Molecular Weight	RT [min]	m/z	mzCloud_Results	mzVault_Results	MassList_Results	G1_1	G1_4	G1_2	G1_5	G1_3	G1_6	G0_1	G0_4	G0_2	G0_5	G0_3	G0_6	FC	log2FC	Pvalue	ROC	VIP	Up_Down
Com_3409_pos	methyl 2-(benzoylamino)acetate	C10 H11 N O3	193.074	6.914	194.082	Full match	No results	Full match	1.46874e+06	1.04769e+06	5.2306e+07	8.05487e+06	7.56723e+07	2.62014e+07	723889	773009	957422	841179	826248	1.00617e+06	32.1283	5.00577	0.0196655	1	2.66084	up
Com_36_pos	o-Cresol	C7 H8 O	108.058	6.723	109.065	No results	No results	Full match	6.90067e+07	1.13068e+08	5328802724	1524203704	5226480439	3144282832	143079854	8.6777e+07	1.45995e+08	3.81882e+07	8.16466e+07	3.55535e+07	28.9998	4.85797	0.0213357	0.833333	2.64741	up
Com_7202_pos	XMP	C10 H13 N4 O9 P	364.042	6.873	365.049	No results	No results	Full match	1.31646e+06	972670	3.01104e+07	3.82487e+06	2.93343e+07	1.39222e+07	672058	717660	888869	822072	767088	934125	16.5521	4.04894	0.0209796	1	2.60018	up
Com_13696_pos	4-methoxy-6-(prop-2-en-1-yl)-2H-1,3-benzodioxole	C11 H12 O3	192.078	5.829	193.084	Invalid mass	No results	No results	1.45811e+06	3.69563e+06	1.18561e+07	3.09578e+06	1.0822e+07	11081916	411319	382953	583339	401620	543778	1.51934e+06	10.9333	3.45065	0.000558552	0.972222	2.55965	up
Com_10326_pos	N1-(5-methylisoxazol-3-yl)-2-morpholinoacetamide	C10 H15 N3 O3	263.07	6.898	264.077	Invalid mass	No results	No results	1.43391e+06	1.02284e+06	2.28902e+07	3.50957e+06	1.49274e+07	1.03471e+07	706722	754676	934716	821230	806653	982306	10.8126	3.43464	0.0174809	1	2.61476	up
Com_8603_pos	2-hydroxy-3,6-diphenylcyclohexyl acetate	C20 H22 O3	326.132	6.736	349.121	Invalid mass	No results	No results	676481	1.02494e+06	4.91542e+06	1.72274e+07	5.1627e+06	2.67498e+07	818693	1.0957e+06	897445	855516	643858	967860	10.5618	3.40079	0.0406713	0.833333	2.72923	up
Com_14855_pos	4,7,8-trimethoxyfuro[2,3-b]quinoline	C14 H13 N O4	281.063	6.336	282.07	Invalid mass	No results	No results	308510	510667	6.5009e+06	2.14453e+06	9.3306e+06	5.91649e+06	462761	474502	512958	500265	376039	465597	8.85051	3.14576	0.0433315	0.805556	2.58122	up
Com_8919_neg	PA 7:0_12:0	C22 H43 O8 P	466.278	7.477	465.27	No results	Invalid mass	No results	557956	589688	4.81926e+06	852738	1.085e+07	6.41377e+06	336870	342831	609135	632851	486788	541795	8.16313	3.02912	0.0390068	0.888889	2.37716	up
Com_6628_neg	Lipoic acid	C8 H14 O2 S2	206.043	4.977	205.035	No results	No results	Full match	1.09199e+06	3.47109e+07	4.64318e+06	3.46303e+06	5.17278e+06	2.99496e+06	1.15912e+06	1.14409e+06	2.00362e+06	1.67671e+06	1.12421e+06	1.03242e+06	6.39751	2.67751	0.0419621	0.861111	1.74218	up
Com_5174_neg	2-Phosphoglyceric acid	C3 H7 O7 P	185.994	5.568	184.987	No results	No results	Full match	7.05345e+06	6.41742e+06	2.4442e+07	5.3221e+06	2.33238e+07	6.5506e+06	1.4546e+06	1.75776e+06	1.69377e+06	2.08176e+06	3.334e+06	3.84316e+06	5.16125	2.36772	0.00184348	1	2.25417	up
Com_18711_pos	4-(5-propyl-2-pyridyl)benzonitrile	C15 H14 N2	244.095	6.765	245.102	Invalid mass	No results	No results	769478	1.16584e+06	5.25111e+06	2.0297e+06	4.35795e+06	3.75531e+06	882027	1.24633e+06	1.02082e+06	973126	732371	1.10091e+06	2.90977	1.54091	0.0407146	0.833333	1.89585	up
Com_18978_pos	1-Methyluric acid	C6 H6 N4 O3	182.043	1.288	183.051	No results	No results	Full match	3.26638e+06	2.56576e+06	983128	2.89509e+06	5.87557e+06	6.60249e+06	1.95901e+06	2.28802e+06	1.58197e+06	849792	414992	568760	2.8957	1.53391	0.022221	0.916667	2.17585	up
Com_7388_neg	N-Acetylneuraminic acid	C11 H19 N O9	309.107	5.243	308.1	Full match	No results	Full match	6.46423e+06	6.68417e+06	4.53744e+06	3.15166e+06	3.32416e+06	2.48677e+06	1.26472e+06	880399	1.84286e+06	1.34236e+06	2.86102e+06	2.59265e+06	2.47111	1.30516	0.0041313	0.944444	1.51588	up
Com_28837_pos	2-[(2-chlorobenzyl)sulfanyl]-4,6-dimethylnicotinonitrile	C15 H13 Cl N2 S	326.001	9.595	327.009	Invalid mass	No results	No results	2.36036e+06	667845	1.10668e+06	393394	559934	548574	336581	532498	437752	402921	234978	451792	2.35207	1.23393	0.0481103	0.888889	1.68797	up
Com_11168_neg	Glycerol-3-phosphate	C3 H9 O6 P	172.014	6.736	171.007	No results	No results	Full match	3.93434e+06	3.27883e+06	4.7196e+06	3.62998e+06	2.5614e+06	2.46742e+06	1.29836e+06	1.35679e+06	1.69688e+06	1.69996e+06	2.0359e+06	2.17586e+06	2.00624	1.0045	0.000470149	1	1.48597	up
Com_16361_pos	Maltotetraose	C24 H42 O21	688.205	1.894	689.213	Invalid mass	No results	No results	807792	1.3837e+06	504040	1.74984e+06	1.49237e+06	1.31866e+06	2.77378e+06	3.2875e+06	2.13692e+06	1.96216e+06	1.68649e+06	2.80664e+06	0.4952	-1.01392	0.00888319	0.972222	1.28148	down
Com_165_pos	D-(+)-Camphor	C10 H16 O	152.12	5.99	153.128	Full match	No results	No results	2.0668e+08	3.45821e+08	3.23972e+08	3.82643e+08	5.85458e+08	6.76503e+08	896284459	4.33031e+08	1641768607	1049328078	517162888	630404960	0.487826	-1.03556	0.0280442	0.861111	1.53645	down
Com_15218_pos	N-(9-oxodecyl)acetamide	C12 H23 N O2	251.125	5.458	252.132	Invalid mass	No results	No results	1.3308e+06	2.2194e+06	4.31368e+06	2.7463e+06	5.8257e+06	5.72834e+06	6.22503e+06	7.14717e+06	1.05313e+07	1.06463e+07	4.71435e+06	6.20876e+06	0.487416	-1.03677	0.01901	0.944444	1.90678	down
Com_10976_neg	Quercetin	C15 H10 O7	302.041	4.884	301.034	Full match	No results	No results	636236	706037	451601	582424	1.12022e+06	970356	2.42075e+06	2.32964e+06	1.22111e+06	1.44193e+06	965642	1.04704e+06	0.473883	-1.0774	0.00674421	0.916667	1.20969	down
Com_1959_pos	1-(6-methyl-3-pyridyl)ethan-1-one O1-ethyloxime hydrochloride	C10 H14 N2 O	178.111	3.577	179.118	Full match	No results	No results	1.65184e+07	3.07074e+07	1.78039e+07	58296210	7.86612e+07	9.74583e+07	1.43039e+08	1.54543e+08	9.63515e+07	1.32247e+08	5.06866e+07	6.1428e+07	0.469133	-1.09193	0.0383783	0.833333	1.281	down
Com_2989_neg	N-Acetylvaline	C7 H13 N O3	159.089	5.348	158.082	Full match	Full match	Full match	13656477	1.53957e+07	7.35055e+06	6.70225e+06	1.51188e+07	1.62383e+07	4.43694e+07	4.58812e+07	2.45429e+07	1.7523e+07	1.44526e+07	1.34023e+07	0.46489	-1.10504	0.0316263	0.805556	1.71518	down
Com_24449_pos	N1-(1H-1,2,3-benzotriazol-5-yl)-3,4,5-trimethoxybenzamide	C16 H16 N4 O4	346.125	4.979	347.133	Invalid mass	No results	No results	526999	1.08799e+06	348951	669632	641512	533711	1.97775e+06	2.37891e+06	654886	825286	1.01574e+06	1.38287e+06	0.462488	-1.11251	0.0190278	0.888889	1.56086	down
Com_169_pos	Proline	C5 H9 N O2	115.064	1.442	116.071	Full match	Full match	Full match	1.1784e+08	2.15514e+08	8.36123e+07	1.16904e+08	146543247	1.61224e+08	4.66358e+08	4.91652e+08	1.66106e+08	2.35334e+08	1.86477e+08	279285004	0.461118	-1.11679	0.0110199	0.944444	1.12469	down
Com_923_pos	Xanthine	C5 H4 N4 O2	152.034	2.114	153.041	Full match	Full match	Full match	4.43871e+07	1.20935e+08	6.16859e+07	9.30828e+07	1.67613e+08	2.00635e+08	2.4958e+08	2.0619e+08	2.96833e+08	3.9376e+08	1.27072e+08	2.22236e+08	0.46022	-1.1196	0.0157037	0.944444	1.44503	down
Com_4922_pos	L-Adrenaline	C9 H13 N O3	183.09	5.039	184.097	No results	No results	Full match	5.72098e+06	1.02807e+07	6.03658e+06	1.07396e+07	2.80506e+07	3.15578e+07	5.28718e+07	5.02687e+07	2.79994e+07	3.32661e+07	1.65026e+07	2.02143e+07	0.459352	-1.12233	0.0316459	0.833333	1.82778	down
Com_158_pos	DL-Stachydrine	C7 H13 N O2	143.095	1.509	144.102	Full match	No results	No results	1.62358e+08	2.96269e+08	1.53156e+08	4.92011e+08	8.67199e+08	8.34267e+08	1586405650	1613428165	9.75393e+08	8.85377e+08	5.0881e+08	591927417	0.4553	-1.13511	0.0364728	0.888889	1.553	down
Com_1285_neg	5-Methoxysalicylic acid	C8 H8 O4	168.042	4.952	167.035	Full match	No results	Full match	1.11232e+07	9.35008e+06	2.13488e+06	8.81902e+06	13378302	1.09507e+07	3.03657e+07	2.93784e+07	1.91594e+07	1.73299e+07	1.35191e+07	1.40666e+07	0.450303	-1.15103	0.0229112	1	1.30402	down
Com_16714_pos	1-(3-phenylpropanoyl)-4-piperidinecarboxylic acid	C15 H19 N O3	299.091	5.353	300.099	Invalid mass	No results	No results	275371	537789	751750	981377	1.09901e+06	1.27006e+06	1.61305e+06	3.91653e+06	1.92385e+06	1.57243e+06	889123	1.033e+06	0.448974	-1.1553	0.0310258	0.861111	1.2419	down
Com_10021_neg	Syringic acid	C9 H10 O5	198.052	4.974	197.045	Full match	No results	Full match	3.63621e+06	3.82042e+06	856593	2.03649e+06	4.2281e+06	5.18679e+06	8.79673e+06	1.04303e+07	6.36637e+06	7.57457e+06	5.56434e+06	5.40016e+06	0.447847	-1.15892	0.017759	1	1.40546	down
Com_1969_pos	TNK	C14 H27 N5 O6	361.19	5.414	362.197	Invalid mass	No results	No results	4.78479e+06	7.87458e+06	1.59325e+07	2.33402e+07	2.64812e+07	3.19015e+07	3.85029e+07	3.53075e+07	9.02828e+07	4.36189e+07	1.83436e+07	2.55901e+07	0.438373	-1.18977	0.0418189	0.861111	1.48743	down
Com_10393_pos	Phenylpyruvic acid	C9 H8 O3	164.048	5.328	165.055	No results	No results	Full match	3.30221e+06	5.69618e+06	3.97841e+06	5.5221e+06	5.7842e+06	9.40176e+06	1.63174e+07	1.64977e+07	1.06988e+07	2.24713e+07	5.05314e+06	6.65683e+06	0.433552	-1.20572	0.0246258	0.861111	1.91228	down
Com_3330_pos	5-acetyl-2,6-dimethyl-1,2,3,4-tetrahydropyridin-4-one	C9 H13 N O2	167.095	1.75	168.102	Full match	No results	Full match	1.14893e+07	1.23824e+07	1.00134e+07	1.26915e+07	2.3478e+07	2.24316e+07	3.5218e+07	3.58937e+07	3.552e+07	5.75411e+07	2.43045e+07	2.49399e+07	0.433359	-1.20637	0.00152033	1	1.25882	down
Com_8707_pos	N-Stearoyl taurine	C20 H41 N O4 S	408.304	7.594	409.311	Invalid mass	No results	No results	768252	3.65572e+06	1.88554e+06	3.33488e+06	4.23579e+06	1.75392e+06	6.2702e+06	3.80719e+06	8.14859e+06	7.24207e+06	4.2036e+06	6.78385e+06	0.428855	-1.22144	0.0126506	0.944444	1.32342	down
Com_3273_pos	N-Acetylornithine	C7 H14 N2 O3	174.101	1.502	175.108	Full match	No results	Full match	1.12842e+07	2.10654e+07	6.11825e+06	1.13887e+07	2.72722e+07	3.12841e+07	7.01209e+07	7.34031e+07	2.75115e+07	2.61788e+07	2.52608e+07	3.0845e+07	0.427968	-1.22442	0.0230824	0.833333	1.52465	down
Com_12203_pos	L-Homocitrulline	C7 H15 N3 O3	189.112	1.503	190.119	No results	No results	Full match	229627	427054	154160	311538	658346	576455	1.42875e+06	1.62051e+06	606280	563986	579793	719945	0.427083	-1.22741	0.0160643	0.888889	1.00288	down
Com_15087_pos	3-(4-fluorophenoxy)-1-(1,4-thiazinan-4-yl)propan-1-one	C13 H16 F N O2 S	269.088	2.788	270.095	Full match	No results	No results	3.12076e+06	4.64114e+06	1.19964e+06	2.59826e+06	6.95598e+06	6.79486e+06	9.72411e+06	1.13711e+07	9.96254e+06	9.28317e+06	7.89102e+06	1.20284e+07	0.420022	-1.25146	0.012528	1	1.15124	down
Com_21602_pos	Neosaxitoxin	C10 H17 N7 O5	337.117	4.741	338.124	Invalid mass	No results	No results	1.85124e+06	2.80204e+06	171028	940142	1.35289e+06	1.71363e+06	1.84872e+06	3.91552e+06	2.9505e+06	5.93979e+06	2.8453e+06	3.61603e+06	0.418215	-1.25768	0.0430224	0.944444	1.2074	down
Com_27415_pos	1-(4-bromophenyl)-2-phenylethan-1-one	C14 H11 Br O	274.001	1.726	275.008	Full match	No results	No results	313494	284820	182660	647819	1.47204e+06	1.25698e+06	1.88324e+06	3.16447e+06	1.55924e+06	934288	1.0332e+06	1.456e+06	0.414519	-1.27049	0.0258577	0.861111	1.70138	down
Com_4731_neg	N-Acetyl-L-phenylalanine	C11 H13 N O3	207.089	5.723	206.082	Full match	No results	Full match	4.50845e+06	4.65645e+06	2.08496e+06	3.67778e+06	9.23047e+06	8.92239e+06	2.20884e+07	2.63387e+07	9.66519e+06	8.41434e+06	7.20691e+06	6.2198e+06	0.413852	-1.27281	0.0312375	0.833333	1.30247	down
Com_141_neg	Pantothenic acid	C9 H17 N O5	219.111	5.03	218.103	Full match	Full match	Full match	2.49017e+08	2.58521e+08	7.04949e+07	1.56212e+08	557414444	5.80521e+08	1086525868	1019995558	6.74513e+08	735680017	5.49937e+08	4.61847e+08	0.413422	-1.27431	0.0201892	0.888889	1.50079	down
Com_4239_pos	4-oxododecanedioic acid	C12 H20 O5	226.121	5.426	227.128	Invalid mass	No results	No results	8.98919e+06	1.39822e+07	1.21201e+07	1.97243e+07	1.77704e+07	2.57371e+07	3.60061e+07	3.31336e+07	6.98403e+07	4.82901e+07	2.04115e+07	3.32077e+07	0.408168	-1.29276	0.00314314	0.972222	2.46153	down
Com_735_pos	1,4-dihydroxy-1,4-dimethyl-7-(propan-2-ylidene)-decahydroazulen-6-one	C15 H24 O3	234.162	5.597	235.17	Invalid mass	No results	No results	4.70887e+07	8.92837e+07	2.04892e+07	6.43777e+07	1.00807e+08	1.30076e+08	316507508	2.22336e+08	1.56564e+08	156251788	1.12404e+08	1.43728e+08	0.40813	-1.2929	0.0131258	0.972222	1.3235	down
Com_8700_pos	Indole-3-acetamide	C10 H10 N2 O	174.08	5.542	175.087	No results	Full match	No results	2.12714e+06	3.95218e+06	3.55039e+06	7.78663e+06	6.91783e+06	9.09529e+06	1.10098e+07	1.91187e+07	8.27281e+06	3.02655e+07	7.83753e+06	5.59042e+06	0.407206	-1.29617	0.0340904	0.861111	1.9074	down
Com_7027_pos	Isovanillic acid	C8 H8 O4	168.043	4.967	169.05	Full match	No results	Full match	3.26685e+06	4.83213e+06	1.64317e+06	3.83232e+06	6.80904e+06	5.84989e+06	1.47213e+07	1.32178e+07	1.16211e+07	1.4464e+07	5.52408e+06	5.53781e+06	0.403057	-1.31094	0.0085131	0.888889	1.86282	down
Com_29055_pos	(±)5(6)-DiHET	C20 H34 O4	379.273	7.46	380.28	Invalid mass	No results	No results	185449	324945	212706	353701	439048	705358	928443	337141	2.34864e+06	598634	635466	672835	0.402308	-1.31363	0.0344885	0.833333	1.64774	down
Com_15843_pos	(4-benzoylpiperidino)[4-(tert-butyl)phenyl]methanone	C23 H27 N O2	371.18	6.398	372.187	Invalid mass	No results	No results	2.77286e+06	5.62489e+06	466747	1.09321e+06	3.19156e+06	1.29866e+06	3.73371e+06	3.74885e+06	4.38852e+06	9.61043e+06	6.93568e+06	8.12945e+06	0.395329	-1.33888	0.0238719	0.916667	1.52588	down
Com_6522_pos	DL-Panthenol	C9 H19 N O4	205.132	1.464	188.129	No results	No results	Full match	811103	1.32292e+06	1.27279e+06	1.8079e+06	2.62141e+06	2.61851e+06	9.5976e+06	6.12065e+06	3.64111e+06	3.23921e+06	2.08353e+06	2.20106e+06	0.388891	-1.36256	0.0185207	0.888889	1.20497	down
Com_2911_neg	N-acetyl-D-glucosamine	C8 H15 N O6	221.089	1.505	256.058	No results	No results	Full match	1.2616e+07	1.38116e+07	3.14205e+06	5.84646e+06	5.31194e+06	7.05908e+06	1.40311e+07	1.28153e+07	2.03665e+07	2.65881e+07	1.9945e+07	3.02497e+07	0.385393	-1.3756	0.00447328	0.972222	1.45887	down
Com_10660_pos	PC O-40:11	C48 H76 N O7 P	809.55	8.608	810.558	No results	Invalid mass	No results	621242	979847	1.91564e+06	1.44031e+06	4.29341e+06	3.17112e+06	4.5003e+06	1.35314e+06	9.24227e+06	8.73576e+06	3.14931e+06	5.34888e+06	0.384216	-1.38001	0.03949	0.833333	1.28668	down
Com_3739_neg	N-Acetyl-L-glutamine	C7 H12 N2 O4	188.08	1.707	187.072	Full match	Full match	No results	4.97859e+06	4.70829e+06	7.45397e+06	1.62311e+06	1.15482e+07	1.14544e+07	3.41524e+07	3.51504e+07	1.08198e+07	1.34292e+07	8.2328e+06	7.15733e+06	0.383383	-1.38314	0.0469958	0.805556	1.04346	down
Com_7568_neg	15-Deoxy-Δ12,14-prostaglandin D2	C20 H30 O4	316.204	8.282	315.196	Invalid mass	No results	No match	762696	709818	595400	760848	983890	1.72207e+06	3.29917e+06	5.1699e+06	1.95118e+06	1.03877e+06	1.71921e+06	1.30213e+06	0.382222	-1.38752	0.0154691	0.916667	1.08165	down
Com_3783_neg	4-Hydroxyisoleucine	C6 H13 N O3	147.089	5.03	146.082	No results	No results	Full match	6.93918e+06	7.22614e+06	1.49175e+06	4.03262e+06	1.51742e+07	1.69136e+07	3.3638e+07	3.04878e+07	2.03934e+07	2.21842e+07	1.59084e+07	1.33104e+07	0.380934	-1.39239	0.0211897	0.916667	1.56254	down
Com_2426_pos	Acetylcholine	C7 H15 N O2	145.111	1.439	146.118	Full match	No results	No results	3.84013e+06	6.62244e+06	7.13147e+06	9.96639e+06	8.38024e+06	9.1397e+06	1.0782e+07	1.21903e+07	3.29496e+07	3.71487e+07	1.38287e+07	1.19525e+07	0.379299	-1.39859	0.0102939	1	1.14175	down
Com_1930_pos	Allantoin	C4 H6 N4 O3	158.044	1.372	159.052	No results	No results	Full match	4.89929e+06	9.2534e+06	6.94679e+06	1.46896e+07	2.75447e+07	2.84713e+07	8.06066e+07	8.23441e+07	2.01742e+07	2.7706e+07	2.03718e+07	1.66341e+07	0.370426	-1.43274	0.0420378	0.805556	1.47407	down
Com_213_pos	5-(6-hydroxy-6-methyloctyl)-2,5-dihydrofuran-2-one	C13 H22 O3	208.147	5.912	191.143	Invalid mass	No results	No results	3.54881e+07	7.42051e+07	2.34246e+07	6.01727e+07	5.36558e+07	9.40755e+07	8.77472e+07	7.17993e+07	228482672	2.94001e+08	1.01081e+08	1.38613e+08	0.369982	-1.43447	0.0109412	0.916667	1.30974	down
Com_9532_pos	Pyridoxine O-Glucoside	C14 H21 N O8	331.127	1.883	314.124	No results	No results	Full match	1.76156e+06	2.45053e+06	411438	2.66487e+06	1.12489e+07	7.22856e+06	2.09186e+07	2.00384e+07	1.02195e+07	6.78493e+06	5.4602e+06	6.50346e+06	0.368479	-1.44035	0.0406019	0.805556	1.20446	down
Com_5614_neg	Porphobilinogen	C10 H14 N2 O4	226.095	4.876	225.088	Full match	No results	Full match	2.02219e+06	2.37792e+06	1.32619e+06	2.79831e+06	7.05372e+06	7.25701e+06	2.03796e+07	1.80769e+07	7.66805e+06	7.77399e+06	4.47688e+06	3.94253e+06	0.366433	-1.44838	0.0294816	0.888889	1.52783	down
Com_8339_pos	Theanine	C7 H14 N2 O3	174.101	1.863	175.108	No results	Full match	Full match	328575	385717	247285	728063	1.08279e+06	1.18751e+06	3.33928e+06	2.84065e+06	1.48292e+06	1.22859e+06	913375	1.29698e+06	0.356694	-1.48724	0.00998968	0.944444	1.1324	down
Com_8134_neg	Citicoline	C14 H26 N4 O11 P2	488.106	6.218	487.099	No results	No results	Full match	612429	602210	609080	5.54386e+06	4.51596e+06	4.68296e+06	8.72802e+06	8.36083e+06	9.2476e+06	1.12165e+07	2.46297e+06	6.46728e+06	0.356398	-1.48844	0.0293615	0.916667	1.52098	down
Com_7801_pos	3-amino-2-phenyl-2H-pyrazolo[4,3-c]pyridine-4,6-diol	C12 H10 N4 O2	242.081	5.916	243.088	Full match	No results	No results	7.0463e+06	8.43229e+06	1.34244e+06	2.29282e+06	1.01557e+07	8.58377e+06	2.83649e+07	2.78076e+07	1.32558e+07	8.02616e+06	1.41292e+07	1.56731e+07	0.352922	-1.50258	0.0176952	0.916667	1.81851	down
Com_6001_pos	L-Asparagine	C4 H8 N2 O3	132.054	1.289	133.061	No results	Full match	Full match	1.76331e+06	2.92871e+06	1.72217e+06	1.19248e+06	1.48855e+06	1.28943e+06	1.25729e+07	6.93392e+06	3.42224e+06	2.48044e+06	1.95227e+06	2.4648e+06	0.348168	-1.52214	0.0326241	0.916667	1.06255	down
Com_7983_neg	Acetaminophen glucuronide	C14 H17 N O8	327.095	4.805	372.094	Full match	No results	No results	4.54551e+06	5.46463e+06	187602	1.82264e+06	1.67823e+06	3.35847e+06	5.36945e+06	6.93568e+06	3.94819e+06	1.54706e+07	9.52043e+06	7.97185e+06	0.346575	-1.52876	0.0417176	0.916667	1.10697	down
Com_18447_pos	Hesperidin橘皮苷	C28 H34 O15	632.167	1.432	633.174	Invalid mass	No results	No results	217407	356015	304203	553288	1.10784e+06	1.85471e+06	1.96058e+06	4.89007e+06	909173	2.71758e+06	1.2147e+06	1.31627e+06	0.337741	-1.56601	0.0174437	0.888889	1.46089	down
Com_1545_neg	Benzyl 6-O-beta-D-glucopyranosyl-beta-D-glucopyranoside	C19 H28 O11	432.164	5.328	431.156	Full match	No results	No results	1.35405e+07	7.03272e+06	4.36598e+06	1.3411e+07	5.30311e+06	7.29166e+06	3.25945e+07	2.99142e+07	3.71694e+07	1.20723e+07	1.88216e+07	2.28516e+07	0.332054	-1.59051	0.00136047	0.944444	1.13147	down
Com_37175_pos	Choline bitartrate	C9 H19 N O7	253.117	1.493	254.124	No results	No results	Full match	68215.1	71568.3	30449.3	37371.3	41638.9	158888	65223.9	251567	347331	155541	201671	209583	0.331567	-1.59263	0.00665962	0.888889	2.10019	down
Com_5436_neg	β-Muricholic acid	C24 H40 O5	454.293	8.596	453.286	Invalid mass	No results	No results	786769	733224	2.71842e+06	1.00875e+06	8.63584e+06	8.29718e+06	1.42749e+07	8.89331e+06	1.26616e+07	1.61704e+07	8.73278e+06	7.14292e+06	0.326775	-1.61363	0.0176101	0.944444	2.00029	down
Com_987_neg	Fumaric acid	C4 H4 O4	116.011	2.309	115.004	No results	No results	Full match	1.96675e+07	2.16994e+07	8.64245e+06	1.905e+07	3.21603e+07	3.68509e+07	1.41116e+08	1.27987e+08	5.13676e+07	55142396	2.54125e+07	2.559e+07	0.323642	-1.62753	0.0245288	0.888889	1.45661	down
Com_1380_neg	Tretinoin	C20 H28 O2	300.209	9.006	299.202	Full match	No results	Full match	2.12998e+06	2.0333e+06	1.88941e+06	2.76264e+06	3.36506e+06	6.49338e+06	1.22689e+07	2.49164e+07	5.58561e+06	3.85301e+06	8.40482e+06	4.36295e+06	0.314417	-1.66925	0.0160016	0.916667	1.32329	down
Com_17171_pos	2-[6-(1H-benzo[d]imidazol-2-yl)-2-pyridyl]-1H-benzo[d]imidazole	C19 H13 N5	333.096	5.049	334.104	Invalid mass	No results	No results	121584	210305	293639	1.76424e+06	3.4088e+06	4.88336e+06	7.70116e+06	7.82544e+06	6.14624e+06	7.69174e+06	2.60954e+06	2.41689e+06	0.310602	-1.68686	0.0311236	0.888889	2.05828	down
Com_5312_pos	Nicotinuric Acid	C8 H8 N2 O3	180.053	5.06	383.096	No results	No results	Full match	3.05574e+06	5.04945e+06	1.16409e+06	5.22368e+06	1.95207e+06	8.3346e+06	9.65009e+06	1.04945e+07	2.86303e+07	2.46829e+07	6.48945e+06	3.26461e+06	0.29779	-1.74763	0.0275999	0.888889	1.21251	down
Com_2726_pos	Cer 12:1;2O/2:0	C14 H27 N O3	257.2	5.896	241.181	No results	Full match	No results	3.21313e+07	5.10445e+07	3.93109e+06	7.51186e+06	2.11151e+07	2.40152e+07	3.19357e+07	3.15749e+07	1.1228e+08	1.18322e+08	7.69574e+07	1.00808e+08	0.296155	-1.75558	0.0160382	0.888889	1.80083	down
Com_17746_pos	N-(3,5-dimethyl-4-isoxazolyl)-N'-(2-phenoxyethyl)urea	C14 H17 N3 O3	313.085	2.658	314.092	Invalid mass	No results	No results	258901	328590	225449	1.46275e+06	837484	1.26102e+06	996069	2.25273e+06	3.28859e+06	2.97783e+06	2.23899e+06	3.02489e+06	0.295972	-1.75647	0.00660306	0.944444	1.61084	down
Com_2552_pos	2,7,7-trimethyl-5,6,7,8-tetrahydroquinolin-5-one oxime	C12 H16 N2 O	204.127	4.907	205.134	Full match	No results	No results	2.01382e+06	3.50994e+06	1.09855e+07	2.34692e+07	1.847e+07	2.19897e+07	2.13195e+07	2.60826e+07	6.9443e+07	1.20625e+08	1.62149e+07	2.19745e+07	0.291802	-1.77694	0.0381199	0.805556	1.37476	down
Com_4966_pos	Biopterin	C9 H11 N5 O3	237.085	1.431	238.093	Full match	No results	Full match	1.99097e+06	3.45314e+06	1.01029e+06	3.595e+06	1.84001e+06	4.13777e+06	5.77024e+06	8.86028e+06	1.36411e+07	1.22596e+07	6.33952e+06	8.1625e+06	0.291227	-1.77978	0.000927348	1	1.41635	down
Com_420_pos	(±)-Abscisic acid	C15 H20 O4	264.136	5.711	265.144	Full match	No results	No results	4.63084e+07	8.86491e+07	5.06725e+07	6.52236e+07	2.01693e+08	2.29164e+08	1.76491e+08	2.19049e+08	5.80809e+08	8.03006e+08	2.39133e+08	3.65483e+08	0.285956	-1.80613	0.00593038	0.916667	2.21513	down
Com_15785_pos	Diphenylamine	C12 H11 N	169.089	1.666	187.123	No results	No results	Full match	485265	709563	700962	1.10992e+06	1.97741e+06	2.05661e+06	8.9777e+06	5.27437e+06	2.39372e+06	5.09376e+06	1.52284e+06	1.77287e+06	0.281193	-1.83037	0.00957211	0.888889	1.84522	down
Com_8101_pos	Prolylleucine	C11 H20 N2 O3	228.148	1.976	229.155	Full match	No results	Full match	289641	470040	1.26709e+06	1.87622e+06	2.78615e+06	2.30764e+06	6.43946e+06	5.469e+06	7.29521e+06	6.39167e+06	3.48797e+06	3.109e+06	0.27947	-1.83923	0.00825803	1	1.6044	down
Com_7091_pos	2-oxopiperidine-3-carbohydrazide	C6 H11 N3 O2	157.085	2.301	158.093	Full match	No results	No results	194513	403095	385411	469715	857250	729362	1.05373e+06	845866	3.55339e+06	3.04261e+06	1.29561e+06	1.3256e+06	0.273401	-1.87091	0.00299789	0.972222	1.24177	down
Com_25178_pos	2-(2-amino-3-methylbutanamido)-3-phenylpropanoic acid	C14 H20 N2 O3	247.121	5.43	248.129	Invalid mass	No results	No results	93810.3	195667	435418	791618	806266	236010	3.16522e+06	4.01894e+06	795733	758261	436171	596428	0.261882	-1.93301	0.0367347	0.805556	1.84073	down
Com_1662_pos	N6-Acetyl-L-lysine	C8 H16 N2 O3	188.117	1.709	189.124	Full match	Full match	Full match	3.22453e+06	5.10809e+06	3.5926e+06	4.21588e+06	1.00442e+07	2.40448e+06	4.04716e+07	3.47656e+07	1.05185e+07	9.94928e+06	8.32416e+06	1.07838e+07	0.249012	-2.00571	0.0051018	0.944444	1.33712	down
Com_10576_pos	2,3-dihydroxypropyl 12-methyltridecanoate	C17 H34 O4	324.229	7.052	325.236	Invalid mass	No results	No results	3.3969e+06	625459	2.96726e+06	601181	874450	2.88599e+06	6.5847e+06	8.46439e+06	1.13804e+07	7.09513e+06	4.71588e+06	7.48702e+06	0.248237	-2.01021	0.00374035	1	1.90104	down
Com_1735_neg	N-Acetyl-L-leucine	C8 H15 N O3	173.105	5.603	172.098	Full match	Full match	Full match	4.05768e+06	3.66585e+06	2.2337e+06	5.65138e+06	2.15865e+07	2.22486e+07	8.01186e+07	6.88168e+07	4.01324e+07	6.08299e+07	9.02825e+06	7.57233e+06	0.223055	-2.16453	0.0251044	0.888889	1.79569	down
Com_11467_pos	5-(hydroxymethyl)-4-methoxy-2,5-dihydrofuran-2-one	C6 H8 O4	126.03	2.824	127.037	Invalid mass	Invalid mass	No results	544137	279036	200165	1.26682e+06	4.15484e+06	4.39589e+06	1.56196e+07	14426446	5.10886e+06	7.73972e+06	2.76033e+06	3.33004e+06	0.221311	-2.17586	0.0143678	0.888889	1.87564	down
Com_11466_pos	2-Hydroxybutyric acid	C4 H8 O3	104.048	2.854	127.037	No results	No results	Full match	544137	247386	177461	1.26682e+06	4.15484e+06	4.39589e+06	1.56196e+07	14426446	5.10886e+06	7.73972e+06	2.73283e+06	3.33004e+06	0.220325	-2.1823	0.0154349	0.888889	1.87091	down
Com_9304_pos	WLK	C23 H35 N5 O4	434.279	7.678	891.546	Invalid mass	No results	No results	367922	698074	371803	441835	405232	477735	408697	377330	2.61439e+06	4.63126e+06	1.93738e+06	3.60761e+06	0.203482	-2.29703	0.0397833	0.805556	1.63945	down
Com_1450_pos	Linustatin	C16 H27 N O11	426.188	5.502	427.195	Invalid mass	No results	No results	1.22819e+07	2.76645e+07	3.25131e+06	7.08781e+06	8.68121e+06	2.09046e+07	6.7981e+06	1.14474e+07	2.23539e+08	1.53929e+08	9.02144e+07	1.05228e+08	0.13511	-2.88779	0.0425641	0.777778	1.57664	down
Com_9389_pos	3-(4-chlorophenyl)-5-(3-phenyl-1H-pyrazol-4-yl)-1,2,4-oxadiazole	C17 H11 Cl N4 O	322.067	4.674	323.074	Invalid mass	No results	No results	975375	1.00106e+06	460969	961765	1.08368e+06	1.12191e+06	5.97972e+06	8.19925e+06	8.95396e+06	1.74364e+07	2.41209e+06	2.33216e+06	0.123688	-3.01522	0.00116615	1	2.10798	down

## Sheet: G5.vs.G0_all_Diff
Table S2 The DRMs in different comparison groups
DRMs of G5 vs. G0 comparison group
ID	Name	Formula	Molecular Weight	RT [min]	m/z	mzCloud_Results	mzVault_Results	MassList_Results	G5_1	G5_4	G5_2	G5_5	G5_3	G5_6	G0_1	G0_4	G0_2	G0_5	G0_3	G0_6	FC	log2FC	Pvalue	ROC	VIP	Up_Down
Com_4148_neg	Glucosamine 6-sulfate	C6 H13 N O8 S	259.037	5.041	258.03	Full match	No results	No results	521575	441407	2.17693e+07	2.89393e+07	2.704e+07	1.65705e+07	629498	621338	1.01324e+06	910594	569627	560690	22.1329	4.46812	0.0430231	0.666667	2.43927	up
Com_10283_pos	3-bromo-2,6-dimethoxybenzoic acid	C9 H9 Br O4	315.939	1.558	298.936	Invalid mass	No results	No results	2.40658e+07	3.67087e+07	705953	761126	9.24561e+06	1.24929e+07	1.01917e+06	1.16739e+06	815607	902867	865355	1.02274e+06	14.4965	3.85763	0.0452122	0.666667	2.11457	up
Com_5611_pos	1-Methylguanine	C6 H7 N5 O	165.066	4.754	166.073	No results	No results	Full match	5.07091e+06	1.23606e+07	1.81287e+07	1.6926e+07	3.51489e+07	4.5318e+07	8.30904e+06	2.01436e+07	2.49046e+06	3.25101e+06	1.31205e+06	1.95165e+06	3.54941	1.82758	0.0170648	0.861111	2.04012	up
Com_3484_neg	1-benzyl-3-(2-methylphenyl)-3,7-dihydro-1H-purine-2,6-dione	C19 H16 N4 O2	332.13	6.115	331.123	Invalid mass	No results	No results	1.51502e+07	2.79956e+07	3.29312e+07	1.68139e+07	2.95809e+07	2.30245e+07	6.55399e+06	2.03313e+06	1.13393e+07	2.44755e+06	1.10105e+07	1.10878e+07	3.27162	1.71	0.00659159	1	2.32317	up
Com_3209_neg	Tyrosol	C8 H10 O2	138.068	6.221	137.061	Full match	No results	No results	1.10901e+07	3.66095e+07	2.71143e+07	2.52856e+07	2.52166e+07	2.61181e+07	8.39231e+06	9.96936e+06	9.48999e+06	7.90086e+06	6.57873e+06	5.9934e+06	3.13368	1.64786	0.000435386	1	1.88541	up
Com_16218_neg	2-Hydroxy-1,4-naphthoquinone	C10 H6 O3	174.029	7.239	173.022	Invalid mass	No results	No results	2.66696e+06	6.06274e+06	2.23387e+06	2.40744e+06	3.12627e+06	3.20462e+06	794328	741267	2.16304e+06	1.60158e+06	627976	576018	3.0291	1.59889	0.0017568	1	1.92919	up
Com_3338_neg	Catechin	C15 H14 O6	290.082	5.396	289.075	Invalid mass	No results	No results	2.92768e+07	5.07811e+07	1.86063e+07	1.6679e+07	4.13819e+07	2.01635e+07	1.18267e+07	1.01646e+07	1.18593e+07	947851	11024653	1.27305e+07	3.02097	1.59501	0.0276524	1	1.9652	up
Com_5406_pos	4-Hydroxymandelonitrile	C8 H7 N O2	149.048	6.729	150.055	No results	Full match	No results	9.50986e+06	3.54545e+07	4.01584e+07	3.54482e+07	1.97112e+07	1.92078e+07	1.98691e+07	1.3762e+07	5.45091e+06	6.02258e+06	3.21436e+06	4.49178e+06	3.02003	1.59456	0.00818465	0.888889	1.9278	up
Com_23063_pos	1H-indol-3-yl(pyridin-2-yl)methanol	C14 H12 N2 O	246.079	7.118	247.086	Invalid mass	No results	No results	1.06314e+06	848981	1.13679e+06	1.59177e+06	2.85182e+06	4.03417e+06	678465	1.35186e+06	761509	473359	313875	428836	2.87599	1.52406	0.0118659	0.916667	1.73574	up
Com_26543_neg	Inositol	C6 H12 O6	180.063	7.242	217.012	No results	No results	Full match	628756	1.53189e+06	715739	302318	677034	704400	250499	243580	489717	238838	268830	259631	2.60416	1.38082	0.00653419	0.972222	1.82578	up
Com_411_neg	o-Toluic Acid	C8 H8 O2	136.052	6.968	135.045	No results	No results	Full match	1.14031e+08	2.70119e+08	3.07856e+08	1.79281e+08	2.63296e+08	2.67527e+08	1.36093e+08	7.83912e+07	1.95019e+08	1.12183e+08	3.59702e+07	2.8134e+07	2.39353	1.25914	0.0194056	0.916667	1.61027	up
Com_17944_neg	7-(4-methylpiperazino)pyrimido[4,5-d]pyrimidine-2,4(1H,3H)-dithione	C11 H14 N6 S2	294.075	5.143	293.068	Invalid mass	No results	No results	954846	1.13529e+06	954205	1.53783e+06	2.17589e+06	3.08954e+06	1.38454e+06	1.33924e+06	327579	230770	438531	424840	2.37549	1.24823	0.02291	0.833333	1.88706	up
Com_5036_neg	N-(1,3-benzodioxol-5-yl)-7-chloroquinolin-4-amine	C16 H11 Cl N2 O2	304.098	5.533	303.091	Invalid mass	No results	No results	2.93401e+06	5.63656e+06	1.00104e+07	7.09143e+06	6.57843e+06	6.04772e+06	2.60991e+06	2.98384e+06	3.35669e+06	2.5534e+06	2.49085e+06	2.63207e+06	2.30343	1.20378	0.00424754	0.944444	1.35455	up
Com_6147_neg	Vanillyl alcohol	C8 H10 O3	154.063	6.969	153.056	Full match	No results	No results	6.4094e+06	1.46844e+07	1.5841e+07	1.16792e+07	1.57418e+07	1.47898e+07	7.73509e+06	4.46234e+06	1.15599e+07	6.7944e+06	2.3804e+06	1.50186e+06	2.29847	1.20068	0.0225362	0.916667	1.57426	up
Com_242_neg	3-Methyl-2-oxobutanoic acid	C5 H8 O3	116.047	4.647	115.04	No results	No results	Full match	1.32107e+08	1.28071e+08	1.71316e+08	1.48578e+08	7.61302e+07	8.01266e+07	4.60851e+08	3.84803e+08	1.92225e+08	1.53852e+08	1.46409e+08	1.42364e+08	0.497351	-1.00766	0.0376573	0.861111	1.2937	down
Com_13922_neg	Adenosine 3'5'-cyclic monophosphate	C10 H12 N5 O6 P	329.053	3.203	328.045	Full match	No results	Full match	589629	1.4569e+06	3.10612e+06	2.38345e+06	1.2887e+06	2.21348e+06	4.9166e+06	5.25706e+06	3.01334e+06	3.362e+06	3.22371e+06	2.42243e+06	0.497329	-1.00773	0.021443	0.944444	2.13894	down
Com_91_pos	L-Phenylalanine	C9 H11 N O2	165.079	4.907	166.087	Full match	Full match	Full match	1.42933e+08	2.25645e+08	1082800234	7.90012e+08	406890124	4.00733e+08	1313915817	1251340481	9.89835e+08	1402782088	4.63233e+08	7.46512e+08	0.494358	-1.01637	0.0411512	0.861111	1.31826	down
Com_918_pos	17(S)-HETE	C20 H32 O3	320.233	8.173	321.241	Invalid mass	No results	No results	5.41165e+07	7.63253e+07	1.10705e+08	6.59681e+07	1.14332e+08	2.72293e+07	1.00517e+08	5.69564e+07	208370104	2.37154e+08	1.19985e+08	1.96429e+08	0.488003	-1.03504	0.0454629	0.833333	1.46913	down
Com_4966_pos	Biopterin	C9 H11 N5 O3	237.085	1.431	238.093	Full match	No results	Full match	985000	1.68016e+06	1.03832e+07	8.88246e+06	2.80466e+06	2.11083e+06	5.77024e+06	8.86028e+06	1.36411e+07	1.22596e+07	6.33952e+06	8.1625e+06	0.48782	-1.03558	0.04297	0.777778	1.13733	down
Com_642_pos	L-Pyroglutamic acid	C5 H7 N O3	129.043	1.335	130.05	Full match	Full match	Full match	2.21601e+07	2.75596e+07	4.17515e+07	9.22837e+06	2.46655e+07	2.6325e+07	6.52197e+07	6.87513e+07	4.30511e+07	4.49181e+07	3.91095e+07	5.10603e+07	0.486015	-1.04093	0.00975225	0.972222	1.03906	down
Com_19_pos	Betaine	C5 H11 N O2	117.079	1.373	118.086	Full match	Full match	Full match	9.76082e+08	1596839192	2271964204	1976626540	1519379890	1613750887	4040172738	4322879994	3050868459	3627275843	2452627967	3034092963	0.484932	-1.04415	0.000638725	1	1.61758	down
Com_7969_pos	2-cyano-3-(4-hydroxyphenyl)acrylamide	C10 H8 N2 O2	188.059	3.941	189.066	Full match	No results	No results	4.25409e+06	1.15859e+07	1.01754e+07	8.12926e+06	1.21914e+07	1.60784e+07	2.40617e+07	2.1282e+07	2.91165e+07	3.08186e+07	1.03508e+07	1.31309e+07	0.484733	-1.04474	0.019027	0.888889	1.15829	down
Com_3960_neg	Quinic acid	C7 H12 O6	192.063	2.518	191.056	No results	No results	Full match	4.73309e+06	3.17468e+06	7.0208e+06	8.11773e+06	4.47526e+06	4.10891e+06	1.77682e+07	1.95223e+07	6.97417e+06	6.21604e+06	8.49641e+06	8.0338e+06	0.472019	-1.08308	0.019744	0.861111	1.81397	down
Com_1166_pos	Paracetamol	C8 H9 N O2	151.064	2.372	152.071	Full match	No results	Full match	3.92207e+07	5.46808e+07	1.34814e+08	9.58271e+07	7.44155e+07	8.18827e+07	1.14616e+08	1.2036e+08	276110950	2.80552e+08	9.66532e+07	1.30848e+08	0.47181	-1.08372	0.0185004	0.888889	1.33104	down
Com_1323_neg	Ethylmalonate	C5 H8 O4	132.042	1.323	113.024	No results	No results	Full match	7.62421e+06	3.5705e+06	2.04978e+07	2.3209e+07	3.74086e+06	4.56379e+06	2.74694e+07	3.05485e+07	1.00359e+07	1.13727e+07	2.67754e+07	2.78326e+07	0.471566	-1.08447	0.0425847	0.888889	1.12032	down
Com_10619_neg	Riboflavin	C17 H20 N4 O6	376.137	5.4	375.131	Full match	No results	Full match	488945	2.14209e+06	4.00032e+06	6.1995e+06	1.91585e+06	2.04163e+06	7.96992e+06	9.53376e+06	4.87151e+06	4.08275e+06	4.8188e+06	4.46829e+06	0.469669	-1.09028	0.0410438	0.888889	1.98486	down
Com_923_pos	Xanthine	C5 H4 N4 O2	152.034	2.114	153.041	Full match	Full match	Full match	3.08205e+07	6.37712e+07	2.21529e+08	1.46506e+08	1.01176e+08	129028843	2.4958e+08	2.0619e+08	2.96833e+08	3.9376e+08	1.27072e+08	2.22236e+08	0.463224	-1.11022	0.0264262	0.888889	1.54387	down
Com_5795_pos	1-(4-nitrophenyl)piperidine	C11 H14 N2 O2	206.106	2.204	207.113	Full match	No results	No results	5.39861e+06	7.54346e+06	2.13259e+07	5.46836e+06	1.28044e+07	1.76786e+07	4.23035e+07	1.0193e+07	3.43583e+07	2.44318e+07	1.70443e+07	2.4442e+07	0.459632	-1.12145	0.0282242	0.861111	1.4642	down
Com_102_pos	Choline	C5 H13 N O	103.1	1.318	104.107	Full match	Full match	No results	1.75448e+08	2.51254e+08	3.7358e+08	3.47979e+08	2.96346e+08	2.24179e+08	9.46458e+08	9.34285e+08	6.87782e+08	4.0027e+08	3.12311e+08	3.66396e+08	0.457514	-1.12811	0.0150458	0.916667	1.10005	down
Com_274_pos	Isoquinoline	C9 H7 N	129.058	2.105	130.065	Full match	No results	No results	1.69467e+08	2.4093e+08	3.93091e+08	336832548	1.74888e+08	1.58782e+08	9.67805e+08	9.87121e+08	2.88824e+08	4.26791e+08	262790310	3.07729e+08	0.454787	-1.13674	0.0441767	0.833333	1.00638	down
Com_16226_neg	Isobutyryl carnitine	C11 H21 N O4	231.147	5.604	230.139	No results	No results	Full match	272025	1.58977e+06	2.69851e+06	1.75998e+06	898038	1.22214e+06	2.29188e+06	1.6813e+06	4.28527e+06	3.83704e+06	3.33932e+06	3.16481e+06	0.453798	-1.13988	0.0322029	0.916667	2.07683	down
Com_12148_pos	1-Methyladenine	C6 H7 N5	149.071	2.062	150.078	Full match	No results	No results	1.00315e+06	1.56656e+06	5.44196e+06	4.71154e+06	3.12831e+06	3.46938e+06	1.13505e+07	9.07732e+06	5.17145e+06	5.8943e+06	4.787e+06	6.30419e+06	0.453704	-1.14018	0.01927	0.944444	1.59513	down
Com_2875_pos	3-hydroxy-3,4-bis[(4-hydroxy-3-methoxyphenyl)methyl]oxolan-2-one	C20 H22 O7	356.126	5.807	357.134	Invalid mass	No results	No results	1.14256e+07	1.67259e+07	4.41078e+07	3.50091e+07	1.52445e+07	1.50829e+07	8.80381e+07	4.92733e+07	6.3855e+07	5.7799e+07	1.58927e+07	2.86684e+07	0.453324	-1.14139	0.0427172	0.861111	1.59778	down
Com_9_pos	(S)-Nicotine	C10 H14 N2	162.116	2.11	163.123	Full match	Full match	No results	3618562631	5413976508	9612762694	8404012439	4212666811	3842960986	23418195395	23304041332	6807674207	10283224345	6174635375	7592785394	0.452497	-1.14402	0.0432603	0.833333	1.04643	down
Com_14474_neg	Docosahexaenoic Acid	C22 H32 O2	328.24	9.724	327.233	Full match	No results	No results	404334	420341	609093	994042	555773	431086	471217	618464	1.25509e+06	2.10045e+06	2.02439e+06	1.08056e+06	0.452264	-1.14476	0.0394531	0.888889	1.13694	down
Com_2465_pos	Pyridoxine	C8 H11 N O3	169.074	2.145	170.082	Full match	Full match	Full match	9.88343e+06	1.16369e+07	2.08003e+07	1.97974e+07	1.83421e+07	1.46635e+07	5.27168e+07	4.00751e+07	4.23991e+07	4.29709e+07	1.49602e+07	1.73133e+07	0.452032	-1.1455	0.0200104	0.833333	1.13672	down
Com_1818_neg	2,2-Dimethylsuccinic acid	C6 H10 O4	146.058	3.225	145.051	Full match	No results	Full match	7.71442e+06	6.37746e+06	1.63205e+07	1.50239e+07	7.29123e+06	7.88271e+06	3.83149e+07	3.76867e+07	1.59205e+07	1.60126e+07	1.33694e+07	1.29741e+07	0.451378	-1.14759	0.017776	0.833333	1.35045	down
Com_12357_neg	Riboflavin-5-phosphate	C17 H21 N4 O9 P	456.106	5.275	437.087	No results	No results	Full match	625897	271590	1.6424e+06	703222	523417	577206	2.16601e+06	1.90797e+06	1.25936e+06	665613	2.08511e+06	1.6059e+06	0.448272	-1.15755	0.0156733	0.888889	1.43119	down
Com_2320_neg	Hexanoylglycine	C8 H15 N O3	173.105	5.378	172.098	Full match	No results	Full match	1.54102e+07	1.83157e+07	2.19203e+07	1.87726e+07	2.07943e+07	2.07104e+07	2.40948e+07	2.80605e+07	5.98004e+07	5.59747e+07	4.77681e+07	4.43251e+07	0.445819	-1.16547	0.00303097	1	2.03248	down
Com_401_neg	3-[4-methyl-1-(2-methylpropanoyl)-3-oxocyclohexyl]butanoic acid	C15 H24 O4	268.167	5.85	267.16	Full match	No results	No results	5.76414e+07	4.13064e+07	144377919	1.57167e+08	309959494	2.41226e+08	2.37911e+08	1.95175e+08	4.1745e+08	3.81192e+08	4.86252e+08	4.17384e+08	0.445675	-1.16594	0.0278634	0.888889	1.30835	down
Com_8693_neg	Cholic acid	C24 H40 O5	408.288	7.366	407.28	Full match	No results	Full match	1.47284e+06	2.70039e+06	3.05113e+06	3.81719e+06	3.74203e+06	3.77522e+06	6.17182e+06	7.36967e+06	1.29946e+07	3.25522e+06	7.63078e+06	4.32567e+06	0.444545	-1.1696	0.012576	0.916667	1.73555	down
Com_7046_neg	L-(-)-Glyceric acid	C3 H6 O4	106.027	1.437	105.019	No results	No results	Full match	1.46424e+06	1.68396e+06	4.66343e+06	5.52929e+06	1.13041e+06	1.91879e+06	5.47335e+06	6.56473e+06	6.05196e+06	6.79666e+06	6.19753e+06	6.05684e+06	0.441294	-1.18019	0.012706	0.972222	1.83561	down
Com_6779_pos	5-Methylcytosine	C5 H7 N3 O	125.059	2.275	126.066	Full match	No results	Full match	5.54536e+06	8.78696e+06	1.63759e+07	9.66546e+06	8.38356e+06	1.18068e+07	1.50449e+07	1.14673e+07	3.73047e+07	4.26902e+07	1.0336e+07	2.07565e+07	0.440147	-1.18394	0.0340936	0.861111	1.7706	down
Com_8685_neg	2-Hydroxymyristic acid	C14 H28 O3	244.204	7.863	243.197	Full match	No results	No results	353985	271578	474674	505119	599007	591081	896533	1.32632e+06	866691	1.11275e+06	797633	1.41951e+06	0.435465	-1.19937	0.000448713	1	1.29328	down
Com_10011_pos	1,2,3,9-tetrahydro-4H-carbazol-4-one oxime	C12 H12 N2 O	200.097	5.554	439.159	Invalid mass	No results	No results	1.29138e+06	2.84794e+06	1.20039e+07	1.56364e+07	7.66372e+06	4.79432e+06	1.94087e+07	2.01497e+07	1.02783e+07	1.051e+07	1.77552e+07	2.35099e+07	0.43536	-1.19972	0.0345206	0.888889	1.8874	down
Com_651_neg	trans-10-Heptadecenoic acid	C17 H32 O2	314.245	7.916	313.238	Invalid mass	No results	No match	3.69552e+07	7.0082e+07	4.35131e+07	9.31358e+07	4.13272e+07	4.14457e+07	2.12897e+08	1.4001e+08	8.13112e+07	8.97002e+07	1.54706e+08	7.16165e+07	0.435139	-1.20045	0.00549969	0.916667	2.08835	down
Com_11001_neg	Phe-Pro	C14 H18 N2 O3	262.132	4.844	261.124	No results	No results	Full match	305231	356007	1.97164e+06	1.61366e+06	1.0571e+06	1.47165e+06	3.35045e+06	2.86322e+06	2.79066e+06	3.07654e+06	1.9129e+06	1.58762e+06	0.434832	-1.20147	0.0251218	0.916667	1.53857	down
Com_308_pos	L-threo-3-Phenylserine	C9 H11 N O3	181.074	1.867	182.082	Full match	Full match	Full match	6.08945e+07	7.085e+07	6.07641e+08	3.10047e+08	2.80365e+08	3.01107e+08	6.01967e+08	5.91764e+08	7.92802e+08	1061189893	3.68988e+08	3.59729e+08	0.431863	-1.21135	0.036656	0.888889	1.10949	down
Com_6248_neg	Indole-3-lactic acid	C11 H11 N O3	205.074	5.685	204.067	Full match	No results	Full match	2.27025e+06	3.21472e+06	6.88735e+06	4.77959e+06	4.91244e+06	4.14234e+06	1.48439e+07	2.0895e+07	7.8555e+06	7.07965e+06	4.56678e+06	5.68268e+06	0.430157	-1.21706	0.0277757	0.888889	1.89626	down
Com_11171_neg	L-Arabinitol	C5 H12 O5	152.068	1.326	187.038	No results	No results	Full match	1.02901e+06	1.46799e+06	4.9222e+06	4.3842e+06	916346	1.0017e+06	4.78333e+06	3.32008e+06	2.89346e+06	7.8293e+06	6.93604e+06	6.35611e+06	0.427216	-1.22696	0.0197088	0.861111	1.68028	down
Com_8700_pos	Indole-3-acetamide	C10 H10 N2 O	174.08	5.542	175.087	No results	Full match	No results	3.05833e+06	4.45116e+06	1.08041e+07	4.94174e+06	5.19172e+06	6.59903e+06	1.10098e+07	1.91187e+07	8.27281e+06	3.02655e+07	7.83753e+06	5.59042e+06	0.426898	-1.22804	0.0378632	0.888889	1.73159	down
Com_583_neg	7-Methylxanthine	C6 H6 N4 O2	166.048	1.332	165.04	Invalid mass	No results	No match	4.40811e+06	1.98542e+06	1.06478e+08	1.27448e+08	5.86748e+06	1.27549e+07	1.30286e+08	1.78772e+08	5.28673e+07	8.13589e+07	7.90439e+07	8.61248e+07	0.425574	-1.23252	0.0443047	0.777778	1.78751	down
Com_12726_pos	1,3-dimethyl 2,4-bis(4-hydroxyphenyl)cyclobutane-1,3-dicarboxylate	C20 H20 O6	378.109	5.764	379.116	Invalid mass	No results	No results	2.24798e+06	938081	1.66208e+06	865208	706053	449991	3.51139e+06	2.13586e+06	3.9429e+06	3.22023e+06	1.20123e+06	2.29455e+06	0.421275	-1.24716	0.0114562	0.916667	1.57204	down
Com_2670_neg	D-Threose	C4 H8 O4	120.042	1.534	119.035	No results	No results	Full match	7.58976e+06	6.02267e+06	2.20896e+07	1.96839e+07	5.69799e+06	5.65922e+06	4.69265e+07	4.41309e+07	1.19336e+07	1.62897e+07	1.95371e+07	1.98003e+07	0.420779	-1.24887	0.0243483	0.805556	1.77147	down
Com_4922_pos	L-Adrenaline	C9 H13 N O3	183.09	5.039	184.097	No results	No results	Full match	6.12607e+06	1.18677e+07	5.65716e+06	2.4651e+07	1.60277e+07	1.96026e+07	5.28718e+07	5.02687e+07	2.79994e+07	3.32661e+07	1.65026e+07	2.02143e+07	0.417317	-1.26078	0.015681	0.916667	1.83649	down
Com_1145_neg	(±)12(13)-DiHOME	C18 H34 O4	314.246	8.111	313.238	Full match	No results	Full match	2.8242e+07	3.45447e+07	3.84927e+07	4.31707e+07	1.62188e+07	1.92979e+07	7.55485e+07	4.84781e+07	9.16037e+07	1.01258e+08	4.65346e+07	7.25373e+07	0.412805	-1.27647	0.00154701	1	2.29586	down
Com_4385_pos	13-HPODE	C18 H32 O4	312.231	7.704	313.238	No results	No results	Full match	1.28822e+07	2.32748e+07	2.84815e+07	3.21701e+07	1.32519e+07	1.29178e+07	6.10228e+07	4.76908e+07	4.95906e+07	7.0292e+07	2.68712e+07	4.2621e+07	0.412556	-1.27734	0.0022306	0.944444	2.19541	down
Com_576_neg	D-(-)-Mannitol	C6 H14 O6	182.079	1.317	217.048	Full match	Full match	Full match	3075862	1.26761e+06	5.86946e+07	6.2397e+07	3.06798e+06	4.29052e+06	4.86088e+07	5.41639e+07	4.19798e+07	4.81555e+07	7.21246e+07	5.71893e+07	0.412118	-1.27887	0.0347922	0.722222	1.90773	down
Com_8550_neg	N-Acetylanthranilic acid	C9 H9 N O3	179.058	5.91	178.051	Full match	No results	Full match	1.46864e+06	1.97146e+06	3.3685e+06	2.63958e+06	3.47655e+06	2.72923e+06	1.13356e+07	1.27417e+07	2.86683e+06	2.92402e+06	4.60473e+06	3.6219e+06	0.410923	-1.28306	0.0451408	0.888889	1.41495	down
Com_1352_neg	2-Methylpentanedioic acid	C6 H10 O4	146.058	2.647	145.051	No results	No results	Full match	1.72877e+07	1.58708e+07	4.05372e+07	3.27567e+07	2.47692e+07	2.57761e+07	1.03371e+08	103435126	4.56346e+07	4.40439e+07	4.54619e+07	4.0769e+07	0.41022	-1.28553	0.00461174	1	2.20199	down
Com_21199_pos	Radicinin	C12 H12 O5	236.067	4.841	237.074	Invalid mass	No results	No results	1.23476e+06	1.80787e+06	1.29825e+06	1.26399e+06	2.16066e+06	2.49809e+06	3.25238e+06	3.83592e+06	5.47254e+06	5.36588e+06	2.97133e+06	4.16299e+06	0.409545	-1.28791	0.000256613	1	2.55785	down
Com_976_neg	LPG 15:1	C21 H41 O9 P	468.249	8.947	467.242	No results	Full match	No results	6.53745e+06	6.393e+06	4.36862e+06	4.27483e+06	6.49246e+06	1.16638e+07	2.00365e+07	9.43644e+06	2.24201e+07	2.49854e+07	1.25591e+07	9.0533e+06	0.40339	-1.30975	0.00404125	0.944444	1.2115	down
Com_564_neg	Lactobionic acid	C12 H22 O12	358.111	1.346	357.104	No results	No results	Full match	1.37928e+06	1.93392e+06	8.95215e+06	5.08616e+06	1.36945e+06	1.31963e+06	7.47207e+06	9.94871e+06	1.01797e+07	7.83564e+06	7.47728e+06	6.97756e+06	0.401687	-1.31585	0.0142249	0.888889	1.15247	down
Com_727_neg	δ-Gluconic acid δ-lactone	C6 H10 O6	178.048	1.446	177.04	Full match	No results	Full match	9.10336e+06	5.47291e+06	3.1498e+07	5.74643e+07	6.49469e+06	6.35902e+06	5.48884e+07	7.21721e+07	1.68942e+07	2.6149e+07	2.78597e+07	9.23229e+07	0.400957	-1.31848	0.0380469	0.805556	1.58756	down
Com_2168_pos	Gamma-Aminobutyric acid	C4 H9 N O2	121.074	1.36	104.071	No results	Invalid mass	No results	1.10113e+07	1.19892e+07	4.37703e+07	4.71641e+07	8.99899e+06	1.02488e+07	9.89249e+07	1.06684e+08	2.44963e+07	3.01503e+07	3.0576e+07	4.18656e+07	0.400312	-1.3208	0.03465	0.777778	1.64825	down
Com_1089_neg	Indole-3-acetic acid	C10 H9 N O2	175.063	5.645	174.056	Full match	No results	Full match	2.108e+07	2.83567e+07	5.89178e+07	5.21604e+07	4.26082e+06	4.79437e+06	1.27425e+08	1.16278e+08	4.05138e+07	3.60327e+07	5.60478e+07	4.83934e+07	0.399279	-1.32453	0.0493821	0.805556	1.6071	down
Com_165_pos	D-(+)-Camphor	C10 H16 O	152.12	5.99	153.128	Full match	No results	No results	1.9398e+08	2.23532e+08	3.48911e+08	2.46902e+08	514901088	5.30423e+08	896284459	4.33031e+08	1641768607	1049328078	517162888	630404960	0.398347	-1.3279	0.00774087	0.916667	2.11181	down
Com_28816_pos	PC O-38:10	C46 H74 N O7 P	783.526	7.986	806.516	No results	Invalid mass	No results	752608	656569	532817	1.199e+06	536441	290519	1.14534e+06	410487	2.09236e+06	1.86104e+06	1.79785e+06	2.6964e+06	0.396657	-1.33404	0.0297327	0.833333	1.75759	down
Com_158_pos	DL-Stachydrine	C7 H13 N O2	143.095	1.509	144.102	Full match	No results	No results	152682289	1.48215e+08	769177759	7.03921e+08	323079749	3.15223e+08	1586405650	1613428165	9.75393e+08	8.85377e+08	5.0881e+08	591927417	0.391522	-1.35284	0.015722	0.888889	1.76085	down
Com_6522_pos	DL-Panthenol	C9 H19 N O4	205.132	1.464	188.129	No results	No results	Full match	1.6986e+06	1.6455e+06	1.88947e+06	1.96025e+06	1.53741e+06	1.75784e+06	9.5976e+06	6.12065e+06	3.64111e+06	3.23921e+06	2.08353e+06	2.20106e+06	0.390172	-1.35782	0.022305	1	1.10467	down
Com_224_pos	6-Keto-prostaglandin f1alpha	C20 H34 O6	370.234	7.114	353.231	No results	No results	Full match	4.58212e+07	2.076e+08	5.41273e+08	4.61761e+08	1.14608e+08	1.7121e+08	9.4443e+08	6.9183e+08	690497844	7.70329e+08	3.4222e+08	5.20404e+08	0.389492	-1.36034	0.0221219	0.916667	1.85014	down
Com_7367_neg	(±)10(11)-EpDPA	C22 H32 O3	344.235	8.487	343.228	Full match	No results	Full match	569687	478680	285312	312047	806339	421049	332962	1.49146e+06	1.69651e+06	1.76252e+06	1.21023e+06	953347	0.385807	-1.37405	0.0173248	0.888889	1.04734	down
Com_10335_pos	L-Methionine Methyl Ester	C6 H13 N O2 S	163.067	2.459	164.074	No results	No results	Full match	1.32188e+06	2.8084e+06	1.04655e+07	8.04716e+06	5.03567e+06	4.69295e+06	1.84708e+07	1.82076e+07	1.20031e+07	1.35713e+07	9.16436e+06	1.26946e+07	0.384863	-1.37758	0.012257	0.972222	2.05712	down
Com_3386_pos	Indole-3-propionic acid	C11 H11 N O2	189.079	5.635	190.087	No results	Full match	Full match	3.96673e+06	2.22638e+07	2.03584e+07	1.37299e+07	1.59638e+07	1.6188e+07	4.82684e+07	100845617	2.59376e+07	2.35122e+07	1.86758e+07	2.32854e+07	0.384453	-1.37912	0.035668	0.944444	1.71889	down
Com_2619_pos	L-(+)-Citrulline	C6 H13 N3 O3	175.096	1.338	176.103	Full match	No results	Full match	2.6471e+06	949421	4.45742e+06	2.40846e+06	1.08057e+06	1.24434e+06	5.87178e+06	6.9017e+06	5.93642e+06	4.36868e+06	3.73085e+06	6.59622e+06	0.382789	-1.38538	0.00537206	0.944444	1.19838	down
Com_141_neg	Pantothenic acid	C9 H17 N O5	219.111	5.03	218.103	Full match	Full match	Full match	5.72682e+07	1.13157e+08	5.29038e+08	5.0666e+08	2.41843e+08	2.75623e+08	1086525868	1019995558	6.74513e+08	735680017	5.49937e+08	4.61847e+08	0.38061	-1.39362	0.0189845	0.944444	1.71082	down
Com_7525_pos	2-Linoleoyl glycerol	C21 H38 O4	314.282	9.703	337.272	Invalid mass	No results	No results	2.26797e+06	2.70494e+06	2.03115e+06	1.75383e+06	2.22257e+06	2.05338e+06	5.35466e+06	2.94877e+06	9.46036e+06	4.31417e+06	7.71705e+06	4.60873e+06	0.378849	-1.4003	0.00227942	1	1.58735	down
Com_1923_pos	D-(+)-Glucose	C6 H12 O6	197.09	1.318	198.098	Invalid mass	Invalid mass	No results	5.70018e+06	9.98293e+06	5.48063e+07	5.71982e+07	7.36329e+06	1.38639e+07	6.40776e+07	7.74492e+07	1.80584e+07	2.78724e+07	9.31324e+07	1.14005e+08	0.377387	-1.40588	0.0398114	0.888889	1.28388	down
Com_3783_neg	4-Hydroxyisoleucine	C6 H13 N O3	147.089	5.03	146.082	No results	No results	Full match	1.61137e+06	2.9263e+06	1.60704e+07	1.5267e+07	7.07339e+06	8.33847e+06	3.3638e+07	3.04878e+07	2.03934e+07	2.21842e+07	1.59084e+07	1.33104e+07	0.377326	-1.40612	0.0212994	0.916667	1.64099	down
Com_4860_pos	Bialaphos	C11 H22 N3 O6 P	305.118	4.854	306.125	Invalid mass	No results	No results	1.2398e+06	3.70788e+06	9.24982e+06	8.36695e+06	5.65586e+06	7.08324e+06	2.23823e+07	2.13304e+07	1.32514e+07	1.88139e+07	7.76222e+06	1.0154e+07	0.376795	-1.40815	0.015578	0.944444	1.67381	down
Com_5864_neg	3,4,5-trihydroxycyclohex-1-ene-1-carboxylic acid	C7 H10 O5	174.053	1.578	173.045	Full match	No results	No results	503804	535703	1.06993e+07	1.32676e+07	432509	531927	1.929e+07	1.67951e+07	7.1762e+06	8.58662e+06	8.77015e+06	8.40512e+06	0.376264	-1.41018	0.0293927	0.777778	1.95111	down
Com_2989_neg	N-Acetylvaline	C7 H13 N O3	159.089	5.348	158.082	Full match	Full match	Full match	6.20739e+06	6.64514e+06	1.03018e+07	1.21917e+07	1.13539e+07	1.25113e+07	4.43694e+07	4.58812e+07	2.45429e+07	1.7523e+07	1.44526e+07	1.34023e+07	0.369675	-1.43567	0.00779622	1	2.26115	down
Com_891_pos	2-[(carboxymethyl)(methyl)amino]-5-methoxybenzoic acid	C11 H13 N O5	239.08	1.556	240.087	Full match	No results	No results	1.05738e+08	1.16953e+08	5.82414e+07	6.11825e+07	8.70356e+07	8.42473e+07	1.6412e+08	1.69022e+08	3.5474e+08	3.30983e+08	1.77019e+08	1.98203e+08	0.368269	-1.44117	0.000379038	1	1.10783	down
Com_187_pos	6-Methylquinoline	C10 H9 N	143.074	2.403	144.081	Full match	No results	No results	108253667	1.20059e+08	3.66086e+08	259077328	1.82383e+08	1.76078e+08	8.34557e+08	7.26344e+08	4.61296e+08	6.33221e+08	3.08506e+08	3.67827e+08	0.363754	-1.45897	0.0019324	0.972222	1.0654	down
Com_12325_neg	Desthiobiotin	C10 H18 N2 O3	214.132	5.572	213.124	Full match	No results	No results	329261	300414	3.27573e+06	3.5943e+06	360650	666331	6.21545e+06	6.59026e+06	2.74e+06	3.1628e+06	2.37768e+06	2.39495e+06	0.363129	-1.46144	0.0241103	0.777778	2.01679	down
Com_7770_pos	D-Tagatose	C6 H12 O6	180.064	9.643	203.053	No results	Full match	Full match	2.92379e+06	3.54721e+06	1.06648e+07	1.124e+07	3.00368e+06	3.77709e+06	2.78559e+07	3.50822e+07	6.32153e+06	6.0887e+06	7.35358e+06	1.67715e+07	0.353427	-1.50052	0.0410025	0.833333	1.60157	down
Com_152_neg	Citric acid	C6 H8 O7	192.027	2.019	191.02	Full match	Full match	Full match	2.44702e+07	2.07904e+07	1.93586e+07	2.04375e+07	1.59721e+07	1.56128e+07	4.55616e+07	5.19549e+07	1.30304e+08	3.83503e+07	2.46301e+07	4.23456e+07	0.350121	-1.51408	0.00814751	1	1.20703	down
Com_20221_pos	5-Methyl-2'-deoxycytidine	C10 H15 N3 O4	241.106	2.275	242.114	No results	No results	Full match	282755	889432	2.41479e+06	1.22593e+06	932871	1.55608e+06	2.12053e+06	1.42575e+06	6.00332e+06	6.88876e+06	1.59767e+06	2.82124e+06	0.350087	-1.51421	0.0270829	0.888889	1.74358	down
Com_987_neg	Fumaric acid	C4 H4 O4	116.011	2.309	115.004	No results	No results	Full match	6.23219e+06	7.69788e+06	5.86236e+07	5.69155e+07	8.96698e+06	1.01901e+07	1.41116e+08	1.27987e+08	5.13676e+07	55142396	2.54125e+07	2.559e+07	0.348384	-1.52125	0.0341324	0.777778	1.97489	down
Com_4476_pos	D-Glucosamine	C6 H13 N O5	179.08	1.289	180.087	No results	No results	Full match	3.57712e+06	2.59277e+06	2.30343e+07	2.44591e+07	4.20127e+06	7.29745e+06	3.46175e+07	4.28649e+07	8.0227e+06	1.10752e+07	3.66058e+07	5.4826e+07	0.346584	-1.52872	0.0366619	0.888889	1.4889	down
Com_8101_pos	Prolylleucine	C11 H20 N2 O3	228.148	1.976	229.155	Full match	No results	Full match	402349	500210	3.39062e+06	3.63601e+06	1.99194e+06	1.12963e+06	6.43946e+06	5.469e+06	7.29521e+06	6.39167e+06	3.48797e+06	3.109e+06	0.343273	-1.54257	0.0157192	0.916667	1.45141	down
Com_15993_neg	4-Methylcatechol	C7 H8 O2	124.052	3.916	123.045	Full match	No results	No results	182678	249807	1.41856e+06	1.31236e+06	709861	992683	3.73828e+06	3.59632e+06	1.95834e+06	1.91694e+06	1.54324e+06	1.42772e+06	0.343135	-1.54315	0.0150505	1	1.77758	down
Com_2705_neg	N-Acetyl-aspartic acid	C6 H9 N O5	175.048	1.978	174.041	No results	No results	Full match	716060	660877	2.78894e+06	2.28421e+06	1.11323e+06	1.40645e+06	7.60095e+06	1.01215e+07	3.17811e+06	2.46651e+06	1.62055e+06	1.33975e+06	0.340702	-1.55342	0.0487751	0.833333	1.0994	down
Com_4527_neg	Deoxyribose 5-Phosphate	C5 H11 O7 P	214.024	1.301	259.022	No results	No results	Full match	1.33165e+06	1.986e+06	1.0574e+06	911092	1.08461e+06	1.0894e+06	1.52291e+06	2.21972e+06	2.35183e+06	6.62444e+06	5.74965e+06	3.50106e+06	0.339567	-1.55823	0.00688188	0.972222	1.37202	down
Com_3739_neg	N-Acetyl-L-glutamine	C7 H12 N2 O4	188.08	1.707	187.072	Full match	Full match	No results	527250	476033	1.77461e+07	1.19897e+07	2.9046e+06	3.32555e+06	3.41524e+07	3.51504e+07	1.08198e+07	1.34292e+07	8.2328e+06	7.15733e+06	0.339348	-1.55916	0.0457683	0.805556	1.95585	down
Com_8421_neg	Dibenzoyl Thiamine	C26 H26 N4 O4 S	490.169	5.27	535.167	No results	No results	Full match	332759	1.01e+06	7.22045e+06	7.40588e+06	1.04112e+06	1.01201e+06	1.15781e+07	1.22207e+07	7.30111e+06	6.48363e+06	8.45e+06	7.38621e+06	0.337369	-1.5676	0.0207452	0.888889	1.42715	down
Com_3900_pos	Androsterone	C19 H30 O2	272.214	8.338	273.222	Invalid mass	No results	No results	2.83341e+06	3.29465e+06	5.47447e+06	4.83425e+06	7.15546e+06	8.33687e+06	1.92405e+07	8.81376e+06	3.75747e+07	1.31252e+07	8.62493e+06	1.13003e+07	0.323564	-1.62788	0.00488395	1	1.37306	down
Com_3709_pos	N-(4-butyl-2-methylphenyl)-N'-[4-(4-methylpiperazino)phenyl]urea	C23 H32 N4 O	380.255	7.138	381.262	Invalid mass	No results	No results	906413	841664	5.69491e+06	5.07318e+06	3.01569e+06	4.43707e+06	9.59561e+06	8.8175e+06	8.13746e+06	8.15151e+06	10825731	1.63504e+07	0.322714	-1.63167	0.0108034	1	1.65687	down
Com_10576_pos	2,3-dihydroxypropyl 12-methyltridecanoate	C17 H34 O4	324.229	7.052	325.236	Invalid mass	No results	No results	4.42114e+06	5.31908e+06	557771	521841	719691	3.18105e+06	6.5847e+06	8.46439e+06	1.13804e+07	7.09513e+06	4.71588e+06	7.48702e+06	0.32192	-1.63523	0.0169315	0.972222	1.9009	down
Com_2133_pos	Octyl hydrogen phthalate	C16 H22 O4	278.15	6.484	279.157	Invalid mass	No results	No results	688037	716079	1.39454e+07	2.69961e+06	948920	2.39507e+06	2.2349e+07	2.1843e+07	4.7795e+06	2.37513e+06	1.2421e+07	3.28739e+06	0.319039	-1.6482	0.0432507	0.833333	1.04094	down
Com_500_neg	D-(-)-Fructose	C6 H12 O6	180.063	1.317	225.061	Full match	No results	Full match	3.6198e+06	2.97836e+06	1.11071e+08	9.37197e+07	6.09363e+06	1.49029e+07	1.99622e+08	2.1417e+08	2.05855e+07	2.97509e+07	1.52047e+08	1.12635e+08	0.318855	-1.64903	0.0483855	0.888889	1.54128	down
Com_4731_neg	N-Acetyl-L-phenylalanine	C11 H13 N O3	207.089	5.723	206.082	Full match	No results	Full match	1.36601e+06	2.57426e+06	6.91352e+06	6.10849e+06	3.78281e+06	4.52878e+06	2.20884e+07	2.63387e+07	9.66519e+06	8.41434e+06	7.20691e+06	6.2198e+06	0.316187	-1.66115	0.00922853	0.972222	1.74329	down
Com_4212_pos	3-methyl-5-phenylpyridazine	C11 H10 N2	170.085	1.91	171.092	Full match	No results	No results	4.56242e+06	7.07152e+06	1.9248e+07	8.44196e+06	6.7837e+06	8.34786e+06	6.38045e+07	6.01315e+07	13406987	1.38765e+07	1.39552e+07	1.10323e+07	0.309042	-1.69412	0.0329315	0.888889	1.17433	down
Com_3198_pos	3-(3-pyridinyl)propanoic acid	C8 H9 N O2	151.064	1.932	152.071	Full match	No results	Full match	1.71969e+07	1.83719e+07	2.67258e+07	2.47673e+07	1.38304e+07	2.09938e+07	6.0424e+07	6.85161e+07	6.83238e+07	1.0933e+08	4.54732e+07	4.25245e+07	0.308892	-1.69483	8.4e-05	1	2.44025	down
Com_9532_pos	Pyridoxine O-Glucoside	C14 H21 N O8	331.127	1.883	314.124	No results	No results	Full match	301362	424552	8.7382e+06	9.84765e+06	1.20199e+06	916889	2.09186e+07	2.00384e+07	1.02195e+07	6.78493e+06	5.4602e+06	6.50346e+06	0.30648	-1.70614	0.0251399	0.833333	1.76951	down
Com_5795_neg	LPG 15:0	C21 H43 O9 P	470.264	9.283	469.257	No results	Full match	No results	3.7365e+06	1.19566e+06	2.56508e+06	2.9082e+06	1.84872e+06	2.27766e+06	4.84644e+06	3.76525e+06	6.33036e+06	7.98368e+06	1.52606e+07	9.60421e+06	0.304073	-1.71751	0.00151005	1	1.75224	down
Com_3_neg	α,α-Trehalose	C12 H22 O11	342.116	1.368	377.085	Full match	Full match	Full match	4654053421	4752381671	17299216314	9140606633	7965549146	7709175909	24206698571	26727200856	24862153840	23990709961	35863927802	33932725809	0.303809	-1.71876	0.000730977	1	2.47194	down
Com_320_pos	(+/-)12(13)-DiHOME	C18 H34 O4	296.234	7.84	297.242	Invalid mass	No results	No match	5.15499e+06	7.91797e+07	2.06559e+08	1.94118e+07	1.60347e+08	1.78195e+08	6.61846e+08	2.66543e+08	3.79599e+08	4.1548e+08	2.4452e+08	191690853	0.300437	-1.73486	0.0366048	0.972222	1.46867	down
Com_1380_neg	Tretinoin	C20 H28 O2	300.209	9.006	299.202	Full match	No results	Full match	1.23548e+06	2.4002e+06	3.32912e+06	2.44004e+06	3.93052e+06	4.44543e+06	1.22689e+07	2.49164e+07	5.58561e+06	3.85301e+06	8.40482e+06	4.36295e+06	0.299382	-1.73994	0.0141305	0.916667	1.38324	down
Com_10952_pos	Zeatin-7-N-glucoside	C16 H23 N5 O6	381.164	5.037	382.172	Full match	No results	No results	321095	499627	4.70998e+06	6.46881e+06	2.97615e+06	1.08475e+06	1.67918e+07	1.7092e+07	5.31636e+06	5.97305e+06	3.86528e+06	4.65868e+06	0.299092	-1.74134	0.0280709	0.833333	1.69535	down
Com_1662_pos	N6-Acetyl-L-lysine	C8 H16 N2 O3	188.117	1.709	189.124	Full match	Full match	Full match	1.63561e+06	3.08544e+06	1.00912e+07	9.10943e+06	4.84155e+06	5.00687e+06	4.04716e+07	3.47656e+07	1.05185e+07	9.94928e+06	8.32416e+06	1.07838e+07	0.294131	-1.76547	0.0143175	0.916667	1.24824	down
Com_6319_pos	4-(methylthio)-6-phenyl-2-(3-pyridyl)pyrimidine-5-carbonitrile	C17 H12 N4 S	304.078	1.534	305.085	Full match	No results	No results	9.08138e+06	1.21111e+07	1.0967e+07	9.25561e+06	2.62664e+06	5.57563e+06	1.29833e+07	2.5079e+07	3.44709e+07	3.39227e+07	2.1375e+07	4.12155e+07	0.293513	-1.7685	0.0016914	1	2.18999	down
Com_2552_pos	2,7,7-trimethyl-5,6,7,8-tetrahydroquinolin-5-one oxime	C12 H16 N2 O	204.127	4.907	205.134	Full match	No results	No results	3.28359e+06	1.02496e+07	1.78062e+07	1.26236e+07	2.06194e+07	1.59492e+07	2.13195e+07	2.60826e+07	6.9443e+07	1.20625e+08	1.62149e+07	2.19745e+07	0.292141	-1.77526	0.0288877	0.944444	1.1826	down
Com_7801_pos	3-amino-2-phenyl-2H-pyrazolo[4,3-c]pyridine-4,6-diol	C12 H10 N4 O2	242.081	5.916	243.088	Full match	No results	No results	1.30444e+06	1.24005e+06	6.74236e+06	5.70099e+06	6.30488e+06	9.91347e+06	2.83649e+07	2.78076e+07	1.32558e+07	8.02616e+06	1.41292e+07	1.56731e+07	0.290948	-1.78116	0.0102119	0.972222	2.20692	down
Com_15785_pos	Diphenylamine	C12 H11 N	169.089	1.666	187.123	No results	No results	Full match	1.0233e+06	733761	1.58042e+06	1.8279e+06	735974	1.03729e+06	8.9777e+06	5.27437e+06	2.39372e+06	5.09376e+06	1.52284e+06	1.77287e+06	0.277155	-1.85123	0.00879181	0.916667	1.76774	down
Com_4288_neg	Dl-3,4-Dihydroxymandelic Acid	C8 H8 O5	184.037	5.301	183.03	No results	No results	Full match	449021	360297	376420	243842	460900	577671	1.45014e+06	1.66773e+06	674564	4.06474e+06	555248	520384	0.276302	-1.85568	0.0240376	0.944444	1.06359	down
Com_849_pos	Urocanic acid	C6 H6 N2 O2	138.043	1.781	139.051	Full match	Full match	Full match	1.90629e+07	2.20991e+07	7.32746e+07	5.62871e+07	4.83456e+07	3.91654e+07	3.33142e+08	3.51264e+08	8.04041e+07	5.78802e+07	5.02573e+07	7.45234e+07	0.272551	-1.8754	0.0329347	0.916667	1.63017	down
Com_13752_pos	Gentisic acid	C7 H6 O4	154.027	1.487	155.034	No results	No results	Full match	561956	812740	4.68507e+06	3.20567e+06	727771	525307	3.4477e+06	4.20028e+06	1.2715e+07	1.83756e+06	1.06648e+07	5.81912e+06	0.271906	-1.87882	0.0125744	0.888889	1.84603	down
Com_8665_pos	Benzo[E]pyrazolo[5,1-c][1,2,4]triazin-8-yl N,N-dimethylcarbamate	C12 H11 N5 O2	257.09	1.372	258.098	Full match	No results	No results	3.27513e+06	5.67776e+06	6.32871e+06	8.0889e+06	6.47807e+06	6.97154e+06	1.87241e+07	2.3556e+07	2.67687e+07	2.6033e+07	1.75664e+07	2.28488e+07	0.271741	-1.87969	2.04e-05	1	1.85207	down
Com_384_pos	Scopoletin	C10 H8 O4	192.043	5.583	193.05	Full match	Full match	No results	1.06226e+07	1.34875e+07	1.68372e+08	2.58927e+08	8.42822e+07	8.75547e+07	1.95115e+08	3.03552e+08	755844404	7.22323e+08	1.81072e+08	1.66493e+08	0.268132	-1.89899	0.0272049	0.888889	1.637	down
Com_10262_pos	Alternariol	C14 H10 O5	258.05	5.545	281.039	Invalid mass	No results	No results	4.02773e+06	7.48326e+06	1.84577e+06	1.35296e+06	3.50266e+06	4.20229e+06	6.7466e+06	6.18851e+06	1.68224e+07	2.15493e+07	1.37933e+07	1.94153e+07	0.265214	-1.91477	0.00227769	0.944444	1.27453	down
Com_2699_neg	5-Hydroxymethyluracil	C5 H6 N2 O3	142.038	2.242	141.031	Full match	No results	Full match	601371	1.19067e+06	1.85935e+06	1.41839e+06	1.81481e+06	2.15929e+06	7.86216e+06	8.6487e+06	4.81656e+06	7.16177e+06	3.35237e+06	2.51311e+06	0.26325	-1.92549	0.000839148	1	1.32731	down
Com_4571_pos	Ouabain	C29 H44 O12	584.282	6.759	585.289	Full match	No results	No results	6.14163e+06	6.5931e+06	1.66345e+07	1.44313e+07	2.18419e+06	2.49025e+06	1.28527e+07	5.29761e+06	6.3743e+07	5.85671e+07	1.8316e+07	2.5514e+07	0.263036	-1.92667	0.0328168	0.833333	1.39498	down
Com_7450_pos	N-Acetyl-DL-glutamic acid	C7 H11 N O5	189.064	2.28	190.071	Full match	Full match	Full match	297700	837923	1.22343e+06	924016	616592	936558	7.43943e+06	5.76147e+06	1.59773e+06	1.79453e+06	975540	989029	0.260604	-1.94007	0.0288152	0.944444	1.06474	down
Com_1735_neg	N-Acetyl-L-leucine	C8 H15 N O3	173.105	5.603	172.098	Full match	Full match	Full match	2.2467e+06	3.14562e+06	2.29283e+07	2.61638e+07	6.89497e+06	8.01206e+06	8.01186e+07	6.88168e+07	4.01324e+07	6.08299e+07	9.02825e+06	7.57233e+06	0.260382	-1.9413	0.0426716	0.861111	1.67137	down
Com_769_neg	Phenylpropiolic acid	C9 H6 O2	146.037	5.583	191.035	No results	No results	Full match	3.06405e+06	3.1197e+06	4.25019e+07	6.99037e+07	2.71452e+07	2.88793e+07	4.99005e+07	8.3492e+07	2.15893e+08	2.04694e+08	7.08428e+07	4.66365e+07	0.260052	-1.94313	0.0268481	0.944444	1.85442	down
Com_5441_pos	4-amino-2-(2,4-dimethoxyanilino)-5-pyrimidinecarbonitrile	C13 H13 N5 O2	271.106	1.491	272.113	Full match	No results	No results	2.19412e+06	3.00673e+06	1.42091e+07	2.53163e+07	2.33773e+06	2.33037e+06	4.58123e+07	5.67502e+07	9.03315e+06	1.07101e+07	2.84964e+07	3.96315e+07	0.259379	-1.94687	0.0131839	0.888889	1.55437	down
Com_8935_pos	Carbadox	C11 H10 N4 O4	262.067	1.316	263.074	Invalid mass	No results	No results	361231	800239	4.96061e+06	9.7797e+06	721585	908504	8.41273e+06	1.05916e+07	4.74068e+06	7.82347e+06	1.4869e+07	2.11748e+07	0.2593	-1.94731	0.0117261	0.888889	1.70406	down
Com_346_pos	Skatole	C9 H9 N	131.074	1.858	149.108	Full match	No results	Full match	2.84824e+07	3.43719e+07	5.88673e+07	6.717e+07	3.43866e+07	3.45493e+07	404724482	3.23048e+08	7.21622e+07	1.17166e+08	4.47962e+07	55034429	0.253535	-1.97974	0.0367257	0.888889	1.05026	down
Com_143_pos	mesaconic acid	C5 H6 O4	130.027	1.327	148.061	No results	No results	Full match	9.25379e+06	1.0912e+07	3.27652e+07	2.96247e+07	1.06326e+07	9.75353e+06	1.54278e+08	1.30367e+08	3.62076e+07	3.21694e+07	2.7739e+07	2.83669e+07	0.251613	-1.99072	0.0122702	0.861111	1.1195	down
Com_7983_neg	Acetaminophen glucuronide	C14 H17 N O8	327.095	4.805	372.094	Full match	No results	No results	216775	1.45791e+06	1.07464e+06	9.34417e+06	120421	122425	5.36945e+06	6.93568e+06	3.94819e+06	1.54706e+07	9.52043e+06	7.97185e+06	0.250656	-1.99622	0.014434	0.888889	2.00618	down
Com_15397_pos	Ureidosuccinic acid	C5 H8 N2 O5	176.044	1.977	177.051	No results	No results	Full match	876581	551998	423451	386425	2.07726e+06	2.72202e+06	3.57906e+06	3.94879e+06	7.15554e+06	7.09597e+06	2.86889e+06	3.71789e+06	0.248103	-2.01099	0.00329828	1	2.35764	down
Com_10021_neg	Syringic acid	C9 H10 O5	198.052	4.974	197.045	Full match	No results	Full match	1.24024e+06	715829	2.63678e+06	2.80326e+06	1.56082e+06	1.97936e+06	8.79673e+06	1.04303e+07	6.36637e+06	7.57457e+06	5.56434e+06	5.40016e+06	0.247806	-2.01272	0.000337774	1	2.28215	down
Com_142_pos	L-Glutamic acid	C5 H9 N O4	147.053	1.331	148.061	Full match	Full match	Full match	8.84903e+06	1.05488e+07	3.18879e+07	2.87904e+07	1.06326e+07	9.33659e+06	1.51825e+08	1.30367e+08	3.62076e+07	3.12376e+07	2.71376e+07	2.83669e+07	0.246939	-2.01777	0.0115946	0.861111	1.1301	down
Com_2042_neg	N-Acetyl-DL-tryptophan	C13 H14 N2 O3	246.1	5.658	245.093	Full match	No results	Full match	1.66977e+06	2.4272e+06	1.293e+07	9.83967e+06	1.3777e+07	6.46896e+06	6.69901e+07	7.1739e+07	1.72923e+07	1.35946e+07	1.45314e+07	8.77257e+06	0.244208	-2.03382	0.0259895	0.888889	1.79925	down
Com_11467_pos	5-(hydroxymethyl)-4-methoxy-2,5-dihydrofuran-2-one	C6 H8 O4	126.03	2.824	127.037	Invalid mass	Invalid mass	No results	276726	645768	4.53837e+06	3.51358e+06	1.2471e+06	972582	1.56196e+07	14426446	5.10886e+06	7.73972e+06	2.76033e+06	3.33004e+06	0.228522	-2.1296	0.0106599	0.888889	1.66663	down
Com_4155_neg	Estrone sulfate	C18 H22 O5 S	350.121	5.345	349.114	Invalid mass	No results	No results	984241	1.74724e+06	5.70936e+06	1.1536e+07	1.42965e+06	1.40927e+06	3.02027e+07	3.10031e+07	6.28625e+06	6.35398e+06	1.38179e+07	1.28833e+07	0.226916	-2.13977	0.00644295	0.944444	1.59545	down
Com_7048_pos	1-allyl-4,5-diphenyl-2-(2-thienyl)-1H-imidazole	C22 H18 N2 S	342.122	5.245	343.129	Invalid mass	No results	No results	309636	630693	1.69227e+06	279454	1.09097e+06	810184	6.24301e+06	4.70322e+06	4.29935e+06	4.48283e+06	643866	1.03255e+06	0.224866	-2.15286	0.0165544	0.861111	1.18009	down
Com_11466_pos	2-Hydroxybutyric acid	C4 H8 O3	104.048	2.854	127.037	No results	No results	Full match	245339	645768	4.53837e+06	3.43754e+06	1.16862e+06	972582	1.56196e+07	14426446	5.10886e+06	7.73972e+06	2.73283e+06	3.33004e+06	0.224853	-2.15295	0.0109114	0.888889	1.66236	down
Com_127_pos	6,6-dimethyl-4-piperidino-5,6-dihydro-2H-thiine-2-thione	C12 H19 N S2	241.095	1.491	242.103	Full match	No results	No results	2.09016e+08	2.62224e+08	4.75959e+08	6.217e+08	1.59881e+08	1.37838e+08	1896556774	2243389712	6.31195e+08	5.69678e+08	1326661283	1715159462	0.222677	-2.16698	0.00119265	0.972222	1.32641	down
Com_4043_neg	Homocysteic acid	C4 H9 N O5 S	183.021	1.315	219.969	No results	No results	Full match	836699	1.38908e+06	1.26844e+06	1.60185e+06	785511	774658	1.12994e+07	9.16993e+06	2.76693e+06	3.11567e+06	1.92319e+06	1.74204e+06	0.221748	-2.17301	0.00932568	1	1.47238	down
Com_15746_pos	4-(cyclohexylmethyl)-6-(2-thienyl)-2,3-dihydropyridazin-3-one hydrate	C15 H18 N2 O S	296.101	1.917	297.109	Invalid mass	No results	No results	309078	441008	2.89252e+06	3.04285e+06	724786	614092	9.00816e+06	9.49229e+06	3.13288e+06	3.92171e+06	4.96688e+06	6.02759e+06	0.219547	-2.1874	0.00397705	1	1.96774	down
Com_9337_pos	(2,6-dimethylmorpholino)(1-methyl-5-nitro-1H-pyrazol-4-yl)methanone	C11 H16 N4 O4	290.098	1.716	291.105	Invalid mass	No results	No results	325838	727253	9.78503e+06	7.01918e+06	1.34323e+06	2.54937e+06	1.75216e+07	2.56947e+07	3.56545e+06	3.6894e+06	1.83637e+07	3.07545e+07	0.218395	-2.19498	0.0218595	0.888889	1.75316	down
Com_5710_neg	N-Acetyl-Asp-Glu	C11 H16 N2 O8	304.09	1.483	303.083	No results	No results	Full match	1.0255e+06	1.19477e+06	4.27006e+06	3.70767e+06	899976	880777	1.99504e+07	1.93181e+07	3.46774e+06	3.3377e+06	5.0409e+06	4.62094e+06	0.21492	-2.21813	0.00872429	0.888889	1.79579	down
Com_15087_pos	3-(4-fluorophenoxy)-1-(1,4-thiazinan-4-yl)propan-1-one	C13 H16 F N O2 S	269.088	2.788	270.095	Full match	No results	No results	385608	1.18821e+06	3.50182e+06	3.5496e+06	2.17523e+06	2.07878e+06	9.72411e+06	1.13711e+07	9.96254e+06	9.28317e+06	7.89102e+06	1.20284e+07	0.213727	-2.22616	0.00325224	1	2.01053	down
Com_37175_pos	Choline bitartrate	C9 H19 N O7	253.117	1.493	254.124	No results	No results	Full match	40344.6	49044.6	51564.9	42831.7	37164.6	33734.7	65223.9	251567	347331	155541	201671	209583	0.206907	-2.27295	0.00102621	1	2.68271	down
Com_527_neg	δ-Ribono-1,4-lactone	C5 H8 O5	148.037	2.671	147.03	Full match	Full match	Full match	1.5646e+07	1.33263e+07	3.19926e+07	3.93449e+07	1.38285e+07	1.51857e+07	1.61148e+08	3.15434e+08	3.57721e+07	5.02526e+07	3.53612e+07	3.6392e+07	0.203865	-2.29431	0.019441	0.916667	2.16812	down
Com_8841_pos	2-oxo-2H-chromene-3-carboxylic acid	C10 H6 O4	190.027	5.292	191.034	Full match	No results	No results	265610	480163	5.18053e+06	3.82745e+06	1.40018e+06	2.15358e+06	2.35902e+07	2.71611e+07	2.25148e+06	3.63888e+06	4.24821e+06	4.72964e+06	0.202798	-2.30188	0.0324265	0.833333	1.62197	down
Com_8738_pos	N-α-L-Acetyl-arginine	C8 H16 N4 O3	216.123	1.667	217.13	Full match	No results	Full match	185529	250059	955689	920000	129836	327744	4.2144e+06	4.35683e+06	1.48911e+06	1.95197e+06	1.01806e+06	1.12166e+06	0.195651	-2.35365	0.00253031	1	1.56801	down
Com_7141_neg	Orotic Acid	C5 H4 N2 O4	156.017	1.5	155.009	No results	No results	Full match	1.13283e+06	734913	1.82927e+06	1.94826e+06	675138	637731	1.46332e+07	9.82631e+06	2.86184e+06	3.02538e+06	2.59204e+06	2.76075e+06	0.194908	-2.35913	0.00358795	1	2.20135	down
Com_2801_pos	D-Gluconic acid	C6 H12 O7	196.059	1.333	219.048	No results	No results	Full match	340034	543940	4.74309e+06	7.25555e+06	370613	589086	1.84972e+07	1.91677e+07	1.90079e+06	3.24703e+06	1.32338e+07	1.53748e+07	0.193812	-2.36727	0.0127864	0.888889	1.64574	down
Com_27415_pos	1-(4-bromophenyl)-2-phenylethan-1-one	C14 H11 Br O	274.001	1.726	275.008	Full match	No results	No results	250536	559184	496936	223677	193744	198427	1.88324e+06	3.16447e+06	1.55924e+06	934288	1.0332e+06	1.456e+06	0.191667	-2.38333	8.97e-05	1	2.69122	down
Com_21602_pos	Neosaxitoxin	C10 H17 N7 O5	337.117	4.741	338.124	Invalid mass	No results	No results	252701	280671	279015	2.53618e+06	176711	184191	1.84872e+06	3.91552e+06	2.9505e+06	5.93979e+06	2.8453e+06	3.61603e+06	0.175672	-2.50904	0.00164852	0.972222	2.5414	down
Com_2911_neg	N-acetyl-D-glucosamine	C8 H15 N O6	221.089	1.505	256.058	No results	No results	Full match	789260	2.01634e+06	8.1081e+06	6.25719e+06	1.90869e+06	2.3993e+06	1.40311e+07	1.28153e+07	2.03665e+07	2.65881e+07	1.9945e+07	3.02497e+07	0.173223	-2.5293	0.00136771	1	2.53568	down
Com_11362_pos	Monocrotaline	C16 H23 N O6	325.153	4.809	326.16	Full match	No results	No results	204663	238840	2.52635e+06	4.4457e+06	128012	139416	1.58338e+07	1.87311e+07	1.29945e+06	1.22232e+06	3.6139e+06	4.44112e+06	0.170197	-2.55472	0.0190813	0.833333	1.84596	down
Com_24939_pos	Rosmarinic acid	C18 H16 O8	377.109	5.105	378.117	Invalid mass	No results	No results	174315	203494	700129	1.14727e+06	171305	190495	3.35036e+06	3.57198e+06	1.2118e+06	824928	2.53483e+06	3.93166e+06	0.167709	-2.57597	0.00122854	0.972222	2.18817	down
Com_22466_pos	Kinetin	C10 H9 N5 O	237.064	1.634	238.072	Invalid mass	No results	No results	184760	485459	280306	279556	324291	526843	676310	1.10993e+06	2.54444e+06	5.44312e+06	1.32787e+06	1.71838e+06	0.162341	-2.6229	0.00131055	1	2.38899	down
Com_299_neg	D-(-)-Quinic acid	C7 H12 O6	192.063	1.445	191.056	Full match	No results	Full match	1.39909e+06	1.10695e+06	8.39098e+07	1.05769e+08	9.55874e+06	1.3059e+07	4.86883e+08	4.5854e+08	4.73642e+07	4.07196e+07	1.51658e+08	1.53134e+08	0.160504	-2.63932	0.0213828	0.888889	1.92925	down
Com_13906_pos	3-hydroxy-3-methylpentanedioic acid	C6 H10 O5	184.031	5.193	185.038	Invalid mass	No results	No results	408101	1.08291e+06	624070	598077	666670	967668	1.13231e+07	1.11021e+07	1.52025e+06	1.62689e+06	1.17305e+06	1.10016e+06	0.15613	-2.67918	0.0276578	1	1.50465	down
Com_3106_pos	N1-cyclooctyl-4-hydroxy-1-piperidinecarbothioamide	C14 H26 N2 O S	308.129	7.518	309.136	Invalid mass	No results	No results	1.04095e+06	8.60259e+06	1.06281e+07	2.60987e+06	747874	421683	2.57165e+06	3.00215e+06	3.30746e+07	6.84085e+07	9.27372e+06	4.02428e+07	0.153609	-2.70267	0.0374179	0.833333	1.6713	down
Com_11973_neg	Ala-Gln	C8 H15 N3 O4	217.106	2.137	216.099	No results	No results	Full match	417661	356998	771245	340101	229242	364255	6.52482e+06	5.95538e+06	1.16561e+06	1.4454e+06	1.21359e+06	732267	0.145536	-2.78055	0.00563624	0.972222	2.37641	down
Com_1528_neg	Tetrahydrocorticosterone	C21 H34 O4	350.246	8.363	349.238	No results	No results	Full match	399866	547896	3.31089e+06	3.56126e+06	4.62051e+06	3.94266e+06	2.7419e+07	1.74383e+07	4.97353e+07	1.47785e+07	1.44447e+07	1.09138e+07	0.1216	-3.03979	0.00203162	1	1.6528	down
Com_189_neg	L-Threonic acid	C4 H8 O5	136.037	1.372	135.03	Full match	Full match	No results	2.80867e+06	2.06033e+06	9.90241e+07	1.06996e+08	4.23207e+06	1.13362e+07	7.42726e+08	6.84072e+08	6.66432e+07	8.33675e+07	1.80497e+08	1.6063e+08	0.118074	-3.08224	0.00888319	0.888889	2.13799	down
Com_697_neg	L-Ascorbate	C6 H8 O6	176.032	1.495	175.025	No results	No results	Full match	949450	1.65099e+06	8.88386e+06	9.75941e+06	2.06212e+06	2.34995e+06	1.98622e+08	1.13003e+08	9.40378e+06	9.9504e+06	3.85899e+06	6.50582e+06	0.0751611	-3.73387	0.040066	0.861111	1.77667	down
Com_206_neg	Ascorbic acid	C6 H8 O6	176.032	1.766	175.025	Full match	No results	Full match	6.96481e+06	5.79832e+06	2.87387e+07	2.91277e+07	7.59888e+06	8.33598e+06	695613979	4.07162e+08	2.85923e+07	2.22771e+07	2.63726e+07	2.30077e+07	0.0719556	-3.79675	0.0393987	0.777778	1.98967	down
Com_1450_pos	Linustatin	C16 H27 N O11	426.188	5.502	427.195	Invalid mass	No results	No results	1.19116e+06	777759	1.073e+07	1.42262e+07	6.22667e+06	8.47069e+06	6.7981e+06	1.14474e+07	2.23539e+08	1.53929e+08	9.02144e+07	1.05228e+08	0.0704086	-3.8281	0.0092002	0.888889	2.16874	down

## Sheet: G9.vs.G0_all_Diff
Table S2 The DRMs in different comparison groups
DRMs of G9 vs. G0 comparison group
ID	Name	Formula	Molecular Weight	RT [min]	m/z	mzCloud_Results	mzVault_Results	MassList_Results	G9_1	G9_4	G9_2	G9_5	G9_3	G9_6	G0_1	G0_4	G0_2	G0_5	G0_3	G0_6	FC	log2FC	Pvalue	ROC	VIP	Up_Down
Com_261_neg	5-Hydroxyindole-2-carboxylic acid	C9 H7 N O3	177.043	5.826	222.041	No results	No results	Full match	778711	457071	831873855	2.15864e+08	1.59582e+08	6.93254e+08	386514	377754	381426	395218	334276	316562	867.712	9.76107	0.0180623	1	1.7075	up
Com_219_pos	Kaempferol	C15 H10 O6	286.048	5.825	287.056	Full match	Full match	No results	1.18877e+06	1.52226e+07	4.4758e+06	2.07505e+07	4.25199e+06	1706942194	390574	473205	519530	496272	306237	406249	676.229	9.40137	0.0178844	1	1.67977	up
Com_54_neg	Uric acid	C5 H4 N4 O3	168.028	1.782	167.021	Full match	Full match	Full match	3.20021e+07	3486415549	4.66366e+06	2.76305e+07	3.43589e+06	1306618498	202791	1.15917e+06	1.83972e+06	1.96451e+06	3.36388e+06	1.00581e+06	509.734	8.9936	0.0182449	1	1.55334	up
Com_355_neg	Medroxyprogesterone	C22 H32 O3	344.236	8.773	343.228	Full match	Full match	Full match	332926707	5.54039e+08	3.58522e+06	2.97603e+06	2.29405e+08	3.13754e+08	564438	881372	1.42538e+06	1.59287e+06	2.0638e+06	1.49565e+06	179.06	7.4843	0.00841907	1	1.6603	up
Com_457_pos	Oleanolic acid	C30 H48 O3	438.351	8.158	439.358	Invalid mass	No results	No results	7.2952e+08	1.62639e+08	8.5268e+07	1.71069e+08	1.47158e+08	2.68718e+08	3.01391e+06	1.08874e+06	1.22462e+06	1.32142e+06	1.78375e+06	894986	167.718	7.38989	4.7e-07	1	1.96895	up
Com_3947_pos	Boc-beta-cyano-L-alanine	C9 H14 N2 O4	214.096	1.498	215.103	No results	No results	Full match	3.24917e+07	2.07021e+07	3.29089e+07	4.03087e+07	5.89085e+07	9.95294e+07	377020	608593	251376	278270	266709	315216	135.825	7.0856	5.26e-08	1	2.04032	up
Com_6492_pos	4-(benzoylamino)-3-hydroxybutanoic acid	C11 H13 N O4	205.072	5.286	449.108	Invalid mass	No results	No results	3.80489e+07	3.96182e+07	333448	364345	4.43174e+07	4.92612e+07	263709	289956	212821	234860	198866	257929	117.92	6.88166	0.0167722	1	1.68565	up
Com_5577_pos	3-[5-(benzylthio)-4-methyl-4H-1,2,4-triazol-3-yl]-5-oct-1-ynylpyridine	C23 H26 N4 S	368.206	5.351	391.195	Invalid mass	No results	No results	5.40634e+07	4.64113e+07	414790	467388	3.85492e+07	4.10071e+07	302748	357740	260239	303574	242797	314603	101.54	6.6659	0.0159571	1	1.69661	up
Com_6491_pos	Kuromanin	C21 H20 O11	426.118	5.302	449.108	Invalid mass	No results	No results	3.80489e+07	3.96182e+07	411012	433683	4.43174e+07	4.92612e+07	289913	351650	253323	289709	240585	311738	99.078	6.63049	0.0162084	1	1.69495	up
Com_1970_pos	Methionine	C5 H11 N O2 S	149.052	2.004	150.059	Full match	Full match	Full match	1.58187e+08	1.65048e+08	591915	1.48937e+07	2.15945e+06	2.16764e+06	610952	672918	689916	748467	461802	432207	94.8627	6.56777	0.0326289	0.888889	1.6328	up
Com_2575_pos	N-Acetylsphingosine	C20 H39 N O3	363.278	5.759	364.285	Invalid mass	No results	No results	116265684	1.23474e+08	410071	527105	9.77233e+06	1.04886e+07	557231	619488	465316	537610	314524	415898	89.6674	6.48651	0.0372137	0.777778	1.51905	up
Com_10760_pos	Choline Glycerophosphate	C8 H20 N O6 P	257.103	1.516	258.111	No results	No results	Full match	2.09494e+07	1.41599e+07	1.96079e+06	2.39363e+07	4.16322e+06	3.99403e+06	201995	247174	186606	171866	164596	210233	58.4909	5.87014	0.000276021	1	2.00328	up
Com_2512_neg	DL-3-Aminoisobutyric acid	C4 H9 N O2	103.063	2.723	102.056	Full match	No results	Full match	6.3502e+07	5.55726e+07	335155	353716	5.59197e+07	3.37412e+07	882993	809245	689943	826253	218864	198451	57.7603	5.85201	0.0381384	0.777778	1.42114	up
Com_6818_pos	3-(3-nitrophenyl)-1H-pyrazole	C9 H7 N3 O2	189.054	4.885	190.062	Full match	No results	No results	4.09816e+07	2.52729e+07	1.92503e+06	570429	3.12722e+07	3.85741e+07	761764	857718	183581	207941	186681	493064	51.5084	5.68674	0.00486134	0.944444	1.73881	up
Com_3399_pos	Norbuprenorphine	C25 H35 N O4	413.257	6.968	414.264	Full match	No results	No results	8.89846e+07	8.92147e+07	795188	540306	4.28472e+07	4.21392e+07	738247	760022	969219	876193	836896	1.08612e+06	50.2252	5.65034	0.0363845	0.722222	1.548	up
Com_3133_pos	LNK	C16 H31 N5 O5	373.226	6.876	374.233	Invalid mass	No results	No results	1.08674e+08	8.76912e+07	1.33806e+06	1.15617e+06	7.6271e+07	4.67325e+07	1.00063e+06	1.06853e+06	1.32344e+06	1.22399e+06	1.14212e+06	1.39082e+06	45.0187	5.49245	0.0241403	0.888889	1.65064	up
Com_7609_pos	L-Cycloserine	C3 H6 N2 O2	102.043	1.696	103.05	No results	No results	Full match	3.5368e+07	3.08213e+07	2.03525e+06	1.47439e+06	2.41203e+07	2.66006e+07	396925	310984	506946	576361	418389	574950	43.2456	5.43448	0.00268694	1	1.92442	up
Com_1905_neg	Soyasaponin I	C48 H78 O18	942.522	7.123	941.514	Full match	No results	No results	435055	1.28878e+07	7.85514e+06	813752	6.26135e+06	8.84331e+07	463075	416099	447450	461412	590251	421280	41.6801	5.38129	0.0277674	0.888889	1.59695	up
Com_7463_pos	Colchicine	C22 H25 N O6	399.169	5.935	400.176	Full match	No results	No results	3.62925e+07	3.18227e+07	588792	583808	2.00992e+07	1.53854e+07	412505	427123	495124	555389	333498	386438	40.1415	5.32702	0.0168253	1	1.68761	up
Com_14597_pos	1-(4-ethoxyphenyl)-5-(prop-2-ynylthio)-1H-1,2,3,4-tetraazole	C12 H12 N4 O S	260.07	4.952	261.077	Invalid mass	No results	No results	419074	337644	2.38087e+07	3.16921e+07	2.67166e+06	2.46842e+06	293145	327264	277783	361731	180413	240019	36.5385	5.19134	0.0284082	0.972222	1.59483	up
Com_2532_pos	2'-Deoxyguanosine	C10 H13 N5 O4	267.097	4.909	268.105	Full match	Full match	Full match	3.94871e+06	2.38439e+07	2.6081e+06	3.12846e+06	158069643	5.62691e+06	521085	482984	1.3477e+06	1.1209e+06	705323	1.28463e+06	36.1046	5.17411	0.0124076	1	1.61764	up
Com_2182_pos	4-(2,3-dihydro-1H-inden-5-yl)-6-(trifluoromethyl)pyrimidin-2-amine	C14 H12 F3 N3	279.097	4.925	280.105	Full match	No results	No results	1.64024e+08	1.04175e+08	1.3257e+06	1.97271e+06	1.53759e+08	1.32038e+08	2.56922e+06	3.35983e+06	2.47355e+06	2.57178e+06	3.86842e+06	635645	36.0045	5.17011	0.0375118	0.722222	1.27775	up
Com_993_pos	gamma-Glutamylmethionine	C10 H18 N2 O5 S	278.095	4.832	279.102	No results	Full match	No results	3.56007e+08	2.204e+08	6.37194e+06	4.38219e+06	1.5192e+07	1.02953e+07	5.78031e+06	4.85193e+06	2.34112e+06	1.89495e+06	910760	1.32406e+06	35.8208	5.16273	0.0230828	0.944444	1.47332	up
Com_12967_pos	N-Carbamyl-L-glutamicacid	C6 H10 N2 O5	190.059	1.789	191.067	No results	No results	Full match	521496	463899	1.41696e+07	4.16914e+06	2.3066e+06	1.83942e+07	193573	240485	186787	207882	165014	224869	32.8447	5.03759	0.0087692	1	1.79846	up
Com_8376_pos	MPK	C16 H30 N4 O4 S	187.096	1.803	188.103	Invalid mass	No results	No match	3.09296e+07	1.65532e+07	503438	668993	1.22103e+06	390989	242594	301385	234089	264208	206803	281815	32.8353	5.03717	0.0414349	1	1.5293	up
Com_9013_pos	TPH	C15 H23 N5 O5	353.175	1.905	177.595	Invalid mass	No results	No results	2.76611e+07	2.11727e+07	622307	676736	7.62561e+06	4.96015e+06	362953	420403	317597	360644	271808	380375	29.6713	4.891	0.0119061	1	1.74768	up
Com_6836_neg	1,5,8-Trihydroxy-9-oxo-9H-xanthen-3-yl beta-D-glucopyranoside	C19 H18 O11	422.085	5.319	421.078	Full match	No results	No results	2.71753e+06	2.19672e+06	329248	3.49326e+07	854774	856457	273596	300023	243553	221601	228323	221176	28.1449	4.8148	0.0260095	1	1.58734	up
Com_10399_pos	3-(2-fluorophenyl)-2-[(2-fluorophenyl)imino]-1,3-thiazolan-4-one	C15 H10 F2 N2 O S	304.043	2.865	305.05	Invalid mass	No results	No results	1.95617e+07	2.00221e+07	654133	848300	1.29274e+07	1.11579e+06	348506	397057	318915	358878	279532	389643	26.3458	4.7195	0.0163639	1	1.70014	up
Com_4526_neg	3-Ureidopropionic acid	C4 H8 N2 O3	132.054	1.696	131.046	Full match	No results	Full match	3.25627e+07	2.68588e+07	526975	568451	9.91661e+06	6.19554e+06	717324	401966	593699	460458	443878	457275	24.9233	4.63942	0.0267498	0.888889	1.53349	up
Com_13481_pos	ethyl 1-(3-nitro-2-thienyl)piperidine-4-carboxylate	C12 H16 N2 O4 S	266.07	1.92	267.077	Invalid mass	No results	No results	1.44686e+07	1.04254e+07	332276	361339	1.23788e+06	789416	193796	224471	169579	192564	145130	203099	24.4675	4.61279	0.0236474	1	1.61893	up
Com_6824_neg	Thymidine 3',5'-cyclic monophosphate	C10 H13 N2 O7 P	304.042	2.847	303.035	Invalid mass	No results	No results	1.86691e+07	1.70812e+07	465962	537377	6.54797e+06	424874	254897	291909	306438	284731	335837	329378	24.2495	4.59988	0.0379275	1	1.55663	up
Com_9399_pos	2-Benzyl-5-[(3S)-1-cyclobutyl-3-pyrrolidinyl]-1,3,4-oxadiazole	C17 H21 N3 O	283.169	2.317	284.176	Full match	No results	No results	2.59005e+07	1.82907e+07	688592	773808	1.45395e+07	1.1643e+07	664804	728868	383271	484797	344763	480125	23.2734	4.54061	0.0133904	0.972222	1.65725	up
Com_1398_pos	D-glutamine	C5 H10 N2 O3	146.07	2.733	129.066	No results	No results	Full match	2.01332e+08	1.45524e+08	1.14716e+07	1.33029e+07	2.93245e+08	1.65159e+08	7.01759e+06	7.11552e+06	4.99776e+06	6.65931e+06	4.19531e+06	6.1206e+06	22.9888	4.52286	0.00685854	1	1.73155	up
Com_11078_pos	Norfloxacin	C16 H18 F N3 O3	319.133	4.994	320.14	Full match	No results	No results	1.99908e+07	1.32412e+07	316355	346307	1.46558e+07	1.1997e+07	541304	769845	420272	529626	208556	289194	21.9471	4.45596	0.0350072	0.777778	1.45738	up
Com_8865_pos	TKK	C16 H33 N5 O5	375.242	5.967	376.249	Invalid mass	No results	No results	2.82093e+07	2.5702e+07	650488	665166	1.46676e+07	1.14691e+07	555363	803956	768070	659535	454194	562516	21.391	4.41893	0.0241334	0.861111	1.57913	up
Com_4219_pos	L-Ergothioneine	C9 H15 N3 O2 S	229.089	1.448	230.096	Full match	Full match	Full match	5.30505e+07	6.98458e+07	2.68109e+06	3.30519e+06	3.98161e+06	4.24456e+06	390667	654877	1.78379e+06	1.63838e+06	1.00749e+06	961329	21.3016	4.41289	0.0118063	1	1.40504	up
Com_10353_pos	Glu-Gln	C10 H17 N3 O6	275.112	1.462	276.12	No results	Full match	No results	2.23199e+07	1.63004e+07	645005	1.05332e+07	891241	958310	462534	561523	348931	404259	363004	490308	19.6339	4.29527	0.0247536	1	1.55578	up
Com_852_neg	13,14-Dihydro-15-keto Prostaglandin J2	C20 H30 O4	316.204	7.871	315.196	Invalid mass	No results	No match	1.98487e+08	1.63751e+08	8.90284e+06	4.08439e+06	8.73792e+07	8.71583e+07	2.25845e+06	8.14697e+06	9.46712e+06	3.23286e+06	2.53693e+06	3.52712e+06	18.8472	4.23628	0.013265	0.916667	1.50909	up
Com_326_neg	3-Methylglutaric acid	C6 H10 O4	146.058	3.702	145.051	Full match	Full match	Full match	5.30582e+08	4.54143e+08	9.3858e+06	1.11544e+07	3.75088e+08	2.58603e+08	1.97385e+07	2.42579e+07	1.14071e+07	1.19551e+07	9.75975e+06	1.03267e+07	18.7427	4.22826	0.0392517	0.722222	1.42099	up
Com_10918_pos	Adipamide	C6 H12 N2 O2	144.09	1.75	145.097	No results	No results	Full match	2.04288e+07	1.83393e+07	408766	3.62195e+06	1.03731e+07	1.05419e+06	711650	569192	655027	690039	175869	215535	17.9717	4.16765	0.0157184	0.888889	1.49548	up
Com_3260_pos	Oxaceprol	C7 H11 N O4	173.069	3.963	174.077	No results	No results	Full match	1.03748e+08	6.91111e+07	3.3213e+06	3.88975e+06	7.41797e+06	6.39202e+06	2.43341e+06	2.44406e+06	1.52942e+06	1.22719e+06	1.18289e+06	2.04687e+06	17.8464	4.15756	0.0213233	1	1.56574	up
Com_2407_pos	2-hydroxy-6-[(8Z,11Z)-pentadeca-8,11,14-trien-1-yl]benzoic acid	C22 H30 O3	324.209	8.3	325.217	Invalid mass	No results	No results	1.08476e+08	134102849	5.86344e+06	4.58945e+06	109815049	1.17081e+08	3.04462e+06	4.02609e+06	6.36708e+06	7.03951e+06	2.69448e+06	3.80062e+06	17.7933	4.15326	0.0167519	0.888889	1.45961	up
Com_4494_pos	Glycyl-L-leucine	C8 H16 N2 O3	188.117	5.183	189.124	Full match	Full match	Full match	7.19467e+07	2.54441e+07	913276	3.6491e+07	3.01882e+06	3.843e+06	291416	278877	2.38208e+06	3.07349e+06	644930	1.84811e+06	16.6285	4.05559	0.0219279	0.888889	1.63497	up
Com_8011_pos	(5-L-Glutamyl)-L-Amino Acid	C8 H14 N2 O5	218.091	1.723	219.098	No results	No results	Full match	3.30358e+07	2.30515e+07	445031	1.50724e+07	2.13084e+06	930060	1.57188e+06	1.27768e+06	819765	402236	184334	234658	16.6273	4.05548	0.0354277	0.861111	1.32091	up
Com_870_pos	methyl 3,4,5-trihydroxycyclohex-1-ene-1-carboxylate	C8 H12 O5	170.056	3.555	171.063	Invalid mass	No results	No results	5.52593e+07	1.23579e+08	1.31988e+07	1.05058e+07	4.51911e+08	2.98313e+07	6.62552e+06	1.13394e+07	6.31974e+06	5.12432e+06	5.40804e+06	6.88049e+06	16.4107	4.03656	0.0184674	0.972222	1.57006	up
Com_540_pos	4-Guanidinobutyric acid	C5 H11 N3 O2	145.086	1.727	146.093	Full match	Full match	Full match	6.27579e+08	5.00385e+08	1.47075e+07	1.02961e+08	2.95601e+08	3.66348e+07	2.03346e+07	1.84259e+07	1.69402e+07	2.37675e+07	7.42846e+06	9.825e+06	16.3135	4.02799	0.0151824	0.888889	1.36427	up
Com_6379_pos	Biotin	C10 H16 N2 O3 S	266.066	4.679	267.073	Invalid mass	No results	No results	4.49542e+07	2.69606e+07	1.60753e+06	1.83385e+06	3.45806e+07	9.89436e+06	2.48322e+06	1.54766e+06	845102	953902	655573	928178	16.1636	4.01468	0.0126073	0.944444	1.55739	up
Com_943_neg	N-[4-cyano-1-(4-fluorophenyl)-1H-pyrazol-5-yl]cyclohexanecarboxamide	C17 H17 F N4 O	312.14	6.454	311.132	Full match	No results	No results	1.77031e+08	7.4121e+07	3.16157e+06	3.50192e+06	8.79285e+07	129976865	6.20912e+06	5.37278e+06	4.31197e+06	4.16581e+06	4.79072e+06	5.22525e+06	15.8175	3.98345	0.049107	0.666667	1.4348	up
Com_5606_pos	Ergosta-5,7,9(11),22-Tetraen-3-beta-Ol	C28 H42 O	394.325	7.278	395.332	No results	No results	Full match	5.37414e+07	2.26328e+07	4.16493e+06	4.68717e+06	1.24068e+07	2.31014e+07	674083	672787	1.82756e+06	3.25122e+06	671222	864142	15.1657	3.92274	0.00062022	1	1.76423	up
Com_11079_pos	Anserine	C10 H16 N4 O3	240.123	2.568	241.13	No results	No results	Full match	5.65773e+06	1.80613e+07	508538	553137	421038	1.10728e+06	284707	349419	254025	306448	230251	310390	15.1616	3.92235	0.0436435	1	1.47416	up
Com_21634_pos	N alpha-Acetyl-L-Arginine	C8 H16 N4 O3	216.123	1.861	217.13	No results	No results	Full match	2.0544e+06	1.83382e+06	217725	377920	6.53441e+06	246428	126023	158829	113553	133278	94221.9	131447	14.8738	3.8947	0.0172358	1	1.65357	up
Com_10477_pos	WKK	C23 H36 N6 O4	230.138	2.065	231.146	Invalid mass	No results	No results	2.1906e+07	9.40838e+06	1.39655e+06	440332	6.41875e+06	7.24721e+06	885480	920800	334057	426655	301905	380119	14.4097	3.84896	0.011936	0.944444	1.5245	up
Com_15567_pos	GPH	C13 H19 N5 O4	309.149	4.717	310.156	Invalid mass	No results	No results	1.11533e+07	7.59818e+06	583836	666515	4.07556e+06	3.24533e+06	324317	400169	290456	402604	238270	335859	13.7185	3.77805	0.00770721	1	1.80103	up
Com_9387_neg	4-Guanidinobutanoic acid	C5 H11 N3 O2	145.085	1.716	144.078	No results	No results	Full match	1.17473e+07	1.25509e+07	494292	655765	1.97834e+06	405971	320557	350408	297585	331133	414699	357469	13.4337	3.74778	0.0465132	0.972222	1.46794	up
Com_12858_pos	N-(2-morpholinophenyl)-2-furamide	C15 H16 N2 O3	272.117	3.949	273.124	Full match	No results	No results	1.5641e+07	7.25839e+06	326420	402008	9.11668e+06	7.34812e+06	565598	1.38315e+06	206314	518077	137292	195089	13.3396	3.73765	0.0257344	0.833333	1.52067	up
Com_16737_pos	N'1-(4-chlorobenzoyl)-2-aminobenzene-1-carbohydrazide	C14 H12 Cl N3 O2	289.063	3.483	290.07	Full match	No results	No results	1.989e+06	3.42915e+06	467552	587484	1.1134e+07	250986	200086	257620	218986	247672	196489	267980	12.8584	3.68464	0.0296305	0.944444	1.57163	up
Com_15592_pos	N-(4-morpholinophenyl)-4-(1H-pyrazol-1-yl)benzamide	C20 H20 N4 O2	348.16	4.761	349.167	Full match	No results	No results	1.11224e+07	3.756e+06	3.78292e+06	803913	6.1493e+06	6.86888e+06	460252	606200	375254	423565	291097	412143	12.6468	3.6607	0.00113108	1	1.96003	up
Com_11885_pos	N-cyclohexyl-6,7-dimethoxyquinazolin-4-amine	C16 H21 N3 O2	287.164	4.824	288.171	Full match	No results	No results	1.78462e+07	9.22975e+06	938713	1.69831e+06	9.96901e+06	4.36121e+06	691721	749598	546565	619092	399200	552461	12.3764	3.62952	0.00563869	1	1.77588	up
Com_2608_neg	Cytidine	C9 H13 N3 O5	243.087	1.302	242.08	Invalid mass	No results	No results	6.13206e+07	4.66327e+07	2.2143e+06	3.86863e+07	6.02034e+06	5.3048e+06	1.51449e+06	2.20745e+06	3.60178e+06	1.7038e+06	2.24517e+06	1.84842e+06	12.2077	3.60972	0.0194484	0.944444	1.55467	up
Com_9221_pos	Ne-(1-Carboxymethyl)-L-lysine	C8 H16 N2 O4	204.112	2.719	205.119	No results	No results	Full match	2.66263e+07	8.27526e+06	396218	9.12812e+06	940112	1.31962e+06	777007	758521	896034	860708	167972	395619	12.1077	3.59785	0.0477598	0.888889	1.26249	up
Com_8551_pos	Phenyl[(3S)-3-(5-propyl-1,3,4-oxadiazol-2-yl)-1-pyrrolidinyl]methanone	C16 H19 N3 O2	303.159	1.494	286.155	Invalid mass	No results	No results	3.00819e+07	1.91268e+07	1.19637e+06	1.42543e+06	2.63811e+06	2.99249e+06	857920	1.04153e+06	647207	749829	673309	909436	11.7767	3.55786	0.026782	1	1.52899	up
Com_14609_pos	6-benzyl-4-oxo-1,4-dihydropyridine-3-carboxamide	C13 H12 N2 O2	250.075	2.709	251.082	Invalid mass	No results	No results	1.25302e+07	8.34719e+06	641018	721852	1.39745e+06	835357	349027	408790	307478	355236	275960	385706	11.7535	3.55501	0.0225904	1	1.60966	up
Com_19217_pos	(2E)-N-(4-acetamidobutyl)-3-(4-hydroxy-3-methoxyphenyl)prop-2-enamide	C16 H22 N2 O4	328.132	5.516	329.139	Invalid mass	No results	No results	4.09388e+06	5.15719e+06	2.91652e+06	1.86745e+06	8.44788e+06	5.70326e+06	402699	473751	413073	522712	293953	399881	11.2472	3.49149	4.02e-05	1	2.07483	up
Com_10128_pos	4',7-Dihydroxyflavanone	C15 H12 O4	256.074	5.868	257.081	Full match	Full match	No results	3.95085e+06	3.00793e+06	6.7517e+06	5.83142e+07	5.17999e+06	5.0781e+06	1.31237e+06	3.44135e+06	914053	607244	375977	684270	11.2174	3.48767	0.00435375	0.972222	1.64515	up
Com_11664_pos	ethyl 4-[(6-methyl-3-pyridazinyl)oxy]benzoate	C14 H14 N2 O3	258.101	2.829	259.108	Full match	No results	No results	1.83514e+07	1.16712e+07	421855	469416	9.06844e+06	1.05823e+07	1.31544e+06	682111	1.27715e+06	911786	174995	249910	10.9652	3.45485	0.044129	0.777778	1.35046	up
Com_17579_pos	Ocfentanil-d5	C22 H22 [2]H5 F N2 O2	375.242	5.182	376.249	Invalid mass	No results	No results	8.94501e+06	6.37367e+06	282019	438756	607353	727268	300688	287750	277289	318077	173286	227838	10.9621	3.45445	0.048758	0.916667	1.43247	up
Com_14259_pos	5,6-dimethyl-4-oxo-4H-pyran-2-carboxylic acid	C8 H8 O4	168.04	5.396	169.047	Invalid mass	No results	No results	167445	118926	3.38936e+06	3.48318e+06	422303	912100	150662	170726	120961	132408	86429	124109	10.8154	3.43502	0.0380783	0.833333	1.11994	up
Com_9549_pos	3,3-dimethyl-5-oxo-5-[(3-phenyl-1H-pyrazol-5-yl)amino]pentanoic acid	C16 H19 N3 O3	283.133	4.949	284.14	Invalid mass	No results	No results	2.5302e+07	2.13686e+07	508519	875222	8.93232e+06	1.08144e+07	2.01227e+06	2.37813e+06	553893	647111	320013	407788	10.7293	3.42349	0.037796	0.833333	1.31043	up
Com_11825_pos	S-Adenosyl-L-methionine	C15 H22 N6 O5 S	398.135	5.806	399.143	No results	No results	Full match	1.70857e+07	7.44109e+06	2.85939e+06	2.77403e+06	2.04665e+07	6.17543e+06	1.24183e+06	1.69724e+06	649589	749534	493590	684532	10.2971	3.36417	0.000733712	1	1.65476	up
Com_7965_pos	QPK	C16 H29 N5 O5	371.21	6.171	372.217	Invalid mass	No results	No results	1.74955e+07	3.01377e+07	1.46767e+06	1.5852e+06	3.64252e+07	1.02591e+07	1.08238e+06	3.37253e+06	1.10025e+06	1.85606e+06	883990	1.169e+06	10.2883	3.36293	0.0239844	0.888889	1.51257	up
Com_7820_pos	N6-Methyladenine	C6 H7 N5	149.071	4.919	150.078	Full match	No results	No results	3.42156e+07	2.33208e+07	1.46872e+06	1.48367e+06	3.32774e+07	3.09141e+07	2.30087e+06	2.57305e+06	2.00505e+06	2.32913e+06	1.18691e+06	2.03819e+06	10.028	3.32596	0.0443005	0.722222	1.37873	up
Com_15279_neg	17alpha-Hydroxyprogesterone	C21 H30 O3	330.22	8.478	375.218	No results	No results	Full match	3.69047e+06	5.5169e+06	429500	475068	2.76527e+06	3.24189e+06	226515	256444	282100	301466	300466	299968	9.66977	3.27348	0.00844477	1	1.8163	up
Com_15684_pos	1-(2'-fluoro[1,1'-biphenyl]-4-yl)propan-1-one	C15 H13 F O	228.099	5.215	229.106	Invalid mass	No results	No results	1.10075e+07	7.9388e+06	763528	606020	9.50079e+06	2.6988e+06	447735	1.04953e+06	300379	335402	867690	382756	9.61003	3.26454	0.0154402	0.888889	1.54366	up
Com_6865_neg	Citrinin	C13 H14 O5	250.088	5.729	249.081	Invalid mass	No results	No results	1.85067e+07	1.64129e+07	937506	1.01699e+06	9.87892e+06	1.33437e+07	1.35999e+06	1.3643e+06	994453	920831	913005	832095	9.41266	3.2346	0.02932	0.861111	1.52916	up
Com_11799_pos	5-(2,5-dihydroxyhexyl)oxolan-2-one	C10 H18 O4	184.111	6.576	185.118	Invalid mass	No results	No results	10024310	3.33031e+06	1.12149e+06	1.07296e+06	2.05208e+07	644213	600248	611608	816829	636996	521181	766855	9.28596	3.21505	0.0471622	0.944444	1.51546	up
Com_7990_pos	Acetylcarnitine	C9 H17 N O4	203.116	4.54	204.124	No results	No results	Full match	3.31489e+07	1.56273e+07	2.31803e+06	3.2424e+06	1.07658e+07	5.41702e+06	1.28672e+06	1.58057e+06	1.15238e+06	1.3376e+06	945327	1.33251e+06	9.23622	3.2073	0.00623181	1	1.80716	up
Com_3713_pos	N1-tetrahydrofuran-2-ylmethyl-2-cyanoacetamide	C8 H12 N2 O2	336.181	2.372	169.098	Invalid mass	No results	No results	8.97356e+07	6.69528e+07	1.02588e+07	2.9885e+07	2.76677e+07	2.22949e+07	5.20205e+06	6.14044e+06	4.39115e+06	4.48447e+06	2.72928e+06	3.96627e+06	9.16987	3.1969	0.000908754	1	1.82586	up
Com_4621_pos	(2,3,4,5,6-pentamethylphenyl)(2-thienyl)methanone	C16 H18 O S	258.109	5.155	259.116	Full match	No results	No results	6.92802e+07	5.84335e+07	6.57944e+06	5.26792e+06	2.07993e+07	6.50302e+07	2.22013e+06	3.88946e+06	2.60766e+06	2.93858e+06	9.53145e+06	3.70935e+06	9.05305	3.1784	0.00909615	0.944444	1.52716	up
Com_12977_pos	5-(tert-butyl)-2-methyl-N-(4-nitrophenyl)-3-furamide	C16 H18 N2 O4	324.112	6.12	325.119	Invalid mass	No results	No results	4.62114e+06	5.07722e+06	979005	851317	1.7588e+07	3.87186e+06	618211	637172	611972	768543	466214	552245	9.02717	3.17427	0.0137848	1	1.73279	up
Com_12614_neg	LPE O-16:2	C21 H42 N O6 P	435.275	8.384	434.268	No results	Full match	No results	7.13201e+06	3.85954e+06	395215	424007	616981	757368	208723	234512	239463	233096	282850	262156	9.02596	3.17408	0.0269237	1	1.59633	up
Com_15965_pos	4-(pentyloxy)benzene-1-carbohydrazide	C12 H18 N2 O2	222.137	5.55	223.145	Full match	No results	No results	1.06688e+07	5.4807e+06	321528	628146	3.63865e+06	3.83692e+06	829979	580075	367930	407823	250893	311896	8.94085	3.16041	0.0252973	0.861111	1.41265	up
Com_8254_pos	Tetramethylpyrazine	C8 H12 N2	136.101	1.276	154.134	Full match	No results	No results	3.16061e+07	2.85311e+07	1.15724e+07	1.78252e+07	6.68656e+06	6.63281e+06	1.38976e+06	2.08478e+06	2.16397e+06	2.00397e+06	1.83463e+06	2.14488e+06	8.84997	3.14567	0.00060236	1	1.66426	up
Com_14900_pos	Propionylcarnitine	C10 H19 N O4	217.132	3.371	218.139	Full match	Full match	Full match	1.20703e+07	7.25556e+06	669772	2.97889e+07	1.97113e+06	1.46672e+06	522510	1.59899e+06	1.96347e+06	1.08625e+06	577800	346234	8.73177	3.12627	0.043099	0.861111	1.17645	up
Com_5678_neg	Acetildenafil	C25 H34 N6 O3	466.27	9.013	465.263	Full match	No match	No results	2.40895e+07	1.08474e+07	1.39164e+06	1.58519e+06	3.49067e+06	4.47846e+06	697301	829277	844547	866579	1.02527e+06	992177	8.73103	3.12615	0.0140681	1	1.69241	up
Com_2437_pos	3-methyl-5-oxo-5-(4-toluidino)pentanoic acid	C13 H17 N O3	257.103	1.324	258.111	Invalid mass	No match	No match	1.4614e+08	8.35984e+07	1.77268e+07	1.51582e+08	1.94074e+07	4.83709e+06	6.1866e+06	8.57888e+06	1.29183e+07	5.90887e+06	6.20363e+06	8.7901e+06	8.71215	3.12303	0.0369579	0.833333	1.21386	up
Com_13331_pos	Tris(2-carboxyethyl)phosphine	C9 H15 O6 P	250.06	5.165	251.067	No results	No results	Full match	1.47596e+07	7.59914e+06	1.28416e+06	551248	7.36738e+06	5.82158e+06	1.87436e+06	991956	356085	402087	195141	572896	8.51063	3.08927	0.011682	0.888889	1.45417	up
Com_15618_pos	Isoxanthopterin	C6 H5 N5 O2	179.045	2.371	180.052	Full match	No results	No results	1.20269e+06	2.00845e+06	632772	616948	3.63881e+06	1.32183e+07	518594	460400	304907	605162	277678	374384	8.38919	3.06853	0.0226866	1	1.48836	up
Com_6394_pos	5-Hydroxyindole-3-acetic acid	C10 H9 N O3	191.059	5.755	192.066	Full match	No results	Full match	4.12661e+07	2.81984e+07	6.16869e+07	3.69892e+07	5.10527e+07	4.83709e+07	7.48217e+06	1.15032e+07	3.1494e+06	3.78559e+06	2.59651e+06	3.62214e+06	8.32521	3.05749	4.85e-05	1	1.84225	up
Com_8427_neg	5-Aminopentanoate	C5 H11 N O2	117.079	2.208	116.072	No results	Full match	Full match	1.38552e+07	1.17616e+07	702186	1.54382e+06	2.49103e+06	2.31474e+06	857934	1.0816e+06	661189	491664	481456	497371	8.02429	3.00437	0.0192692	0.944444	1.52492	up
Com_11724_pos	cyclohexyl[4-(2-methoxyphenyl)piperidino]methanone	C19 H27 N O2	279.22	5.586	302.209	Invalid mass	No results	No results	1.81967e+07	9.29374e+06	718280	4.77617e+06	1.05205e+06	2.23754e+06	1.47591e+06	755163	625250	672352	460266	550571	7.99082	2.99834	0.0275785	0.916667	1.36347	up
Com_18211_pos	5'-Adenylic acid	C10 H14 N5 O7 P	347.064	1.573	348.072	No results	No results	Full match	8.32633e+06	3.30155e+06	691186	8.883e+06	1.8561e+06	930224	547300	620837	466478	437085	415433	530476	7.94947	2.99086	0.013266	1	1.60585	up
Com_5452_pos	L-Alanyl-L-proline	C8 H14 N2 O3	186.101	2.092	187.108	Full match	No results	No results	5.57876e+07	2.51939e+07	8.60343e+06	2.36171e+07	6.00343e+06	7.85122e+06	2.6386e+06	2.93604e+06	3.93775e+06	4.32288e+06	1.14205e+06	1.27455e+06	7.81797	2.96679	0.00192093	1	1.55929	up
Com_3517_pos	N1,N1-dimethyl-4-fluoro-2-nitro-5-tetrahydro-1H-pyrrol-1-ylaniline	C12 H16 F N3 O2	253.122	5.137	254.129	Full match	No results	No results	9.52675e+07	4.44077e+07	6.18578e+06	3.69534e+06	3.92348e+07	3.5954e+07	7.04115e+06	8.90289e+06	3.99464e+06	4.88416e+06	1.73317e+06	2.22967e+06	7.80753	2.96487	0.0198738	0.833333	1.26591	up
Com_10673_neg	Lithocholic acid	C24 H40 O3	376.298	8.991	375.291	Full match	No results	Full match	871322	1.89952e+06	466295	531149	8.50973e+06	817631	232968	277809	282665	290364	331428	331254	7.49828	2.90656	0.0235285	1	1.5896	up
Com_37_pos	L-Norleucine	C6 H13 N O2	131.095	3.425	132.102	Full match	Full match	Full match	6444710834	6111747060	2.70885e+08	3446642198	1411561922	5.11171e+08	5.87262e+08	5.1979e+08	4.63386e+08	4.65745e+08	1.83627e+08	2.7973e+08	7.28003	2.86394	0.038832	0.805556	1.29664	up
Com_4716_pos	Creatine	C4 H9 N3 O2	131.07	1.424	132.077	Full match	Full match	Full match	3.8967e+07	2.94965e+07	2.43837e+07	1.71431e+08	2.06051e+07	3.46844e+07	1.27898e+06	2.11091e+06	7.63754e+06	3.86902e+06	1.51574e+07	1.40929e+07	7.23876	2.85574	0.00327146	1	1.59522	up
Com_22155_pos	CYM-5442	C23 H27 N3 O4	818.407	7.135	819.414	Invalid mass	No results	No results	5.4397e+06	2.53654e+06	1.62363e+06	2.61797e+06	3.26023e+06	4.47049e+06	471779	473394	571529	473747	328077	475868	7.13878	2.83568	3.02e-05	1	2.05749	up
Com_27475_pos	α-Lapachone	C15 H14 O3	264.075	4.747	265.083	Invalid mass	No results	No results	3.09829e+06	2.25402e+06	1.65573e+06	946383	3.00338e+06	2.43592e+06	347492	1.08079e+06	210188	95946.5	76670.3	88899	7.0494	2.8175	0.00135199	0.972222	1.7158	up
Com_15071_neg	LPE 15:1	C20 H40 N O7 P	437.254	8.368	436.247	No results	Full match	No results	4.12491e+06	5.67702e+06	483500	538268	4.16924e+06	3.9842e+06	284040	308655	614000	758284	401785	338893	7.01387	2.81021	0.0144677	0.888889	1.52029	up
Com_10278_neg	S-(5-Adenosy)-L-Homocysteine	C14 H20 N6 O5 S	384.121	5.717	383.114	No results	No results	Full match	8.41993e+06	4.29538e+06	796528	578241	9.0633e+06	3.05484e+06	826401	829020	604283	557162	551823	505626	6.76461	2.75801	0.0262827	0.861111	1.5218	up
Com_17557_pos	1,7-bis(4-hydroxyphenyl)-5-methoxyheptan-3-one	C20 H24 O4	366.122	5.739	367.129	Invalid mass	No results	No results	2.93798e+06	4.34944e+06	460213	545845	1.0211e+07	1.4281e+06	577042	641512	459989	556724	322428	410574	6.7152	2.74743	0.0387627	0.833333	1.41327	up
Com_16905_pos	3-benzyl-1-butyl-4-hydroxy-1,2-dihydroquinolin-2-one	C20 H21 N O2	329.138	3.867	330.145	Invalid mass	No results	No results	9.60217e+06	5.79263e+06	5.88103e+06	5.77066e+06	8.15324e+06	8.25368e+06	544209	1.73816e+06	1.821e+06	1.41312e+06	398214	559525	6.71175	2.74669	0.000366263	1	1.97097	up
Com_5197_pos	Imidazoleacetic acid	C5 H6 N2 O2	126.043	1.42	127.05	Full match	No results	Full match	5.9373e+07	4.64335e+07	1.74923e+07	3.18412e+07	3.04172e+07	3.26799e+07	5.57514e+06	6.86333e+06	6.0042e+06	7.07685e+06	799394	6.71162e+06	6.60713	2.72402	0.00114944	1	1.71868	up
Com_5141_neg	Taurine	C2 H7 N O3 S	125.015	1.28	124.007	No results	No results	Full match	2.75858e+07	2.93401e+07	1.55437e+06	5.29115e+06	4.20151e+06	2.65855e+06	1.31464e+06	1.49674e+06	1.82606e+06	2.02415e+06	2.52282e+06	1.5067e+06	6.60656	2.7239	0.0453376	0.916667	1.16774	up
Com_1859_pos	2'-Deoxyadenosine	C10 H13 N5 O3	251.102	3.272	252.11	Full match	Full match	Full match	1.94068e+08	6.18853e+07	6.94382e+07	1.07571e+08	9.81672e+07	9.33229e+07	1.15231e+07	1.33758e+07	2.2215e+07	2.28615e+07	1.00656e+07	1.64842e+07	6.46931	2.69361	7.63e-06	1	1.71685	up
Com_633_pos	DL-Carnitine	C7 H15 N O3	161.105	1.352	162.113	Full match	Full match	Full match	5.14506e+08	4.9251e+08	1.05866e+08	332892110	4.52306e+08	1.85484e+08	4.37262e+07	5.40337e+07	7.76717e+07	7.98898e+07	3.72587e+07	4.24169e+07	6.21965	2.63683	0.000467239	1	1.57271	up
Com_12203_pos	L-Homocitrulline	C7 H15 N3 O3	189.112	1.503	190.119	No results	No results	Full match	1.70307e+07	1.10335e+07	1.11893e+06	2.11582e+06	1.80005e+06	1.16487e+06	1.42875e+06	1.62051e+06	606280	563986	579793	719945	6.20805	2.63414	0.0400672	0.888889	1.1174	up
Com_597_neg	UDP-N-acetylglucosamine	C17 H27 N3 O17 P2	607.082	1.783	606.075	Full match	Full match	Full match	2.77197e+08	2.55687e+08	2.99793e+07	4.17666e+07	6.69039e+07	6.04803e+07	2.89518e+07	2.83403e+07	2.11698e+07	1.91643e+07	1.3191e+07	9.18003e+06	6.10026	2.60887	0.00860012	1	1.34804	up
Com_5036_neg	N-(1,3-benzodioxol-5-yl)-7-chloroquinolin-4-amine	C16 H11 Cl N2 O2	304.098	5.533	303.091	Invalid mass	No results	No results	2.84497e+07	1.73893e+07	9.90293e+06	1.17555e+07	1.35799e+07	1.99155e+07	2.60991e+06	2.98384e+06	3.35669e+06	2.5534e+06	2.49085e+06	2.63207e+06	6.07411	2.60267	4.49e-05	1	1.91953	up
Com_4472_neg	Mycophenolic acid	C17 H20 O6	320.126	6.001	319.119	Full match	No results	No results	2.97296e+07	3.69362e+07	7.28312e+06	5.68163e+06	1.58717e+07	1.16236e+07	4.54761e+06	7.70542e+06	1.21926e+06	649227	1.57781e+06	2.0899e+06	6.02195	2.59023	0.00273697	0.944444	1.66267	up
Com_14059_pos	8-Aminooctanoic acid	C8 H17 N O2	159.126	2.067	160.134	No results	No results	Full match	1.34901e+07	9.67812e+06	3.70308e+06	9.11147e+06	3.84287e+06	3.30615e+06	1.01431e+06	1.13092e+06	1.0542e+06	1.1467e+06	1.01947e+06	1.86038e+06	5.969	2.57749	0.000589263	1	1.80469	up
Com_12724_neg	all-cis-4,7,10,13,16-Docosapentaenoic acid	C22 H34 O2	330.256	10.17	329.249	Full match	No results	Full match	5.01495e+06	7.87039e+06	444322	507522	1.01808e+06	5.22537e+06	223005	268381	421598	750489	1.24167e+06	484289	5.92448	2.56669	0.0477471	0.833333	1.1552	up
Com_24509_pos	Benzamidine	C7 H8 N2	120.069	5.117	258.171	No results	No results	Full match	4.23979e+06	2.96533e+06	411379	1.2886e+06	1.71122e+06	1.213e+06	361428	353321	377344	438860	204838	274026	5.88577	2.55723	0.00407825	0.972222	1.66783	up
Com_18072_neg	(+/-)8(9)-DiHETE	C20 H32 O4	372.209	9.785	371.202	Invalid mass	No results	No results	2.85165e+06	3.86523e+06	467725	537062	1.15686e+06	2.68128e+06	240668	278266	285655	307796	505059	354726	5.86146	2.55126	0.00853421	0.972222	1.67486	up
Com_11953_pos	4-(3,4-dimethoxyphenyl)-3-methyl-1H-pyrazol-5-amine	C12 H15 N3 O2	233.117	5.109	234.124	Full match	No results	No results	1.76854e+07	1.37771e+07	2.77233e+06	2.6468e+06	1.55855e+07	1.41562e+07	1.92537e+06	5.02172e+06	1.78463e+06	1.47069e+06	488804	708948	5.84407	2.54697	0.00490373	0.944444	1.3174	up
Com_24505_pos	pentane-1,2,3,4,5-pentol	C5 H12 O5	174.054	5.342	366.142	Invalid mass	No results	No results	4.24217e+06	2.44591e+06	385166	434008	885303	1.25908e+06	281126	330282	241653	281893	225456	292135	5.84046	2.54608	0.0144943	1	1.64242	up
Com_2170_neg	Uridine monophosphate (UMP)	C9 H13 N2 O9 P	324.036	1.487	323.029	Full match	No results	Full match	7.52586e+07	5.99108e+07	7.08304e+06	3.19243e+07	2.21355e+07	1.86939e+07	9.06009e+06	9.59446e+06	5.97255e+06	5.69889e+06	3.91659e+06	3.0756e+06	5.76143	2.52643	0.00472307	0.944444	1.29735	up
Com_710_neg	Nonanoic acid	C9 H18 O2	158.131	6.043	203.129	No results	No results	Full match	176923865	1.39237e+08	1.53523e+07	1.90113e+07	2.10695e+08	6.45085e+07	1.4037e+07	8.56486e+06	1.9503e+07	2.2454e+07	2.98267e+07	1.43186e+07	5.75624	2.52513	0.0293041	0.833333	1.36928	up
Com_16328_neg	Homo-Gamma-Linolenic Acid (C20:3)	C20 H34 O2	306.256	9.79	305.249	No results	No results	Full match	1.50179e+06	2.13558e+06	414518	468923	3.85663e+06	1.91436e+06	301268	246612	253160	272782	437677	314373	5.63665	2.49484	0.00899926	0.972222	1.64795	up
Com_10843_pos	4-(4-nitrophenylazo)aniline	C12 H10 N4 O2	242.078	5.189	243.085	Invalid mass	No results	No results	5.16327e+06	2.5142e+06	2.15503e+07	1.1049e+07	2.35104e+07	2.38231e+07	1.17696e+06	2.00295e+06	3.77558e+06	3.4453e+06	3.25802e+06	2.59948e+06	5.38865	2.42992	0.0100633	0.888889	1.69474	up
Com_7388_neg	N-Acetylneuraminic acid	C11 H19 N O9	309.107	5.243	308.1	Full match	No results	Full match	1.40915e+07	1.62958e+07	2.00373e+06	2.39522e+06	1.49197e+07	6764965	1.26472e+06	880399	1.84286e+06	1.34236e+06	2.86102e+06	2.59265e+06	5.23654	2.38861	0.0119378	0.888889	1.71999	up
Com_7056_neg	4-[(3,4-dimethoxyphenethyl)amino]-4-oxobutanoic acid	C14 H19 N O5	281.126	5.568	280.119	Full match	No results	No results	1.29284e+07	1.12845e+07	7.89784e+06	3.33156e+07	1.00392e+07	1.05656e+07	3.55409e+06	5.00993e+06	3.2685e+06	2.02326e+06	1.93132e+06	1.03424e+06	5.11441	2.35457	0.000362933	1	1.54378	up
Com_24298_pos	N-cyclohexyl-N-methyl-6-quinoxalinecarboxamide	C16 H19 N3 O	291.132	4.944	292.139	Invalid mass	No results	No results	4.33316e+06	719055	304071	473766	1.71058e+06	552531	289628	351268	237205	333499	159472	219023	5.08973	2.34759	0.0266309	0.944444	1.40957	up
Com_3209_neg	Tyrosol	C8 H10 O2	138.068	6.221	137.061	Full match	No results	No results	3.19887e+07	3.72847e+07	3.24857e+07	5.02473e+07	4.3898e+07	4.77685e+07	8.39231e+06	9.96936e+06	9.48999e+06	7.90086e+06	6.57873e+06	5.9934e+06	5.04241	2.33411	6.09e-08	1	1.83927	up
Com_16428_neg	LPE 15:0	C20 H42 N O7 P	439.27	8.751	438.262	No results	Full match	No results	2.33747e+06	4.07783e+06	411368	464007	2.12917e+06	4.29018e+06	211548	240048	604183	547949	686795	431962	5.03585	2.33224	0.0236325	0.805556	1.20859	up
Com_14720_pos	N-{4-[(2R,3R)-3-(Hydroxymethyl)-5-oxo-2-morpholinyl]phenyl}acetamide	C13 H16 N2 O4	264.111	2.191	265.118	Full match	No results	Full match	7.8611e+06	1.11664e+07	685671	895959	3.96828e+06	2.93899e+06	1.47577e+06	1.47837e+06	569672	801857	515973	676292	4.98671	2.31809	0.0422002	0.861111	1.28197	up
Com_19583_pos	N1-(2-pyridyl)-2-(3,5-difluorophenyl)acetamide	C13 H10 F2 N2 O	248.08	3.31	249.087	Invalid mass	No results	No results	5.25333e+06	3.41788e+06	2.59513e+06	1.2751e+06	8.12527e+06	4.61891e+06	2.11936e+06	1.76684e+06	297310	375213	206008	306857	4.98574	2.31781	0.00405601	0.944444	1.59555	up
Com_7450_pos	N-Acetyl-DL-glutamic acid	C7 H11 N O5	189.064	2.28	190.071	Full match	Full match	Full match	3.64181e+07	2.60201e+07	1.40381e+06	9.43641e+06	1.04263e+07	8.49544e+06	7.43943e+06	5.76147e+06	1.59773e+06	1.79453e+06	975540	989029	4.96829	2.31275	0.027858	0.888889	1.0658	up
Com_15446_pos	1,3-dipyridin-2-ylpropane-1,3-dione	C13 H10 N2 O2	226.075	5.255	227.082	Full match	No results	No results	7.77238e+06	7.80899e+06	3.11389e+06	5.62993e+06	1.2862e+07	1.05282e+07	1.11615e+06	4.26987e+06	1.05456e+06	1.42331e+06	641271	1.13808e+06	4.94807	2.30687	0.000495256	0.972222	1.43958	up
Com_16157_pos	Prostaglandin E2	C20 H32 O5	352.225	8.925	353.232	No results	No results	Full match	1.04365e+07	5.91563e+06	939339	1.0332e+06	5.28578e+06	4.43292e+06	1.01225e+06	782831	1.17687e+06	1.04551e+06	901393	786119	4.9156	2.29737	0.0250621	0.861111	1.57634	up
Com_4143_pos	8,8-dimethyl-2H,8H-pyrano[3,2-g]chromen-2-one	C14 H12 O3	228.079	6.252	229.087	Full match	No results	No results	4.1369e+07	3.31465e+07	6.56956e+06	8.32856e+06	8.85386e+07	9.36261e+07	1.39212e+07	2.7483e+07	9.67674e+06	2.25733e+06	1.22427e+06	1.46988e+06	4.84681	2.27703	0.03163	0.833333	1.31347	up
Com_3545_pos	Valylproline	C10 H18 N2 O3	214.132	4.826	215.139	Full match	No results	No results	9.46592e+07	3.8197e+07	4.37166e+06	3.13369e+07	1.0703e+07	1.34332e+07	6.74627e+06	5.75444e+06	9.16715e+06	1.33682e+07	1.94167e+06	2.82129e+06	4.84184	2.27556	0.0361054	0.861111	1.03571	up
Com_20233_neg	LPE 17:1	C22 H44 N O7 P	465.286	9.155	464.279	No results	Full match	No results	1.72248e+06	2.92344e+06	341678	399767	221418	1.28232e+06	184430	211018	212490	224125	333478	260809	4.83129	2.27241	0.0370332	0.916667	1.16429	up
Com_7207_pos	Dehydroepiandrosterone (DHEA)	C19 H28 O2	270.199	7.87	271.206	Invalid mass	No results	No results	3.81457e+07	2.73926e+07	3.91425e+06	3.80826e+06	2.29064e+07	2.1833e+07	5.43822e+06	363840	6.02645e+06	3.69487e+06	4.30022e+06	4.92051e+06	4.76882	2.25363	0.0317312	0.777778	1.49741	up
Com_13763_neg	Oleoyl-L-α-lysophosphatidic acid	C21 H41 O7 P	436.262	8.024	435.255	Invalid mass	No results	No results	5.53339e+06	5.01032e+06	1.10591e+06	521318	5.40497e+06	4.38827e+06	809311	950505	804640	662809	711886	682777	4.75217	2.24859	0.0281256	0.833333	1.39187	up
Com_18585_neg	Uridine 5'-Diphospho-N-Acetylgalactosamine	C17 H27 N3 O17 P2	607.081	2.417	606.073	No results	No results	Full match	3.23641e+06	3.165e+06	593636	785433	939042	722081	465723	492136	341496	271925	271748	151717	4.73324	2.24283	0.00519964	1	1.26758	up
Com_249_pos	Adenosine	C10 H13 N5 O4	267.097	2.939	268.105	Full match	Full match	Full match	1274241874	7.78487e+08	1004346861	1341576060	8.57699e+08	872873627	1.51567e+08	1.9137e+08	2.68047e+08	2.61858e+08	1.59709e+08	2.62596e+08	4.73246	2.24259	7.9e-07	1	1.70766	up
Com_642_pos	L-Pyroglutamic acid	C5 H7 N O3	129.043	1.335	130.05	Full match	Full match	Full match	5.36845e+08	426945587	9.71459e+07	2.84373e+08	5.96715e+07	5.33899e+07	6.52197e+07	6.87513e+07	4.30511e+07	4.49181e+07	3.91095e+07	5.10603e+07	4.67262	2.22423	0.0358204	0.888889	1.07001	up
Com_6104_pos	1,7-bis(4-hydroxyphenyl)heptan-3-one	C19 H22 O3	320.141	9.311	321.148	Invalid mass	No results	No results	4.80434e+07	2.88675e+07	4.16852e+06	3.84818e+06	2.78053e+07	3.07699e+07	2.77926e+06	1.61119e+06	1.9131e+06	3.34031e+06	1.45812e+07	6.53982e+06	4.66451	2.22172	0.0274493	0.888889	1.2802	up
Com_6363_neg	Prostaglandin E1 Ethanolamide	C22 H39 N O5	443.288	6.326	442.281	Invalid mass	No results	No results	2.35813e+06	1.03793e+07	4.546e+06	6.16409e+06	4.41609e+06	1.07136e+07	556999	675901	2.00867e+06	1.80612e+06	1.78403e+06	1.46882e+06	4.64754	2.21647	0.000913099	1	1.29359	up
Com_2874_neg	N'-[2-(3-methoxyphenyl)acetyl]-6-quinoxalinecarbohydrazide	C18 H16 N4 O3	336.122	5.517	335.115	Full match	No results	No results	4.21464e+07	3.24616e+07	1.64678e+07	1.44963e+07	1.26175e+07	5.60748e+07	7.99504e+06	1.13003e+07	5.67067e+06	5.80736e+06	3.47745e+06	3.38345e+06	4.63047	2.21116	0.00116551	1	1.67285	up
Com_3445_neg	Gibberellin A4	C19 H24 O5	332.163	5.632	331.155	Full match	No results	No results	4.52041e+07	2.77804e+07	8.41593e+06	6.66952e+06	3.44561e+07	2.48356e+07	7.89454e+06	1.10898e+07	3.4894e+06	2.68391e+06	3.55589e+06	3.38486e+06	4.59094	2.19879	0.00495032	0.916667	1.6268	up
Com_18785_neg	Oleoyl-L-alpha-lysophosphatidic acid	C21 H40 Na O7 P	458.241	7.04	457.234	No results	No results	Full match	3.16328e+06	2.05344e+06	321177	362715	943394	1.17608e+06	290932	303547	309763	301024	279648	273019	4.56222	2.18974	0.0236366	1	1.6774	up
Com_23729_pos	GNK	C12 H23 N5 O5	335.186	5.493	336.193	Invalid mass	No results	No results	4.60082e+06	4.03661e+06	486067	628322	1.81917e+06	1.83503e+06	655979	557913	478358	503051	324298	441210	4.52782	2.17882	0.0222627	0.888889	1.40864	up
Com_16936_pos	morpholino(quinolin-6-yl)methanone	C14 H14 N2 O2	242.106	4.955	243.113	Full match	No results	No results	9.57882e+06	5.74235e+06	1.05605e+06	1.09746e+06	9.11347e+06	4.36403e+06	1.17331e+06	3.26518e+06	544220	972561	396197	553685	4.48247	2.1643	0.0196025	0.888889	1.36479	up
Com_2426_pos	Acetylcholine	C7 H15 N O2	145.111	1.439	146.118	Full match	No results	No results	147099012	1.31458e+08	2.16859e+07	5.32423e+07	1.2272e+08	3.70994e+07	1.0782e+07	1.21903e+07	3.29496e+07	3.71487e+07	1.38287e+07	1.19525e+07	4.31887	2.11065	0.00682591	0.916667	1.253	up
Com_11147_pos	3-[(4-hydroxyphenyl)methyl]-octahydropyrrolo[1,2-a]pyrazine-1,4-dione	C14 H16 N2 O3	260.117	5.24	261.124	Full match	No results	No results	6.38792e+06	4.6117e+06	4.99574e+06	4.99416e+07	5.62032e+06	5.93818e+06	3.19025e+06	6.95425e+06	2.99645e+06	2.37701e+06	982372	1.48546e+06	4.3087	2.10725	0.0327318	0.861111	1.05488	up
Com_16882_pos	2-Methylnicotinamide	C7 H8 N2 O	136.064	1.386	137.071	Full match	Full match	No results	8.09293e+06	8.70663e+06	3.30421e+06	4.25884e+06	8.61654e+06	5.30549e+06	1.39515e+06	1.75986e+06	1.74355e+06	1.24319e+06	728789	2.4172e+06	4.12207	2.04337	0.000136196	1	1.88343	up
Com_26196_pos	Thymidine 3,5-cyclic monophosphate	C10 H13 N2 O7 P	304.047	5.182	305.055	No results	No results	Full match	2.748e+06	3.21449e+06	352101	547787	1.08467e+06	1.34278e+06	375409	432710	392792	487415	246586	324065	4.11241	2.03998	0.0217339	0.888889	1.45918	up
Com_17376_pos	7-[(3,3-dimethyloxiran-2-yl)methoxy]-6-methoxy-2H-chromen-2-one	C15 H16 O5	276.1	6.144	277.107	Full match	No results	No results	5.47721e+06	3.38052e+06	1.95115e+06	2.30693e+07	5.47985e+06	4.53974e+06	1.9984e+06	3.25381e+06	1.81866e+06	1.85065e+06	889785	927634	4.08772	2.0313	0.0167824	0.944444	1.29998	up
Com_26397_pos	N-isopropyl-N'-(2-oxoazepan-3-yl)urea	C10 H19 N3 O2	251.106	4	252.114	Invalid mass	No results	No results	3.4857e+06	1.93873e+06	1.07941e+06	2.6056e+06	1.31654e+06	1.14633e+06	689558	1.03906e+06	316229	345532	184182	273119	4.06376	2.02282	0.00126723	1	1.68882	up
Com_34010_pos	(±)13-HpODE	C18 H32 O4	311.245	8.537	312.253	Invalid mass	No results	No results	1.12596e+06	1.22014e+06	365910	395090	1.47822e+06	1.48197e+06	188983	194146	379114	274550	210727	253107	4.04318	2.01549	0.00340922	0.972222	1.74512	up
Com_30552_pos	Erucic acid	C22 H42 O2	338.319	11.3	339.327	No results	No results	Full match	2.11696e+06	1.64502e+06	2.9247e+06	5.49799e+06	1.77294e+06	2.47583e+06	1.27675e+06	315688	1.39491e+06	319587	311530	496692	3.99339	1.99761	0.00192966	1	1.62203	up
Com_17503_pos	L-beta-Imidazolelactic acid	C6 H8 N2 O3	156.053	1.435	157.061	No results	No results	Full match	9.00339e+06	4.70227e+06	2.40418e+06	4.75035e+06	2.48077e+06	1.9063e+06	1.11497e+06	1.37171e+06	907696	576485	1.06868e+06	1.43644e+06	3.89861	1.96296	0.00181929	1	1.85567	up
Com_14148_neg	1-[(1R,2S,3R,5R)-5-Cyclohexyl-2,3-dihydroxycyclopentyl]-3-ethylurea	C14 H26 N2 O3	270.198	8.37	269.191	Invalid mass	No results	No results	5.71176e+06	2.99895e+06	478393	528320	1.37362e+06	1.32822e+06	1.15569e+06	743084	311785	300635	359494	334654	3.87455	1.95403	0.0397858	0.888889	1.26691	up
Com_7865_pos	Gly-Tyr	C11 H14 N2 O4	238.096	4.945	239.103	No results	No results	Full match	3.40252e+07	2.15133e+07	1.1773e+07	1.08241e+07	2.71479e+07	1.95415e+07	6.3257e+06	1.18588e+07	3.67178e+06	5.44467e+06	1.98101e+06	2.9541e+06	3.87222	1.95316	0.00136338	0.944444	1.45255	up
Com_12026_pos	2-(cyclopropylcarbonyl)-3-(4-fluoroanilino)acrylonitrile	C13 H11 F N2 O	268.04	6.447	269.048	Invalid mass	No results	No results	1.58054e+07	9.31903e+06	1.46805e+07	1.20964e+07	1.14058e+07	2.08952e+07	2.39898e+06	3.2459e+06	6.15426e+06	6.03947e+06	1.94517e+06	2.32216e+06	3.80904	1.92943	0.00034048	1	1.80418	up
Com_13372_pos	2-[2-oxo-2-(2-pyridylamino)ethoxy]acetic acid	C9 H10 N2 O4	232.049	4.787	233.056	Invalid mass	No results	No results	1.46792e+07	1.04276e+07	4.32504e+06	3.3887e+06	1.2888e+07	1.35604e+07	2.03336e+06	2.89577e+06	4.16725e+06	3.52855e+06	1.28006e+06	1.72212e+06	3.7927	1.92322	0.00317954	0.944444	1.19683	up
Com_5631_pos	cholesteryl sulfate	C27 H46 O4 S	466.309	7.621	467.317	No results	No results	Full match	4.5657e+07	3.03046e+07	1.54843e+07	6.41624e+06	6.08161e+07	4.21503e+07	1.18806e+07	1.2015e+07	6.10497e+06	8.68093e+06	8.43582e+06	5.99447e+06	3.78124	1.91886	0.0192784	0.888889	1.33024	up
Com_10498_pos	L-Glutamate	C5 H9 N O4	147.054	2.304	148.061	No results	No results	Full match	2.18503e+07	1.64127e+07	8.17617e+06	1.50579e+07	5.95558e+06	9.75635e+06	4.98135e+06	4.7265e+06	3.20913e+06	2.5829e+06	2.30648e+06	2.72747e+06	3.76009	1.91077	0.000527444	1	1.47766	up
Com_57_neg	13(S)-HOTrE	C18 H30 O3	294.22	7.891	293.212	Full match	No results	Full match	1564929154	1232263251	3.01416e+08	344136372	2689428190	1417421176	3.16262e+08	1.9641e+08	5.4531e+08	4.229e+08	3.04936e+08	2.25375e+08	3.75379	1.90835	0.0265487	0.833333	1.38701	up
Com_3364_pos	Norharman	C11 H8 N2	168.069	5.392	169.077	Full match	No results	No results	8.57635e+06	1.05036e+07	2.15683e+07	2.10743e+07	1.14021e+08	3.1694e+07	2.31166e+07	7.96774e+06	7.80829e+06	8.10863e+06	4.1963e+06	4.57598e+06	3.71928	1.89502	0.0411507	0.888889	1.22453	up
Com_12201_pos	Sodium Dehydrocholate	C24 H33 Na O5	424.224	7.015	425.232	No results	No results	Full match	1.13234e+07	7.5211e+06	2.24863e+06	2.54196e+06	1.94128e+07	8.34543e+06	1.45207e+06	5.18452e+06	1.90638e+06	1.67813e+06	1.64611e+06	2.13631e+06	3.67003	1.87579	0.0209819	0.944444	1.38674	up
Com_2908_pos	methyl 2-cyano-3-(3,5-dimethyl-1H-pyrrol-2-yl)acrylate	C11 H12 N2 O2	204.09	4.81	205.098	Full match	No results	Full match	1.18039e+08	7.75075e+07	1.5874e+07	1.326e+07	9.40912e+07	6.7821e+07	2.07321e+07	2.76034e+07	1.9898e+07	2.08368e+07	5.89001e+06	1.05546e+07	3.66387	1.87337	0.0374588	0.777778	1.27108	up
Com_4906_pos	N-Methylthreonine	C5 H11 N O3	133.074	1.439	134.081	No results	Full match	Full match	5.03956e+07	5.82414e+07	1.76363e+07	1.58616e+07	1.03914e+07	9.56729e+06	7.94461e+06	8.0383e+06	7.76407e+06	8.99567e+06	8.88945e+06	2.6604e+06	3.65962	1.87169	0.0168818	1	1.49787	up
Com_18467_pos	2-(5-methyl-2-pyridyl)-2H-isoindole-1-carbonitrile	C15 H11 N3	251.107	5.486	252.114	Invalid mass	No results	No results	4.61546e+06	3.94848e+06	863076	919712	9.2206e+06	4.71735e+06	1.69519e+06	2.08992e+06	723229	982468	514668	645825	3.65112	1.86834	0.0416957	0.833333	1.14334	up
Com_3802_neg	1-methyl-N-(4-piperidinophenyl)-1H-imidazole-4-sulfonamide	C15 H20 N4 O2 S	320.137	5.433	319.13	Invalid mass	No results	No results	1.97961e+07	1.80718e+07	4.7934e+07	3.57907e+07	3.59245e+07	3.24876e+07	1.39236e+07	1.54029e+07	3.77685e+06	7.16767e+06	5.87673e+06	6.2071e+06	3.62917	1.85964	0.000728268	1	1.44586	up
Com_8952_pos	4-oxo-4-[(pyridin-4-ylmethyl)amino]but-2-enoic acid	C10 H10 N2 O3	206.07	4.004	207.077	Full match	No results	No results	2.79657e+07	1.47406e+07	1.21361e+07	8.8312e+06	2.67407e+07	2.53552e+07	7.95187e+06	8.14375e+06	5.80374e+06	5.39701e+06	2.14617e+06	3.26013e+06	3.54006	1.82377	0.00140079	1	1.28597	up
Com_18711_pos	4-(5-propyl-2-pyridyl)benzonitrile	C15 H14 N2	244.095	6.765	245.102	Invalid mass	No results	No results	7.86121e+06	1.42623e+06	1.53542e+06	1.87096e+06	2.8157e+06	5.30858e+06	882027	1.24633e+06	1.02082e+06	973126	732371	1.10091e+06	3.49556	1.80552	0.0131548	1	1.3864	up
Com_10061_neg	Nicotinate ribonucleoside	C11 H13 N O6	255.075	5.169	254.067	No results	No results	Full match	8.9541e+06	7.73333e+06	3.84078e+06	7.85853e+06	5.20448e+06	1.05862e+07	3.42755e+06	3.98577e+06	1.89311e+06	1.19691e+06	1.33761e+06	969128	3.44865	1.78603	0.00127484	0.972222	1.54856	up
Com_23130_neg	Adrenic acid	C22 H36 O2	332.272	10.461	331.264	Full match	No results	No results	846092	2.02834e+06	403089	454051	220983	1.35831e+06	207766	241997	246578	291539	291214	280828	3.40458	1.76748	0.0355249	0.861111	1.35427	up
Com_9992_pos	Panthenol	C9 H19 N O4	205.132	5.06	206.139	Full match	Full match	Full match	2.23015e+07	1.39894e+07	1.41342e+07	2.42529e+07	2.68642e+07	2.68013e+07	8.33584e+06	6.45114e+06	5.27682e+06	1.05407e+07	7.03152e+06	387157	3.3754	1.75506	0.0271593	1	1.56086	up
Com_1758_pos	L-Hydroxyproline	C5 H9 N O3	131.059	2.201	114.055	No results	No results	Full match	2.04633e+08	156009583	5.1358e+07	5.92166e+07	5.2203e+07	1.1413e+08	3.55115e+07	4.13871e+07	2.80369e+07	3.16227e+07	2.63977e+07	2.6652e+07	3.36247	1.74952	0.00606525	1	1.49869	up
Com_11909_pos	5-[(dimethylamino)methylidene]-3-phenyl-1,3-thiazolane-2,4-dione	C12 H12 N2 O2 S	270.041	6.451	271.048	Invalid mass	No results	No results	1.49659e+07	9.31903e+06	1.37057e+07	1.11709e+07	1.21578e+07	2.12083e+07	2.39898e+06	3.2459e+06	6.03579e+06	8.12581e+06	1.94517e+06	2.88072e+06	3.35038	1.74432	0.00109137	1	1.6594	up
Com_16218_neg	2-Hydroxy-1,4-naphthoquinone	C10 H6 O3	174.029	7.239	173.022	Invalid mass	No results	No results	2.91328e+06	4.06877e+06	2.59828e+06	4.84134e+06	3.63873e+06	3.68182e+06	794328	741267	2.16304e+06	1.60158e+06	627976	576018	3.34279	1.74105	0.00105763	1	1.51684	up
Com_4125_neg	3-Hydroxydecanoic acid	C10 H20 O3	188.141	6.813	187.134	Full match	No results	Full match	3.63605e+07	2.0341e+07	6.3746e+06	7.81495e+06	2.27849e+07	1.17224e+07	7.5007e+06	6.10533e+06	5.00055e+06	4.35612e+06	4.73151e+06	4.69981e+06	3.25363	1.70205	0.012562	0.972222	1.39113	up
Com_3818_pos	2-(1-{2-[(3-furylmethyl)amino]-2-oxoethyl}cyclohexyl)acetic acid	C15 H21 N O4	279.148	5.421	280.155	Full match	No results	No results	1.35773e+07	8.99886e+06	1.91003e+07	4.70698e+06	7.10576e+06	7.94315e+06	5.60156e+06	8.96541e+06	2.16751e+06	1.4155e+06	301164	541472	3.23454	1.69356	0.0238141	0.888889	1.09561	up
Com_10115_neg	10-Hydroxydecanoic acid	C10 H20 O3	188.141	6.433	187.134	Full match	No results	Full match	7.26852e+06	6.25407e+06	3.61752e+06	3.6472e+06	9.29658e+06	5.4849e+06	1.32517e+06	1.77029e+06	2.21213e+06	1.92703e+06	2.10954e+06	1.83476e+06	3.18177	1.66983	0.000297168	1	1.7334	up
Com_33514_pos	4-decyl-3-hydroxy-5-oxooxolane-2,3-dicarboxylic acid	C16 H26 O7	352.147	7.395	353.154	Invalid mass	No results	No results	757366	868224	461245	490995	1.40304e+06	1.74753e+06	304448	290960	334960	309528	247333	337526	3.13927	1.65043	0.00491225	1	1.80635	up
Com_1789_pos	4-(anilinomethylidene)-3-methyl-4,5-dihydroisoxazol-5-one	C11 H10 N2 O2	202.075	5.122	203.082	Full match	No results	No results	1.47444e+08	1.1508e+08	4.25136e+07	2.39946e+07	2.28911e+08	1.32797e+08	5.5329e+07	6.95074e+07	3.02467e+07	3.32637e+07	1.496e+07	2.03592e+07	3.08827	1.6268	0.0395383	0.833333	1.10967	up
Com_29441_pos	4-[1-(dimethylamino)ethylidene]-2-phenyl-1,3-oxazol-5(4H)-one	C13 H14 N2 O2	268.062	7.276	269.069	Invalid mass	No results	No results	2.47948e+06	1.16324e+06	559748	556031	2.76848e+06	501705	399989	412589	491388	395285	417484	500848	3.06721	1.61693	0.0405123	1	1.5199	up
Com_6110_pos	O-7460	C25 H48 F O5 P	500.313	6.754	501.32	Invalid mass	No results	No results	4.79664e+07	2.63148e+07	1.57984e+07	1.13658e+07	3.54486e+07	3.52309e+07	1.22844e+07	1.35522e+07	7.23125e+06	1.1327e+07	6.09041e+06	5.74799e+06	3.06091	1.61396	0.00359435	0.944444	1.1023	up
Com_28578_pos	cis-gondoic acid	C20 H38 O2	310.288	10.499	333.277	No results	No results	Full match	2.0119e+06	1.66869e+06	3.72578e+06	5.93029e+06	2.90393e+06	2.27152e+06	2.15456e+06	153326	1.76132e+06	240513	836394	924541	3.04944	1.60855	0.0217583	0.916667	1.56123	up
Com_9643_neg	13,14-dihydro-15-keto Prostaglandin E1	C20 H34 O5	390.217	6.345	389.21	Invalid mass	No results	No results	1.08065e+07	1.03474e+07	4.48725e+06	3.69828e+06	1.00228e+07	1.03934e+07	3.91884e+06	5.64771e+06	1.77263e+06	1.8878e+06	1.72127e+06	1.3838e+06	3.0465	1.60715	0.00319944	0.916667	1.64239	up
Com_15111_pos	RLH	C18 H32 N8 O4	424.262	6.238	425.269	Invalid mass	No results	No results	7.06732e+06	5.95941e+06	2.5105e+06	2.32563e+06	1.33872e+07	8.12114e+06	3.27001e+06	2.82298e+06	1.87275e+06	1.983e+06	1.37452e+06	1.69729e+06	3.02377	1.59635	0.0165202	0.888889	1.45188	up
Com_26543_neg	Inositol	C6 H12 O6	180.063	7.242	217.012	No results	No results	Full match	516555	829409	434668	1.44099e+06	890483	1.08916e+06	250499	243580	489717	238838	268830	259631	2.97029	1.57061	0.00118087	0.972222	1.53714	up
Com_36390_pos	L-Histidinol	C6 H11 N3 O	141.091	4.752	142.098	No results	No results	Full match	650687	340685	356782	275028	524097	865346	291414	233595	121400	140912	99293.4	135340	2.9479	1.55969	0.00138969	0.972222	1.67035	up
Com_623_neg	11-keto Testosterone (CRM)	C19 H26 O3	348.194	6.588	347.186	Invalid mass	No results	No results	1.81363e+08	2.97517e+08	8.4169e+07	6.03339e+07	2.01262e+08	1.30627e+08	4.39605e+07	6.30436e+07	5.33661e+07	4.14392e+07	3.7185e+07	9.0219e+07	2.90168	1.53689	0.00783996	0.916667	1.32532	up
Com_2556_pos	16α-Hydroxyestrone	C18 H22 O3	286.157	6.275	287.164	Full match	No results	No results	6.81086e+07	1.24491e+08	2.8346e+07	2.02615e+07	5.0034e+07	5.1809e+07	2.30315e+07	5.86361e+06	1.84223e+07	6.69036e+06	1.32643e+07	5.11625e+07	2.89654	1.53433	0.0206124	0.888889	1.03719	up
Com_8715_neg	2-(3,4-dimethoxyphenyl)ethanamine	C10 H15 N O2	181.11	5.405	226.109	No results	No results	Full match	1.0996e+07	1.04035e+07	1.42074e+07	3.54492e+06	1.12256e+07	1.33098e+07	5.83024e+06	7.47442e+06	2.61889e+06	2.65561e+06	2.02566e+06	1.39679e+06	2.89466	1.53339	0.00667273	0.944444	1.36219	up
Com_6939_pos	4-oxo-4-[(1-phenylethyl)amino]but-2-enoic acid	C12 H13 N O3	236.117	5.077	237.124	Invalid mass	No results	No results	4.0114e+07	1.98458e+07	2.93097e+07	1.314e+07	1.96044e+07	2.02952e+07	1.18113e+07	1.62713e+07	8.30888e+06	7.68168e+06	2.28509e+06	3.90585e+06	2.83123	1.50143	0.00877417	0.972222	1.22605	up
Com_36499_pos	3-Methoxyflavone	C16 H12 O3	274.059	1.991	275.067	Invalid mass	No results	No results	691234	281052	160823	203731	95758.5	108341	87493.1	101175	83768.4	93854.9	74751.9	103482	2.82987	1.50074	0.0417016	0.944444	1.40854	up
Com_16278_pos	4-(1H-imidazol-1-yl)benzoic acid	C10 H8 N2 O2	188.059	3.148	189.066	Full match	No results	No results	1.02906e+07	7.36782e+06	3.27972e+06	2.09436e+06	8.01954e+06	8.73336e+06	4.02196e+06	3.7054e+06	1.86542e+06	2.6546e+06	821299	1.10978e+06	2.80604	1.48854	0.0177367	0.861111	1.13637	up
Com_6103_pos	Theophylline	C7 H8 N4 O2	180.065	5.177	181.072	Full match	Full match	No results	3.43956e+07	2.6683e+07	5.92197e+07	2.95417e+07	4.67651e+07	4.19341e+07	8.94351e+06	1.41633e+07	1.72397e+07	2.17916e+06	1.64513e+07	2.6248e+07	2.79893	1.48488	0.0172635	1	1.53481	up
Com_36354_pos	4-methoxy-6-[2-(4-methoxyphenyl)ethyl]-2H-pyran-2-one	C15 H16 O4	282.085	1.878	283.093	Invalid mass	No results	No results	738122	448882	197159	224033	216278	296529	124706	121713	137528	173175	85321.8	117361	2.79151	1.48105	0.00521347	1	1.53866	up
Com_4211_pos	2-[(3S)-1-Benzyl-3-pyrrolidinyl]-1,3-benzothiazole	C18 H18 N2 S	294.122	5.423	295.13	Invalid mass	No results	No match	5.85218e+07	5.04778e+07	2.36879e+07	2.85001e+07	3.20747e+07	3.05954e+07	2.68119e+07	2.77412e+07	7.69177e+06	8.10246e+06	4.86589e+06	5.46936e+06	2.77455	1.47225	0.00958518	0.944444	1.2558	up
Com_10814_neg	Cyclamic acid	C6 H13 N O3 S	179.063	5.452	178.055	Invalid mass	No results	No results	8.39663e+06	7.43133e+06	4.95754e+06	5.87554e+06	8.29946e+06	7.40811e+06	681241	550097	2.34581e+06	2.93241e+06	5.28939e+06	3.61877e+06	2.74805	1.45841	0.0181009	0.972222	1.7082	up
Com_12193_pos	3-(3-morpholinopropyl)-2-(2-pyridinyl)-2,3-dihydro-4(1H)-quinazolinone	C20 H24 N4 O2	352.191	4.784	353.198	Full match	No results	No results	6.9341e+06	8.50761e+06	1.56731e+07	4.62258e+06	1.30167e+07	2.03184e+07	1.1319e+07	1.27093e+07	258245	1.07633e+06	153053	217700	2.68414	1.42446	0.0378213	0.833333	1.23082	up
Com_1354_pos	Trenbolone acetate	C20 H24 O3	312.173	6.563	313.18	No results	No results	Full match	8.89332e+07	1.5287e+08	2.15539e+08	1.24035e+08	3.01947e+08	8.36328e+07	8.6974e+07	9.26974e+07	4.10165e+07	1.81865e+07	5.25023e+07	6.91171e+07	2.68231	1.42348	0.0111002	0.916667	1.50479	up
Com_32582_pos	2-(4-methoxyphenyl)-4H-chromen-4-one	C16 H12 O3	252.075	3.968	253.083	Invalid mass	No results	No results	1.66943e+06	1.13625e+06	348784	429550	1.03366e+06	700561	809715	442525	181103	201191	146698	208455	2.6729	1.4184	0.0168078	0.861111	1.29926	up
Com_30502_pos	lipoamide	C8 H15 N O S2	205.059	1.497	206.067	No results	No results	Full match	1.93316e+06	1.49199e+06	2.83325e+06	3.80155e+06	1.67131e+06	1.6679e+06	684357	972423	991257	909868	742731	720737	2.66843	1.41599	0.000768307	1	1.45234	up
Com_1556_neg	3-methyl-4-[2-(2-methylphenyl)hydrazono]-4,5-dihydro-1H-pyrazol-5-one	C11 H12 N4 O	216.1	5.633	215.092	Invalid mass	No results	No results	6.55886e+07	5.30346e+07	5.72915e+07	4.32195e+07	9.77899e+07	1.04893e+08	1.88881e+07	2.10476e+07	1.38448e+07	3.20785e+07	3.01054e+07	4.28652e+07	2.65578	1.40914	0.00120798	1	1.33182	up
Com_11338_neg	7-Hydroxy-4-chromone	C9 H6 O3	162.032	5.607	161.024	No results	No results	Full match	3.05661e+06	3.30193e+06	4.3876e+06	3.21245e+06	4.49095e+06	3.06717e+06	1.43079e+06	2.73281e+06	1.15789e+06	988389	734481	1.08216e+06	2.64772	1.40475	0.00129094	1	1.34726	up
Com_6399_pos	1-phenyl-5-(2-thienyl)-1H-1,2,4-triazol-3-ol	C12 H9 N3 O S	283.04	1.312	266.036	Invalid mass	No results	No results	4.46975e+07	4.02915e+07	2.14649e+07	7.76351e+07	2.6e+07	3.00523e+07	1.93811e+07	1.80668e+07	1.76629e+07	1.93363e+07	7.5266e+06	9.00002e+06	2.63968	1.40036	0.0041996	1	1.18973	up
Com_3373_pos	Boldione	C19 H24 O2	284.178	6.925	285.186	No results	No results	Full match	9.97174e+07	7.34513e+07	3.24455e+07	2.72683e+07	1.10794e+08	8.83277e+07	3.04682e+07	3.97224e+07	2.67213e+07	2.37787e+07	1.82982e+07	2.52807e+07	2.62985	1.39498	0.0150374	0.916667	1.36749	up
Com_15171_neg	Asp-glu	C9 H14 N2 O7	262.079	4.87	261.072	No results	No results	Full match	5.00011e+06	4.05525e+06	2.36127e+06	1.68772e+06	3.56142e+06	4.21615e+06	2.3363e+06	2.76098e+06	902608	872778	602714	535945	2.60655	1.38214	0.00973355	0.916667	1.31544	up
Com_16714_pos	1-(3-phenylpropanoyl)-4-piperidinecarboxylic acid	C15 H19 N O3	299.091	5.353	300.099	Invalid mass	No results	No results	9.7972e+06	6.8382e+06	3.52308e+06	2.355e+06	2.87906e+06	2.99531e+06	1.61305e+06	3.91653e+06	1.92385e+06	1.57243e+06	889123	1.033e+06	2.59298	1.37461	0.0137965	0.888889	1.06208	up
Com_20426_pos	Fmoc-L-Isoleucine	C21 H23 N O4	353.163	6.376	354.17	No results	No results	Full match	6.47067e+06	4.50734e+06	2.06947e+06	2.56908e+06	4.13221e+06	5.62374e+06	860633	6.62668e+06	603268	631380	502995	681692	2.56116	1.3568	0.0138738	0.833333	1.39707	up
Com_16194_pos	Deoxycytidine	C9 H13 N3 O4	227.091	5.267	228.098	No results	No results	Full match	6.15561e+06	5.57374e+06	5.42817e+06	2.6998e+06	1.18446e+07	8.81903e+06	2.90389e+06	4.68417e+06	1.83332e+06	2.35655e+06	1.67393e+06	2.48225e+06	2.54304	1.34655	0.00632787	0.944444	1.32613	up
Com_36572_pos	4,6,8-trihydroxy-7-methoxy-3-methyl-3,4-dihydro-1H-2-benzopyran-1-one	C11 H12 O6	262.048	5.328	263.055	Invalid mass	No results	No results	669508	218653	139574	146656	192681	107397	98450.9	119416	82741.3	98381.6	81699.6	105862	2.51379	1.32987	0.040554	0.972222	1.34553	up
Com_18752_pos	UMP	C9 H13 N2 O9 P	324.037	1.509	325.044	No results	No results	Full match	7.82029e+06	5.94429e+06	5.14821e+06	6.22519e+06	5.89995e+06	4.31606e+06	2.9316e+06	3.51384e+06	2.0709e+06	2.66188e+06	995119	1.99171e+06	2.49586	1.31954	0.00181375	1	1.22019	up
Com_34117_pos	3-[(4-chlorophenyl)thio]-1-phenylprop-2-en-1-one	C15 H11 Cl O S	314.007	2.341	315.014	Invalid mass	No results	No results	636153	635228	365302	436526	1.50724e+06	224473	312012	337021	217929	241353	189024	273000	2.42299	1.27679	0.0396551	0.888889	1.29729	up
Com_5211_neg	12-Hydroxydodecanoic acid	C12 H24 O3	216.172	7.235	215.165	Full match	No results	No results	8.83302e+06	8.63593e+06	2.77842e+07	1.02815e+07	1.64569e+07	2.73588e+07	4.65863e+06	1.20337e+07	5.70268e+06	4.78693e+06	6.4239e+06	7.96665e+06	2.38981	1.25689	0.0148499	0.916667	1.28377	up
Com_14387_neg	Chlorogenic Acid Methyl Ester	C17 H20 O9	368.111	5.156	367.104	No results	No results	Full match	5.53554e+06	5.48852e+06	1.91499e+06	2.85422e+06	3.38583e+06	2.92145e+06	2.06022e+06	2.22634e+06	1.68193e+06	1.27779e+06	871396	1.14364e+06	2.38633	1.25479	0.003566	0.944444	1.60031	up
Com_21144_neg	Kynurenic acid O-hexside	C16 H17 N O8	351.096	5.322	350.088	No results	No results	Full match	1.96387e+06	2.61766e+06	1.09887e+06	813243	1.47204e+06	2.23048e+06	682846	1.48346e+06	546610	513950	528735	517739	2.38599	1.25459	0.00555359	0.916667	1.43759	up
Com_34524_pos	N1-(1H-indol-4-yl)cyclohexane-1-carboxamide	C15 H18 N2 O	280.091	4.917	281.098	Invalid mass	No results	No results	1.22551e+06	805470	508535	514222	241664	228599	250891	289307	187251	220511	224971	309371	2.37738	1.24938	0.0467768	0.833333	1.16839	up
Com_3247_pos	5-fluoro AB-PINACA N-(4-hydroxypentyl) metabolite	C18 H25 F N4 O3	386.172	6.154	387.179	Invalid mass	No results	No results	9.64059e+07	9.42391e+07	9.6948e+07	7.43665e+07	9.4639e+07	1.16186e+08	3.44632e+07	4.01022e+07	4.22381e+07	4.3301e+07	3.75133e+07	4.86508e+07	2.32585	1.21776	7.82e-07	1	1.7389	up
Com_12022_pos	(2E)-6-hydroxy-2-methyl-6-(4-methylphenyl)hept-2-enoic acid	C15 H20 O3	265.168	6.033	266.175	Invalid mass	No results	No results	1.07933e+07	8.84757e+06	9.71036e+06	5.21929e+06	9.93411e+06	1.24047e+07	4.87664e+06	9.73471e+06	4.43305e+06	3.74094e+06	1.02123e+06	992778	2.29479	1.19836	0.0308781	0.916667	1.03439	up
Com_11047_neg	N-lactoyl-phenylalanine	C12 H15 N O4	237.1	5.458	236.093	No results	No results	Full match	8.57618e+06	7.51652e+06	6.14019e+06	5.89281e+06	5.70476e+06	9.06611e+06	4.63314e+06	6.49798e+06	2.87648e+06	2.37264e+06	887821	1.42954e+06	2.29423	1.19801	0.017723	0.916667	1.20069	up
Com_6367_pos	Methylimidazoleacetic acid	C6 H8 N2 O2	140.059	1.523	141.066	Full match	No results	Full match	2.00966e+07	2.48831e+07	1.37876e+07	2.19574e+07	1.73766e+07	5.36835e+07	1.17524e+07	1.96159e+07	9.17942e+06	8.90854e+06	1.80846e+06	1.50375e+07	2.28929	1.1949	0.0445045	0.916667	1.32916	up
Com_6033_pos	2-{[methyl(2,3,4,5,6-pentahydroxyhexyl)amino]methylidene}malononitrile	C11 H17 N3 O5	288.147	7.642	289.154	Invalid mass	No results	No results	2.18642e+07	1.56109e+07	5.27573e+07	3.93924e+07	3.12341e+07	4.35906e+07	1.86036e+07	7.46717e+06	2.55187e+07	1.87221e+07	7.38515e+06	1.16577e+07	2.28807	1.19413	0.0130317	0.888889	1.28963	up
Com_24782_pos	2-Aminobenzenesulfonic acid	C6 H7 N O3 S	173.015	2.555	174.022	No results	No results	Full match	2.05493e+06	1.46903e+06	4.15241e+06	1.00327e+06	2.56096e+06	4.91236e+06	1.42264e+06	2.56722e+06	1.44613e+06	848913	525181	444355	2.22663	1.15486	0.0471078	0.833333	1.21291	up
Com_32391_pos	2-(3,4-dihydroxyphenyl)-3,5,7-trihydroxy-6-methyl-4H-chromen-4-one	C16 H12 O7	316.059	5.941	317.066	Full match	No results	No results	592333	445866	431038	449183	1.95396e+06	541813	317381	328444	377803	427317	256593	297325	2.20174	1.13865	0.0458843	1	1.31628	up
Com_1812_neg	Monobutyl phthalate	C12 H14 O4	222.089	6.391	221.082	Full match	No results	Full match	6.11141e+07	5.05128e+07	1.31575e+08	1.47409e+08	6.95763e+07	9.30087e+07	3.17158e+07	2.03736e+07	5.50822e+07	4.69316e+07	4.0627e+07	5.70633e+07	2.19702	1.13555	0.00897997	0.944444	1.25797	up
Com_1613_pos	Adrenosterone	C19 H24 O3	300.173	6.135	301.181	No results	No results	Full match	2.19122e+08	1.70981e+08	1.12619e+08	7.24609e+07	2.07345e+08	2.03393e+08	8.47758e+07	1.12141e+08	6.48898e+07	6.34645e+07	5.84717e+07	7.3458e+07	2.15643	1.10864	0.00809407	0.916667	1.17033	up
Com_9677_pos	4'-(Imidazol-1-yl)acetophenone	C11 H10 N2 O	186.08	5.474	187.087	Full match	No results	No results	1.42599e+07	1.3192e+07	1.2731e+07	6.7203e+06	2.82879e+07	1.84419e+07	1.24702e+07	1.41318e+07	5.45244e+06	5.5351e+06	2.85594e+06	3.23209e+06	2.14373	1.10012	0.0301771	0.888889	1.24407	up
Com_6799_pos	Deoxyguanosine	C10 H13 N5 O4	267.097	4.599	268.104	No results	No results	Full match	3.4593e+07	2.18448e+07	2.13732e+07	2.80447e+07	2.14055e+07	2.35506e+07	1.02614e+07	1.02054e+07	1.49497e+07	1.82338e+07	6.04074e+06	1.0887e+07	2.13681	1.09546	0.00210767	1	1.27711	up
Com_3916_neg	N-Isovalerylglycine	C7 H13 N O3	159.089	5.647	158.082	Full match	No results	Full match	2.43499e+07	1.86432e+07	2.41684e+07	7.24576e+07	1.86511e+07	1.72626e+07	8.06028e+06	1.1401e+07	1.74679e+07	1.36671e+07	1.56645e+07	1.68951e+07	2.11089	1.07785	0.0365035	0.972222	1.3568	up
Com_7158_pos	3,14-dihydro-15-keto-tetranor Prostaglandin E2	C16 H26 O5	298.179	6.381	299.186	Full match	No results	No results	3.84465e+07	3.26932e+07	1.36423e+07	9.77285e+06	3.23646e+07	2.47474e+07	1.43206e+07	2.15852e+07	1.04402e+07	1.08209e+07	6.39579e+06	9.08329e+06	2.08775	1.06195	0.0338589	0.833333	1.11872	up
Com_24837_pos	1,3-Dimethyluric Acid	C7 H8 N4 O3	196.059	5.402	197.067	No results	No results	Full match	2.06281e+06	1.51279e+06	1.37185e+06	1.64044e+06	4.67335e+06	2.47079e+06	1.1969e+06	1.39519e+06	1.07931e+06	1.10244e+06	771538	1.03913e+06	2.08551	1.0604	0.0142869	0.972222	1.35638	up
Com_3842_neg	(R)-3-Hydroxy myristic acid	C14 H28 O3	244.204	7.973	243.196	Full match	No results	No results	1.12854e+07	2.17478e+07	1.55412e+07	2.21357e+07	3.53838e+07	1.48951e+07	1.02941e+07	7.41312e+06	1.06257e+07	9.24149e+06	8.88773e+06	1.15871e+07	2.08425	1.05953	0.00718592	0.972222	1.29005	up
Com_2535_pos	Phenethylacetate	C10 H12 O2	164.084	6.75	329.174	No results	Full match	Full match	138647271	9.24465e+07	3.29806e+07	6.69995e+07	1.49915e+08	133041360	4.9208e+07	7.03298e+07	4.23027e+07	5.45298e+07	2.86749e+07	5.39439e+07	2.05369	1.03822	0.0465782	0.833333	1.12649	up
Com_6327_neg	1,4-Dihydro-1-Methyl-4-Oxo-3-Pyridinecarboxamide	C7 H8 N2 O2	152.058	5.253	303.109	No results	No results	Full match	2.06376e+07	1.85135e+07	1.04372e+07	7.53641e+06	1.29124e+07	1.42238e+07	1.1245e+07	1.11072e+07	5.28022e+06	4.63949e+06	4.72473e+06	4.31805e+06	2.03949	1.02821	0.0109292	0.888889	1.19214	up
Com_3352_neg	12-oxo Phytodienoic Acid	C18 H28 O3	292.204	7.372	291.196	Full match	No results	No results	2.55769e+07	1.40584e+07	6.47833e+06	8.74326e+06	8.64611e+06	1.02037e+07	3.89182e+07	2.00353e+07	2.21923e+07	2.66391e+07	1.53398e+07	2.57507e+07	0.49509	-1.01424	0.0102779	0.916667	1.31668	down
Com_608_neg	Δ17-6-keto prostaglandin F1α	C20 H32 O6	414.225	6.15	413.218	Invalid mass	No results	No results	9.44956e+07	1.11734e+08	7.45968e+07	5.26329e+07	8.80889e+07	7.49924e+07	1.5128e+08	1.40945e+08	1.76879e+08	1.66534e+08	1.9666e+08	1.72225e+08	0.494306	-1.01652	0.000417561	1	1.36531	down
Com_7257_pos	(2R)-2-[(2R,5S)-5-[(2S)-2-hydroxybutyl]oxolan-2-yl]propanoic acid	C11 H20 O4	216.137	7.157	217.144	Full match	No results	Full match	9.53052e+06	6.03424e+06	9.10146e+06	1.08263e+07	7.74418e+06	7.63565e+06	2.27003e+07	1.52666e+07	1.59195e+07	1.39072e+07	1.98255e+07	1.55193e+07	0.493244	-1.01963	9.65e-05	1	1.33804	down
Com_2372_neg	Hippuric acid	C9 H9 N O3	179.058	5.005	178.051	Full match	Full match	Full match	3.43953e+07	2.29966e+07	5.15259e+06	5.17364e+06	2.13701e+07	2.76908e+07	3.77352e+07	3.70726e+07	4.89578e+07	5.98618e+07	2.91054e+07	2.44317e+07	0.492397	-1.02211	0.0481016	0.916667	1.36585	down
Com_4023_pos	Linalool	C10 H18 O	154.136	7.3	155.143	No results	Full match	No results	1.37978e+07	1.10891e+07	1.86369e+07	2.23093e+07	1.38199e+07	1.27493e+07	4.5268e+07	2.53744e+07	3.19839e+07	2.87139e+07	1.24663e+07	4.55162e+07	0.488068	-1.03485	0.0181635	0.861111	1.01491	down
Com_8935_pos	Carbadox	C11 H10 N4 O4	262.067	1.316	263.074	Invalid mass	No results	No results	2.80235e+07	1.78974e+06	783151	763775	480292	729130	8.41273e+06	1.05916e+07	4.74068e+06	7.82347e+06	1.4869e+07	2.11748e+07	0.481711	-1.05376	0.0246442	0.833333	1.2155	down
Com_4239_pos	4-oxododecanedioic acid	C12 H20 O5	226.121	5.426	227.128	Invalid mass	No results	No results	2.05146e+07	1.46674e+07	1.8426e+07	1.63254e+07	2.03583e+07	2.48495e+07	3.60061e+07	3.31336e+07	6.98403e+07	4.82901e+07	2.04115e+07	3.32077e+07	0.477984	-1.06497	0.00791262	0.944444	1.37459	down
Com_419_neg	(+/-)9,10-dihydroxy-12Z-octadecenoic acid	C18 H34 O4	296.235	8.398	295.228	Invalid mass	No results	No match	1.00073e+08	6.5328e+07	6.91645e+07	8.43373e+07	5.84004e+07	8.35071e+07	1.81264e+08	6.57297e+07	1.88689e+08	1.28026e+08	230273081	1.73445e+08	0.476326	-1.06998	0.0110549	0.888889	1.13311	down
Com_5691_pos	4-Pregnen-17alpha,20alpha-Diol-3-One	C21 H32 O3	332.234	8.016	333.241	No results	No results	Full match	1.46648e+07	2.12603e+07	6.35377e+06	4.31221e+06	1.5234e+07	1.74077e+07	2.41373e+07	1.80445e+07	3.74232e+07	2.71324e+07	2.7254e+07	3.27874e+07	0.475076	-1.07377	0.0190153	0.972222	1.30551	down
Com_37175_pos	Choline bitartrate	C9 H19 N O7	253.117	1.493	254.124	No results	No results	Full match	262485	51299	72857.9	96098.8	46173.5	51476.6	65223.9	251567	347331	155541	201671	209583	0.471511	-1.08464	0.0373987	0.805556	1.07747	down
Com_158_pos	DL-Stachydrine	C7 H13 N O2	143.095	1.509	144.102	Full match	No results	No results	1175274464	8.43595e+08	1.33484e+08	2.36245e+08	258834214	2.55852e+08	1586405650	1613428165	9.75393e+08	8.85377e+08	5.0881e+08	591927417	0.47121	-1.08556	0.0407666	0.833333	1.18568	down
Com_13124_pos	5-Methoxyindole-3-Carbaldehyde	C10 H9 N O2	175.063	7.511	351.132	No results	No results	Full match	706324	2.76843e+06	1.14993e+06	1.22589e+06	817729	9.42565e+06	6.59847e+06	2.53451e+06	4.65111e+06	5.4783e+06	7.10838e+06	8.49953e+06	0.461537	-1.11548	0.0300599	0.805556	1.30138	down
Com_1932_pos	6-methyl-5-nitroquinoline	C10 H8 N2 O2	188.059	5.11	189.066	Full match	No results	No results	7.52638e+07	3.57177e+07	1.27806e+07	1.34459e+07	8.6415e+07	7.77357e+07	8.10882e+07	7.83406e+07	1.691e+08	1.6839e+08	6.81346e+07	9.21549e+07	0.458544	-1.12487	0.0424924	0.861111	1.11693	down
Com_6921_pos	N2,N2-Dimethylguanosine	C12 H17 N5 O5	311.123	4.99	312.131	No results	Full match	Full match	5.09396e+06	3.21352e+06	2.79791e+07	1.61389e+07	5.77959e+06	3.80641e+06	2.8e+07	2.93935e+07	2.01747e+07	2.74977e+07	1.5953e+07	1.48623e+07	0.456365	-1.13174	0.0260874	0.833333	1.55047	down
Com_701_neg	Gamma-Caprolactone	C6 H10 O2	114.068	6.54	227.129	No results	No results	Full match	1.24377e+08	3.47689e+07	1.40491e+07	2.06938e+07	1.04581e+08	2.22649e+07	1.70182e+08	7.06668e+07	1.17552e+08	1.04559e+08	9.32766e+07	1.48224e+08	0.455292	-1.13514	0.03039	0.805556	1.17326	down
Com_3_neg	α,α-Trehalose	C12 H22 O11	342.116	1.368	377.085	Full match	Full match	Full match	4627631191	4813762043	24583979731	20766207467	10362836483	12018104702	24206698571	26727200856	24862153840	23990709961	35863927802	33932725809	0.455071	-1.13584	0.01892	0.944444	1.33561	down
Com_2502_pos	trans-2-Butene-1,4-dicarboxylic Acid	C6 H8 O4	144.042	7.579	127.039	No results	No results	Full match	1.33023e+07	6.78674e+07	1.29895e+07	1.34737e+07	1.53644e+07	1.50217e+07	5.6581e+07	3.2761e+07	6.7621e+07	4.24811e+07	4.36742e+07	6.0977e+07	0.453868	-1.13966	0.0112275	0.833333	1.37414	down
Com_2334_pos	3-Methoxybenzaldehyde	C8 H8 O2	136.053	4.929	137.06	Full match	Full match	Full match	2.35275e+07	1.86707e+07	3.23727e+07	3.73361e+07	2.09439e+07	2.22311e+07	9.89697e+07	1.05479e+08	2.80912e+07	3.85443e+07	2.91662e+07	4.18032e+07	0.453385	-1.14119	0.0392993	0.888889	1.09412	down
Com_526_neg	2,3-dinor Prostaglandin E1	C18 H30 O5	308.199	7.05	307.192	Invalid mass	No results	No results	6.4438e+07	1.13658e+08	6.16869e+07	4.65348e+07	5.50511e+07	6.96839e+07	142683474	1.0936e+08	1.22361e+08	1.53851e+08	2.07794e+08	1.71057e+08	0.453148	-1.14195	0.000490159	0.972222	1.38747	down
Com_8915_pos	AL 8810 Methyl ester	C25 H33 F O4	438.224	6.416	439.231	Invalid mass	No results	No results	7.36396e+06	5.62484e+06	5.966e+06	5.55998e+06	6.57567e+06	6.80897e+06	1.08502e+07	8.82445e+06	1.82049e+07	2.90797e+07	6.53802e+06	1.02739e+07	0.452416	-1.14428	0.0278986	0.916667	1.24174	down
Com_2181_neg	Royal jelly acid	C10 H18 O3	186.125	5.453	231.124	No results	No results	Full match	2.01132e+06	1.24025e+07	7.59344e+06	5.46939e+06	1.19387e+07	1.27041e+07	2.09395e+07	2.16078e+07	1.79942e+07	1.27952e+07	1.29724e+07	3.01516e+07	0.447528	-1.15995	0.023823	1	1.08212	down
Com_1345_neg	Punicic Acid	C18 H30 O2	278.225	7.126	323.223	No results	No results	Full match	3.0153e+07	52920656	8.18358e+06	6.35239e+06	2.59128e+07	3.27551e+07	5.76728e+07	5.17889e+07	6.34134e+07	5.53512e+07	5.99246e+07	6.1764e+07	0.446616	-1.16289	0.0278164	0.972222	1.37722	down
Com_5884_neg	Dihydroroseoside	C19 H32 O8	388.21	5.561	387.202	Full match	No results	No results	6.59742e+06	5.79582e+06	4.06791e+06	3.57743e+06	4.99413e+06	4.94404e+06	8.08595e+06	1.0253e+07	1.27098e+07	1.20612e+07	1.19388e+07	1.28386e+07	0.441565	-1.1793	4.4e-05	1	1.06343	down
Com_1671_pos	alpha-Farnesene	C15 H24	204.188	8.089	205.195	No results	No results	Full match	8.3221e+07	2.20694e+07	1.55584e+07	1.93752e+07	5.354e+07	6.05775e+07	122741426	62368451	1.36978e+08	8.97874e+07	7.42122e+07	9.21859e+07	0.439829	-1.18499	0.0167934	0.944444	1.44696	down
Com_779_neg	4-tert-Octylphenol	C14 H22 O	206.167	7.525	251.165	Full match	No results	No results	6.30247e+07	4.30364e+07	1.3509e+07	1.10757e+07	2.72001e+07	2.41089e+07	6.99635e+07	5.32354e+07	7.27571e+07	9.23947e+07	6.56751e+07	6.05873e+07	0.438854	-1.18819	0.0134267	0.944444	1.43573	down
Com_86_pos	Adenine	C5 H5 N5	135.055	1.629	136.062	Full match	Full match	Full match	172587345	301574688	1.12804e+08	3.80598e+08	1.91476e+08	2.23723e+08	5.86786e+08	6.53065e+08	3.74943e+08	4.43716e+08	3.74602e+08	7.48383e+08	0.434627	-1.20215	0.00276289	0.944444	1.10955	down
Com_15993_neg	4-Methylcatechol	C7 H8 O2	124.052	3.916	123.045	Full match	No results	No results	2.23588e+06	1.70083e+06	164293	195655	951546	820114	3.73828e+06	3.59632e+06	1.95834e+06	1.91694e+06	1.54324e+06	1.42772e+06	0.427924	-1.22457	0.046226	0.833333	1.23423	down
Com_20550_pos	23-Nordeoxycholic acid	C23 H38 O4	378.275	8.634	361.272	No results	No results	Full match	397769	3.6411e+06	823460	869880	1.0134e+06	1.25421e+06	2.65864e+06	1.98581e+06	3.85033e+06	2.09008e+06	3.97174e+06	4.22492e+06	0.425941	-1.23128	0.0144616	0.916667	1.40359	down
Com_649_neg	D-Raffinose	C18 H32 O16	504.169	1.411	503.161	Full match	Full match	Full match	1.73809e+07	5.69172e+07	1.25217e+08	112607146	4.79138e+07	6.76337e+07	1.52424e+08	1.80852e+08	1.07871e+08	1.22324e+08	2.32583e+08	2.12256e+08	0.424145	-1.23737	0.016839	0.916667	1.2467	down
Com_24449_pos	N1-(1H-1,2,3-benzotriazol-5-yl)-3,4,5-trimethoxybenzamide	C16 H16 N4 O4	346.125	4.979	347.133	Invalid mass	No results	No results	637616	562154	512404	794526	507738	471871	1.97775e+06	2.37891e+06	654886	825286	1.01574e+06	1.38287e+06	0.42333	-1.24014	0.0114046	0.972222	1.19667	down
Com_27415_pos	1-(4-bromophenyl)-2-phenylethan-1-one	C14 H11 Br O	274.001	1.726	275.008	Full match	No results	No results	574914	1.76207e+06	434463	481733	411839	494069	1.88324e+06	3.16447e+06	1.55924e+06	934288	1.0332e+06	1.456e+06	0.414646	-1.27005	0.00819332	0.888889	1.08937	down
Com_13483_neg	MGMG (18:2)	C27 H48 O9	516.329	7.822	515.322	No results	No results	Full match	301190	7.02618e+06	405541	439501	291674	267705	4.94398e+06	2.77109e+06	2.75814e+06	1.94452e+06	4.63997e+06	4.12632e+06	0.412188	-1.27863	0.0159286	0.833333	1.48118	down
Com_424_pos	HLK	C18 H32 N6 O4	378.239	6.623	379.246	Invalid mass	No results	No results	1.50821e+08	4.11887e+08	9.82574e+07	7.34981e+07	3.0612e+07	1.80878e+08	2.73762e+08	2.4927e+08	4.0823e+08	4.38629e+08	3.86388e+08	5.54033e+08	0.409448	-1.28825	0.021787	0.888889	1.24966	down
Com_4922_pos	L-Adrenaline	C9 H13 N O3	183.09	5.039	184.097	No results	No results	Full match	2.19428e+07	1.23227e+07	7.06246e+06	9.54425e+06	1.50875e+07	1.58751e+07	5.28718e+07	5.02687e+07	2.79994e+07	3.32661e+07	1.65026e+07	2.02143e+07	0.406889	-1.29729	0.00640817	0.944444	1.2573	down
Com_10619_neg	Riboflavin	C17 H20 N4 O6	376.137	5.4	375.131	Full match	No results	Full match	4.23709e+06	3.17749e+06	1.6078e+06	1.50855e+06	1.89635e+06	1.82869e+06	7.96992e+06	9.53376e+06	4.87151e+06	4.08275e+06	4.8188e+06	4.46829e+06	0.398824	-1.32618	0.00174693	0.972222	1.36998	down
Com_3344_neg	13,14-Dihydro-15-keto Prostaglandin E2	C20 H32 O5	388.199	6.518	387.192	Invalid mass	No results	No results	1.4663e+07	1.28534e+07	7.60087e+06	7.23363e+06	1.71406e+07	5.33238e+06	2.68463e+07	2.40254e+07	2.02506e+07	2.69339e+07	2.8349e+07	3.74126e+07	0.395707	-1.33749	0.00204392	1	1.47748	down
Com_84_neg	13-Hpotre(R)	C18 H30 O4	310.215	6.632	309.207	No results	No results	Full match	2.74084e+08	2.70496e+08	1.12671e+08	4.92126e+07	1.65102e+08	2.36348e+08	6.08029e+08	3.6968e+08	4.37124e+08	5.57012e+08	3.74147e+08	4.88134e+08	0.390919	-1.35506	0.0095998	1	1.3216	down
Com_4957_neg	4-chloro-N-[4-(morpholinosulfonyl)phenyl]benzamide	C17 H17 Cl N2 O4 S	380.057	5.678	379.049	Invalid mass	No results	No results	7.74814e+06	6.2465e+06	4.67337e+06	1.54113e+06	6.85202e+06	7.26598e+06	1.67018e+07	1.92254e+07	1.31956e+07	1.27499e+07	1.14141e+07	1.51937e+07	0.387963	-1.36601	0.00710444	1	1.64627	down
Com_309_pos	3-Pyridylacetic acid	C7 H7 N O2	137.048	1.534	138.055	Full match	No results	Full match	2.20947e+08	1.28542e+08	1.28074e+08	1.73351e+08	1.09592e+08	1.51444e+08	4.30717e+08	4.58792e+08	4.36374e+08	4.67346e+08	2.69471e+08	310181623	0.384322	-1.37961	4.45e-05	1	1.63099	down
Com_3320_pos	3-Oxo-7alpha,12alpha-hydroxy-5beta-cholanoic acid	C24 H38 O5	406.271	6.931	407.278	No results	No results	Full match	9.98281e+06	3.28413e+07	8.37856e+06	1.00665e+07	1.53648e+07	1.62162e+07	3.70784e+07	2.8295e+07	6.03994e+07	3.73641e+07	3.47126e+07	4.72594e+07	0.378812	-1.40045	0.00204722	0.972222	1.43438	down
Com_12647_pos	Metronidazole-OH	C6 H9 N3 O4	187.06	1.965	188.067	Full match	No results	No results	4.50372e+06	2.71646e+06	3.64375e+06	3.48409e+06	2.52983e+06	3.44534e+06	5.21186e+06	5.8617e+06	5.77112e+06	8.83817e+06	1.33737e+07	1.56375e+07	0.37158	-1.42826	0.00343558	1	1.3672	down
Com_2039_neg	12,13-EODE	C18 H32 O3	296.235	6.339	341.233	No results	No results	Full match	1.1645e+07	1.31795e+07	3.41103e+06	875978	8.72571e+06	1.0472e+07	1.27196e+07	3.59562e+07	1.8172e+07	1.41061e+07	2.76912e+07	2.13908e+07	0.371507	-1.42854	0.0337594	0.972222	1.23778	down
Com_12821_neg	Quinaldic acid	C10 H7 N O2	173.048	3.082	172.04	Full match	No results	Full match	1.07957e+06	1.00643e+06	516989	349066	961946	1.03354e+06	3.04627e+06	3.56235e+06	1.66302e+06	1.98415e+06	1.68164e+06	1.56075e+06	0.366533	-1.44798	0.00186536	1	1.36641	down
Com_10021_neg	Syringic acid	C9 H10 O5	198.052	4.974	197.045	Full match	No results	Full match	5.83519e+06	4.18675e+06	342084	1.56417e+06	2.08183e+06	2.06345e+06	8.79673e+06	1.04303e+07	6.36637e+06	7.57457e+06	5.56434e+06	5.40016e+06	0.364209	-1.45716	0.0224011	0.944444	1.48006	down
Com_10051_pos	Octopamine	C8 H11 N O2	153.079	3.951	154.087	No results	No results	Full match	6.5235e+06	5.18882e+06	4.79075e+06	4.99664e+06	3.0085e+06	3.80291e+06	1.93244e+07	1.85752e+07	1.02049e+07	1.34897e+07	7.01963e+06	1.07338e+07	0.356799	-1.48682	0.000588249	1	1.78332	down
Com_497_pos	indoline-2-carboxylic acid	C9 H9 N O2	163.064	3.946	164.071	Full match	No results	Full match	2.37908e+08	1.32814e+08	2.24404e+07	2.06268e+07	2.09703e+08	1.86671e+08	5.54641e+08	4.71431e+08	4.15862e+08	5.05567e+08	1.56004e+08	1.80752e+08	0.354673	-1.49544	0.0367942	0.833333	1.25637	down
Com_1285_neg	5-Methoxysalicylic acid	C8 H8 O4	168.042	4.952	167.035	Full match	No results	Full match	1.2968e+07	9.28033e+06	2.98853e+06	6.81083e+06	5.4393e+06	6.27807e+06	3.03657e+07	2.93784e+07	1.91594e+07	1.73299e+07	1.35191e+07	1.40666e+07	0.35346	-1.50038	0.00182883	1	1.18774	down
Com_28816_pos	PC O-38:10	C46 H74 N O7 P	783.526	7.986	806.516	No results	Invalid mass	No results	275110	298892	1.07323e+06	1.06906e+06	411277	311598	1.14534e+06	410487	2.09236e+06	1.86104e+06	1.79785e+06	2.6964e+06	0.343797	-1.54037	0.0158344	0.916667	1.48648	down
Com_1336_pos	Palmitoleic Acid	C16 H30 O2	276.207	7.826	277.215	Invalid mass	No results	No results	432527	1.16996e+08	584944	670237	1.6676e+07	2.10891e+07	6.82355e+07	2.55769e+07	1.41908e+08	8.62649e+07	6.61862e+07	6.72957e+07	0.34349	-1.54166	0.0356508	0.861111	1.20459	down
Com_4476_pos	D-Glucosamine	C6 H13 N O5	179.08	1.289	180.087	No results	No results	Full match	9.9601e+06	1.00042e+07	5.35062e+06	3.2387e+07	2.67225e+06	3.76325e+06	3.46175e+07	4.28649e+07	8.0227e+06	1.10752e+07	3.66058e+07	5.4826e+07	0.341135	-1.55159	0.0308937	0.888889	1.03478	down
Com_699_neg	Traumatic acid	C12 H20 O4	228.136	6.582	227.129	No results	No results	Full match	7.48735e+07	3.47689e+07	1.40491e+07	2.06938e+07	7.33313e+07	2.22649e+07	1.70182e+08	7.06668e+07	1.17552e+08	1.04559e+08	9.32766e+07	1.48224e+08	0.34066	-1.5536	0.00545072	0.944444	1.33479	down
Com_3457_neg	2'-O-Methylguanosine	C11 H15 N5 O5	297.107	4.758	296.1	Full match	No results	Full match	8.62038e+06	8.05839e+06	5.36347e+06	3.51289e+06	4.46661e+06	8.31887e+06	2.62493e+07	2.26305e+07	1.89527e+07	2.04925e+07	1.15713e+07	1.37436e+07	0.337387	-1.56752	0.000282441	1	1.72075	down
Com_10660_pos	PC O-40:11	C48 H76 N O7 P	809.55	8.608	810.558	No results	Invalid mass	No results	2.45904e+06	2.65453e+06	1.06638e+06	3.2557e+06	539834	838553	4.5003e+06	1.35314e+06	9.24227e+06	8.73576e+06	3.14931e+06	5.34888e+06	0.334493	-1.57995	0.0233931	0.888889	1.02766	down
Com_758_neg	Jasmonic acid	C12 H18 O3	164.12	6.584	209.118	Invalid mass	No results	No results	5.62033e+07	3.33158e+07	1.97465e+07	2.22617e+07	5.5295e+07	2.33129e+07	1.52639e+08	6.39285e+07	110082437	8.61512e+07	8.01409e+07	1.37333e+08	0.333402	-1.58466	0.000837247	1	1.32818	down
Com_861_pos	1-(4-methyl-2-pyridyl)pyrrolidine-2,5-dione	C10 H10 N2 O2	190.075	2.879	191.082	Full match	No results	No results	7.00793e+07	3.57381e+07	1.38367e+07	1.01142e+07	7.76085e+07	6.25888e+07	1.46582e+08	1.60516e+08	1.06511e+08	1.31098e+08	1.05217e+08	1.64939e+08	0.331302	-1.59378	0.0120256	1	1.64066	down
Com_12325_neg	Desthiobiotin	C10 H18 N2 O3	214.132	5.572	213.124	Full match	No results	No results	2.49773e+06	2.02701e+06	414403	511487	1.24031e+06	960072	6.21545e+06	6.59026e+06	2.74e+06	3.1628e+06	2.37768e+06	2.39495e+06	0.325836	-1.61778	0.00726164	0.944444	1.19608	down
Com_22466_pos	Kinetin	C10 H9 N5 O	237.064	1.634	238.072	Invalid mass	No results	No results	1.34774e+06	645879	311062	353227	835799	666238	676310	1.10993e+06	2.54444e+06	5.44312e+06	1.32787e+06	1.71838e+06	0.324487	-1.62377	0.0218219	0.888889	1.01191	down
Com_19491_pos	3-hydroxy-4-methoxy-[2,2'-bipyridine]-6-carboxamide	C12 H11 N3 O3	267.065	5.227	268.072	Invalid mass	No results	No results	1.64939e+06	1.13024e+06	677438	550461	2.3631e+06	1.97598e+06	1.581e+06	2.22002e+06	1.85023e+06	6.0503e+06	5.99915e+06	8.13369e+06	0.323081	-1.63003	0.0190023	0.833333	1.2012	down
Com_23757_pos	N1-[4-(aminosulfonyl)phenyl]-2,2-dimethylpropanamide	C11 H16 N2 O3 S	256.084	5.408	257.091	Invalid mass	No results	No results	312318	233135	2.13336e+06	1.66993e+06	233679	228319	3.55822e+06	2.43419e+06	4.16799e+06	3.01419e+06	761282	960857	0.322939	-1.63066	0.0219686	0.888889	1.34736	down
Com_27805_pos	2-mercapto-4,6-dimethylnicotinonitrile	C8 H8 N2 S	186.019	7.172	187.027	Invalid mass	No results	No results	461056	742898	471831	594296	496531	474554	2.07045e+06	1.01333e+06	1.51043e+06	3.0875e+06	707552	1.73393e+06	0.320172	-1.64308	0.00324557	0.972222	1.58771	down
Com_5_neg	(+/-)9(10)-EpOME	C18 H32 O3	296.235	7.978	295.228	Full match	No results	Full match	3306839253	3329797418	1199632971	1452449441	1507129597	3303365814	9105097504	3421701150	8160772526	10294430531	6180024140	7519451699	0.315549	-1.66406	0.000991455	1	1.45224	down
Com_10054_pos	DNH	C14 H20 N6 O7	384.14	5.12	385.148	Full match	No results	No results	400624	261291	438327	2.23851e+06	329413	873971	3.08808e+06	2.58374e+06	602272	2.53143e+06	2.62693e+06	3.01886e+06	0.314306	-1.66976	0.00911148	0.944444	1.14974	down
Com_41_pos	Nicotine	C10 H14 N2	162.116	3.014	163.123	Full match	Full match	No results	2122724203	9.7922e+08	4.75544e+08	3.58522e+08	5.95806e+08	7.76455e+08	5019654811	4997185499	1766883768	2178820906	1209594524	1724940169	0.314153	-1.67046	0.00719807	0.916667	1.68783	down
Com_213_pos	5-(6-hydroxy-6-methyloctyl)-2,5-dihydrofuran-2-one	C13 H22 O3	208.147	5.912	191.143	Invalid mass	No results	No results	3.82102e+07	4.00045e+07	1.89999e+07	8.85409e+07	7.43861e+07	2.86402e+07	8.77472e+07	7.17993e+07	228482672	2.94001e+08	1.01081e+08	1.38613e+08	0.313306	-1.67436	0.00524707	0.916667	1.12326	down
Com_3345_neg	Butylparaben	C11 H14 O3	194.1	6.518	387.192	Invalid mass	No results	No results	9.2232e+06	1.28534e+07	7.60087e+06	7.23363e+06	7.12557e+06	6.8355e+06	2.68463e+07	2.29968e+07	2.02506e+07	2.69339e+07	2.8349e+07	3.74126e+07	0.312503	-1.67806	4.72e-06	1	1.65789	down
Com_420_pos	(±)-Abscisic acid	C15 H20 O4	264.136	5.711	265.144	Full match	No results	No results	2.25002e+08	8.41735e+07	1.10868e+08	5.58408e+07	1.38603e+08	1.28477e+08	1.76491e+08	2.19049e+08	5.80809e+08	8.03006e+08	2.39133e+08	3.65483e+08	0.31165	-1.682	0.00565037	0.944444	1.34425	down
Com_2726_pos	Cer 12:1;2O/2:0	C14 H27 N O3	257.2	5.896	241.181	No results	Full match	No results	2.79216e+07	2.79497e+07	5.57663e+06	7.1036e+06	4.36697e+07	3.4333e+07	3.19357e+07	3.15749e+07	1.1228e+08	1.18322e+08	7.69574e+07	1.00808e+08	0.310577	-1.68698	0.0162523	0.888889	1.11191	down
Com_3739_neg	N-Acetyl-L-glutamine	C7 H12 N2 O4	188.08	1.707	187.072	Full match	Full match	No results	1.0468e+07	6.16683e+06	600923	8.2712e+06	3.57436e+06	4.71294e+06	3.41524e+07	3.51504e+07	1.08198e+07	1.34292e+07	8.2328e+06	7.15733e+06	0.310204	-1.68871	0.0352013	0.888889	1.05144	down
Com_13752_pos	Gentisic acid	C7 H6 O4	154.027	1.487	155.034	No results	No results	Full match	4.8148e+06	3.03694e+06	1.19472e+06	1.42346e+06	706893	790105	3.4477e+06	4.20028e+06	1.2715e+07	1.83756e+06	1.06648e+07	5.81912e+06	0.309347	-1.6927	0.0173443	0.888889	1.08004	down
Com_16399_pos	N-2-Hydroxycyclopentyladenosine	C15 H21 N5 O5	351.155	5.381	352.162	No results	Full match	No results	967179	346221	603292	416611	347915	1.6835e+06	4.97174e+06	3.45855e+06	1.08056e+06	1.63359e+06	1.11511e+06	2.00821e+06	0.305915	-1.7088	0.00755902	0.916667	1.21212	down
Com_1088_neg	4-Methylhippuric acid	C10 H11 N O3	193.074	5.651	174.056	Full match	No results	Full match	2.02102e+07	2.51481e+07	1.881e+07	1.89229e+07	2.51776e+07	1.86992e+07	1.27425e+08	1.16278e+08	4.05138e+07	3.60327e+07	5.60478e+07	4.83934e+07	0.298966	-1.74195	0.00354746	1	1.66217	down
Com_3418_neg	Gluconolactone	C6 H10 O6	178.048	6.659	159.03	No results	No results	Full match	1.42823e+06	1.16058e+07	1.02848e+06	1.0701e+06	656966	446545	2.68399e+06	3.03544e+06	3.5816e+07	6.09802e+06	3.47275e+06	3.46664e+06	0.297512	-1.74898	0.0485634	0.861111	1.15785	down
Com_9103_pos	LNH	C16 H26 N6 O5	400.21	7.617	401.217	Invalid mass	No results	No results	668132	3.46011e+06	990552	1.08355e+06	654801	694840	4.21055e+06	2.0608e+06	4.1392e+06	3.51987e+06	4.93758e+06	8.1376e+06	0.279645	-1.83833	0.00168454	0.972222	1.44733	down
Com_3616_pos	2-Phenylglycine	C8 H9 N O2	151.064	4.01	152.071	No results	No results	Full match	7.06349e+06	5.90732e+06	1.16152e+07	1.23371e+07	8.08672e+06	8.61514e+06	6.76335e+07	5.5906e+07	1.82501e+07	1.63375e+07	1.39932e+07	2.06869e+07	0.278127	-1.84618	0.00807324	1	1.45225	down
Com_3615_pos	Pyridoxamine	C8 H12 N2 O2	168.09	4.006	152.071	Full match	Full match	Full match	6.73046e+06	6.16774e+06	1.14658e+07	1.20262e+07	7.89496e+06	8.44754e+06	6.76335e+07	5.5906e+07	1.82501e+07	1.63375e+07	1.39932e+07	2.06869e+07	0.2735	-1.87039	0.00764113	1	1.46664	down
Com_10273_neg	2-(Dimethylamino)Guanosine	C12 H17 N5 O5	311.123	4.961	310.115	No results	No results	Full match	1.48264e+06	1.90483e+06	1.44122e+06	1.03104e+06	539011	1.28907e+06	7.66784e+06	7.05936e+06	1.25136e+06	4.26598e+06	3.86763e+06	4.26076e+06	0.270955	-1.88387	0.00403536	0.888889	1.48382	down
Com_31715_pos	Cys-Gly	C5 H10 N2 O3 S	178.042	1.593	179.049	No results	No results	Full match	232543	180923	274574	335892	153100	377808	1.25831e+06	883269	1.08022e+06	1.0295e+06	625475	997091	0.264705	-1.91755	2.96e-05	1	1.69779	down
Com_8665_pos	Benzo[E]pyrazolo[5,1-c][1,2,4]triazin-8-yl N,N-dimethylcarbamate	C12 H11 N5 O2	257.09	1.372	258.098	Full match	No results	No results	1.30634e+07	6.74834e+06	1.20921e+06	1.15949e+06	5.71559e+06	7.90604e+06	1.87241e+07	2.3556e+07	2.67687e+07	2.6033e+07	1.75664e+07	2.28488e+07	0.264228	-1.92014	0.00978989	1	1.66263	down
Com_1089_neg	Indole-3-acetic acid	C10 H9 N O2	175.063	5.645	174.056	Full match	No results	Full match	2.02102e+07	2.51481e+07	2.88808e+06	1.89229e+07	2.51776e+07	1.86992e+07	1.27425e+08	1.16278e+08	4.05138e+07	3.60327e+07	5.60478e+07	4.83934e+07	0.261475	-1.93526	0.00757522	1	1.32638	down
Com_1695_pos	Levodopa	C9 H11 N O4	197.069	3.739	198.077	No results	No results	Full match	1.27152e+07	7.63205e+06	2.8411e+06	3.65568e+06	1.08353e+07	8.44232e+06	5.14269e+07	3.86841e+07	3.53365e+07	3.07538e+07	9.24104e+06	1.14514e+07	0.260731	-1.93937	0.00648481	0.916667	1.06878	down
Com_28_neg	Corchorifatty acid F	C18 H32 O5	328.225	6.368	327.218	Full match	No results	No results	4.29208e+08	4.42557e+08	7.08268e+08	2.15803e+08	3.05451e+08	4.30521e+08	2470509333	1771677411	7.70641e+08	1008573060	1961965618	2176235393	0.249204	-2.0046	0.000286328	1	1.43113	down
Com_1569_pos	Maltol	C6 H6 O3	126.032	7.772	109.029	Full match	Full match	Full match	1.16712e+07	9.79033e+07	4.15565e+06	3.99451e+06	8.08281e+06	1.03554e+07	6.73508e+07	3.21651e+07	9.0042e+07	9.3776e+07	124714680	1.46932e+08	0.245347	-2.0271	0.00597679	0.888889	1.70478	down
Com_3092_pos	2-(2-acetyl-3,5-dihydroxyphenyl)acetic acid	C10 H10 O5	192.043	5.201	193.05	Invalid mass	No match	No results	8.29471e+06	4.24473e+06	1.46194e+06	4.67044e+06	3.23527e+06	3.58413e+06	2.11406e+07	2.52287e+07	1.65154e+07	1.80198e+07	1.13109e+07	1.1882e+07	0.244879	-2.02986	0.000531885	1	1.34823	down
Com_4640_neg	Trehalose	C12 H22 O11	342.116	6.722	341.109	No results	No results	Full match	1.63667e+06	2.792e+06	5.44195e+06	6.24946e+06	3.94008e+06	2.80346e+06	1.43604e+07	1.07972e+07	1.56395e+07	1.11445e+07	2.27493e+07	1.96083e+07	0.242458	-2.04419	0.000217232	1	1.79229	down
Com_373_pos	N-Acetyl-5-aminosalicylic acid	C9 H9 N O4	195.054	5.014	196.061	Full match	No results	No results	142156374	6.27346e+07	1.16115e+07	3.2599e+07	9.69217e+07	9.80896e+07	2.92355e+08	2.93291e+08	405233988	4.83085e+08	1.71667e+08	1.90205e+08	0.241913	-2.04744	0.00579833	1	1.54071	down
Com_17188_pos	Tazobactam sodium	C10 H12 N4 O5 S	139.036	1.313	301.061	Invalid mass	No results	No results	1.11496e+06	578741	439700	2.28036e+06	1.72858e+06	1.1372e+06	6.86052e+06	7.54895e+06	1.49748e+06	2.06292e+06	4.93139e+06	7.77683e+06	0.237288	-2.07529	0.00467555	0.916667	1.3648	down
Com_6980_neg	SL 17:0;O/15:0;O	C32 H65 N O6 S	591.457	7.986	590.45	No results	Invalid mass	No results	1.37392e+06	1.97386e+06	205310	822250	545001	990493	6.28896e+06	1.73438e+06	4.94902e+06	5.56331e+06	2.52017e+06	3.86709e+06	0.237165	-2.07604	0.00316174	0.972222	1.21465	down
Com_14725_pos	Xanthosine	C10 H12 N4 O6	284.076	4.037	285.083	No results	No results	Full match	1.8284e+06	1.09573e+06	646036	1.23143e+06	1.04336e+06	1.55216e+06	5.28136e+06	4.96361e+06	9.09542e+06	6.02447e+06	2.14978e+06	3.85553e+06	0.235801	-2.08436	0.000258816	1	1.15927	down
Com_10244_pos	acetoacetate	C4 H6 O3	102.032	7.713	205.071	No results	No results	Full match	605923	8.55371e+06	983338	1.01428e+06	683518	641834	4.27924e+06	2.01165e+06	7.55382e+06	10079491	1.30174e+07	1.6141e+07	0.235155	-2.08832	0.00598586	0.916667	1.58465	down
Com_1884_pos	Tyramine	C8 H11 N O	137.084	2.655	138.092	No results	Full match	Full match	2.10213e+07	3.08629e+07	5.55871e+06	1.66311e+07	1.54582e+07	1.56117e+07	1.57453e+08	1.65444e+08	3.2214e+07	3.51663e+07	2.53767e+07	3.44901e+07	0.233578	-2.09802	0.0158501	0.972222	1.3341	down
Com_1806_pos	Kynurenic acid	C10 H7 N O3	189.043	5.361	190.05	Full match	Full match	Full match	1.90546e+07	1.67737e+07	2.46422e+07	2.78492e+07	1.88634e+07	3.03698e+07	1.6463e+08	1.79253e+08	5.97504e+07	4.24837e+07	7.73127e+07	7.58602e+07	0.229527	-2.12327	0.0011529	1	1.74691	down
Com_17171_pos	2-[6-(1H-benzo[d]imidazol-2-yl)-2-pyridyl]-1H-benzo[d]imidazole	C19 H13 N5	333.096	5.049	334.104	Invalid mass	No results	No results	1.96522e+06	1.42296e+06	314300	380462	2.06219e+06	1.72299e+06	7.70116e+06	7.82544e+06	6.14624e+06	7.69174e+06	2.60954e+06	2.41689e+06	0.228784	-2.12794	0.00430801	1	1.28991	down
Com_2161_pos	Monolaurin	C15 H30 O4	296.197	6.279	297.204	Invalid mass	No results	No results	1.10801e+07	3.90239e+07	1.43847e+06	4.3494e+06	1.25577e+07	1.20951e+07	4.28072e+07	4.38155e+07	6.27104e+07	5.39314e+07	7.43585e+07	7.69108e+07	0.227185	-2.13806	0.00804183	1	1.55138	down
Com_1166_pos	Paracetamol	C8 H9 N O2	151.064	2.372	152.071	Full match	No results	Full match	3.91235e+07	2.83708e+07	5.31428e+07	3.2503e+07	3.60777e+07	3.61795e+07	1.14616e+08	1.2036e+08	276110950	2.80552e+08	9.66532e+07	1.30848e+08	0.221164	-2.17681	0.000250587	1	1.86378	down
Com_5501_neg	N-benzyl-N-isopropyl-N'-[4-(trifluoromethoxy)phenyl]urea	C18 H19 F3 N2 O2	352.137	5.545	351.13	Invalid mass	No results	No results	2.88179e+06	3.13192e+06	396328	903425	537579	554793	1.68172e+07	2.18959e+06	3.90798e+06	4.12844e+06	6.24579e+06	4.91093e+06	0.220049	-2.18411	0.00565604	0.944444	1.28386	down
Com_527_neg	δ-Ribono-1,4-lactone	C5 H8 O5	148.037	2.671	147.03	Full match	Full match	Full match	1.9988e+07	1.84279e+07	1.81001e+07	4.21148e+07	1.96153e+07	1.73186e+07	1.61148e+08	3.15434e+08	3.57721e+07	5.02526e+07	3.53612e+07	3.6392e+07	0.213703	-2.22632	0.0256734	0.916667	1.43528	down
Com_126_pos	Oxoamide	C10 H12 N2 O2	192.09	4.945	193.098	Full match	No results	No results	5.03691e+08	3.07124e+08	7.33897e+07	4.97169e+07	2.03895e+08	2.39e+08	1896899722	1711150687	8.42299e+08	1221890044	3.49365e+08	4.21336e+08	0.213694	-2.22638	0.00587328	0.944444	1.48501	down
Com_296_neg	4- Carboxyphenylglycine	C9 H9 N O4	195.053	5.002	194.046	Full match	No results	No results	8.22379e+07	4.58736e+07	4.06096e+06	1.52327e+07	5.98481e+07	6.1878e+07	1.96378e+08	1.88175e+08	2.86846e+08	3.0133e+08	1.60583e+08	127532203	0.213453	-2.22801	0.00925795	1	1.68877	down
Com_2867_pos	1-(3,4-dimethoxyphenyl)ethan-1-one oxime	C10 H13 N O3	195.09	4.67	196.097	Full match	No results	Full match	8.24866e+06	7.13499e+06	4.81168e+06	5.08868e+06	8.38536e+06	1.30743e+07	2.00442e+07	2.69829e+07	7.13177e+07	5.12949e+07	2.53735e+07	2.95951e+07	0.208112	-2.26457	0.000139603	1	1.69051	down
Com_2042_neg	N-Acetyl-DL-tryptophan	C13 H14 N2 O3	246.1	5.658	245.093	Full match	No results	Full match	5.19054e+06	1.45893e+07	2.94745e+06	6.91334e+06	4.99452e+06	4.73362e+06	6.69901e+07	7.1739e+07	1.72923e+07	1.35946e+07	1.45314e+07	8.77257e+06	0.204068	-2.29288	0.0110356	0.916667	1.32101	down
Com_141_neg	Pantothenic acid	C9 H17 N O5	219.111	5.03	218.103	Full match	Full match	Full match	2.0493e+08	1.61328e+08	4.87967e+07	5.52523e+07	2.29385e+08	2.21876e+08	1086525868	1019995558	6.74513e+08	735680017	5.49937e+08	4.61847e+08	0.203504	-2.29687	0.00102019	1	1.77707	down
Com_14325_pos	beta-Nicotinamide mononucleotide	C11 H15 N2 O8 P	334.057	7.766	335.064	No results	No results	Full match	487619	5.61134e+06	710743	879460	531084	538896	5.42133e+06	3.13501e+06	6.39378e+06	7.14471e+06	9.16371e+06	1.20885e+07	0.20207	-2.30707	0.00183865	0.944444	1.82446	down
Com_189_neg	L-Threonic acid	C4 H8 O5	136.037	1.372	135.03	Full match	Full match	No results	1.86714e+08	1.49116e+08	3.93565e+06	1.80781e+07	6.85516e+06	1.13053e+07	7.42726e+08	6.84072e+08	6.66432e+07	8.33675e+07	1.80497e+08	1.6063e+08	0.196046	-2.35074	0.0214098	0.833333	1.19077	down
Com_7770_pos	D-Tagatose	C6 H12 O6	180.064	9.643	203.053	No results	Full match	Full match	2.11068e+06	1.71819e+06	4.7459e+06	6.31896e+06	2.24023e+06	2.33074e+06	2.78559e+07	3.50822e+07	6.32153e+06	6.0887e+06	7.35358e+06	1.67715e+07	0.195677	-2.35345	0.00373898	0.972222	1.72444	down
Com_6973_pos	4-({[2-(2-oxo-1-imidazolidinyl)ethyl]imino}methyl)benzonitrile	C13 H14 N4 O	242.116	6.728	243.123	Full match	No results	No results	2.47024e+06	1.21449e+07	1.32494e+06	1.62461e+06	3.16311e+06	3.04302e+06	2.0259e+07	1.46266e+07	1.91465e+07	1.66945e+07	2.43796e+07	2.78926e+07	0.193261	-2.37138	0.00121879	1	1.92913	down
Com_25565_pos	3-(5,7-dimethoxy-4-oxo-4H-chromen-2-yl)propanoic acid	C14 H14 O6	139.039	5.305	140.047	Invalid mass	No results	No results	399351	289945	443916	466439	340400	377416	2.29261e+06	2.36896e+06	2.49673e+06	2.1099e+06	1.28711e+06	1.55326e+06	0.191391	-2.38541	7.49e-07	1	1.80754	down
Com_3783_neg	4-Hydroxyisoleucine	C6 H13 N O3	147.089	5.03	146.082	No results	No results	Full match	5.62835e+06	4.46766e+06	1.27645e+06	1.35386e+06	6.53133e+06	6.39651e+06	3.3638e+07	3.04878e+07	2.03934e+07	2.21842e+07	1.59084e+07	1.33104e+07	0.188742	-2.40552	0.00115261	1	1.75106	down
Com_5016_pos	methyl 4-methyl-2-oxo-2H-pyran-6-carboxylate	C8 H8 O4	168.042	8.063	169.05	Full match	No results	Full match	3.57003e+06	2.59182e+07	480577	588581	1.51209e+06	2.04399e+06	1.81187e+07	6.55252e+06	2.9065e+07	3.20665e+07	4.27083e+07	5.26507e+07	0.188304	-2.40886	0.00642695	0.944444	1.71483	down
Com_19682_pos	Sulfamethazine	C12 H14 N4 O2 S	278.084	4.862	279.092	Full match	No results	No results	284888	243184	234218	303040	1.03544e+06	859004	2.34195e+06	1.94575e+06	2.71367e+06	7.27878e+06	820756	733104	0.186925	-2.41947	0.00552663	0.888889	1.31544	down
Com_3330_pos	5-acetyl-2,6-dimethyl-1,2,3,4-tetrahydropyridin-4-one	C9 H13 N O2	167.095	1.75	168.102	Full match	No results	Full match	9.29865e+06	6.17942e+06	5.80516e+06	6.74271e+06	5.73331e+06	4.64643e+06	3.5218e+07	3.58937e+07	3.552e+07	5.75411e+07	2.43045e+07	2.49399e+07	0.179956	-2.47429	1.77e-06	1	1.81456	down
Com_27_neg	(+/-)9-HpODE	C18 H32 O4	312.23	7.135	311.223	Full match	No results	Full match	2.3376e+08	3.96795e+08	2.66015e+08	5.91438e+08	198700929	4.32399e+08	2823614938	1457579438	2183122416	2373582255	1228416620	1884581661	0.177318	-2.49559	1.39e-05	1	1.74985	down
Com_15843_pos	(4-benzoylpiperidino)[4-(tert-butyl)phenyl]methanone	C23 H27 N O2	371.18	6.398	372.187	Invalid mass	No results	No results	490225	2.92334e+06	593493	611715	629716	1.15893e+06	3.73371e+06	3.74885e+06	4.38852e+06	9.61043e+06	6.93568e+06	8.12945e+06	0.175322	-2.51192	0.00031302	1	1.66967	down
Com_9939_pos	L-Threonic acid Calcium Salt	C8 H14 Ca O10	310.022	1.307	311.029	No results	No results	Full match	1.77279e+06	3.31297e+06	712165	4.7494e+06	1.25531e+06	1.21699e+06	1.95356e+07	2.41266e+07	4.30631e+06	5.70647e+06	9.41197e+06	1.52671e+07	0.166164	-2.58932	0.00109742	0.972222	1.67012	down
Com_1566_neg	3-[3-(beta-D-Glucopyranosyloxy)-2-hydroxyphenyl]propanoic acid	C15 H20 O9	344.111	5.104	343.103	Full match	No results	No results	1.1306e+07	9.57207e+06	3.7037e+06	4.11828e+06	5.52018e+06	5.86675e+06	6.7771e+07	8.25568e+07	3.03743e+07	3.47108e+07	2.64909e+07	2.43204e+07	0.150576	-2.73144	5.83e-05	1	1.79393	down
Com_1735_neg	N-Acetyl-L-leucine	C8 H15 N O3	173.105	5.603	172.098	Full match	Full match	Full match	1.34973e+07	1.00392e+07	2.0558e+06	5.54441e+06	5.1219e+06	3.34124e+06	8.01186e+07	6.88168e+07	4.01324e+07	6.08299e+07	9.02825e+06	7.57233e+06	0.148593	-2.75056	0.00858153	0.888889	1.48618	down
Com_500_neg	D-(-)-Fructose	C6 H12 O6	180.063	1.317	225.061	Full match	No results	Full match	3.47358e+07	3.67105e+07	4.23419e+06	2.22442e+07	5.0292e+06	5.2506e+06	1.99622e+08	2.1417e+08	2.05855e+07	2.97509e+07	1.52047e+08	1.12635e+08	0.148467	-2.75178	0.00726858	0.861111	1.18576	down
Com_8841_pos	2-oxo-2H-chromene-3-carboxylic acid	C10 H6 O4	190.027	5.292	191.034	Full match	No results	No results	2.38501e+06	2.75056e+06	380042	415256	1.63022e+06	1.92045e+06	2.35902e+07	2.71611e+07	2.25148e+06	3.63888e+06	4.24821e+06	4.72964e+06	0.144493	-2.79093	0.0115579	0.944444	1.24644	down
Com_1115_neg	2-(Formylamino)Benzoic Acid	C8 H7 N O3	165.043	5.778	164.035	No results	No results	Full match	9.49138e+06	8.25008e+06	6.70525e+06	1.20543e+07	7.45649e+06	9.79706e+06	1.25036e+08	1.27616e+08	2.1345e+07	25118460	4.12982e+07	3.30817e+07	0.143923	-2.79663	0.00264373	1	1.8342	down
Com_5389_pos	2-Pyridylacetic acid	C7 H7 N O2	137.046	3.964	120.042	Invalid mass	No results	No results	384490	654464	502940	335686	888101	522174	9.51555e+06	9.50723e+06	1.37881e+06	985390	923364	1.26322e+06	0.139472	-2.84195	0.0209498	1	1.14662	down
Com_4658_pos	N-(2,5-diethoxy-4-morpholinophenyl)-4-methoxybenzenesulfonamide	C21 H28 N2 O6 S	414.19	5.417	437.179	Invalid mass	No results	No results	1.67199e+06	2.32971e+06	6.24805e+06	3.27164e+06	4.03267e+06	2.90982e+06	3.02094e+07	3.05072e+07	1.651e+07	1.69412e+07	2.25017e+07	3.07048e+07	0.138857	-2.84833	1.01e-05	1	1.89235	down
Com_6117_neg	Estriol 17-sulfate	C18 H24 O6 S	368.132	4.915	367.125	Invalid mass	No results	No results	2.11888e+06	3.0842e+06	260204	288014	697892	583612	1.78556e+07	1.45236e+07	5.06471e+06	5.49643e+06	4.30605e+06	3.5247e+06	0.13852	-2.85183	0.00182882	1	1.46725	down
Com_21521_pos	2-[(butylamino)(imino)methyl]-1-oxohydrazinium-1-olate	C5 H12 N4 O2	182.077	2.265	165.074	Invalid mass	No results	No results	399342	563467	337310	379053	414338	462906	942727	639463	4.98168e+06	5.04273e+06	3.10118e+06	3.85761e+06	0.137698	-2.86042	0.00457743	1	1.5437	down
Com_10952_pos	Zeatin-7-N-glucoside	C16 H23 N5 O6	381.164	5.037	382.172	Full match	No results	No results	539333	367785	469434	591042	3.5344e+06	1.76761e+06	1.67918e+07	1.7092e+07	5.31636e+06	5.97305e+06	3.86528e+06	4.65868e+06	0.135382	-2.8849	0.000882159	1	1.67496	down
Com_21602_pos	Neosaxitoxin	C10 H17 N7 O5	337.117	4.741	338.124	Invalid mass	No results	No results	1.06604e+06	525431	366639	413226	222596	232221	1.84872e+06	3.91552e+06	2.9505e+06	5.93979e+06	2.8453e+06	3.61603e+06	0.133841	-2.90141	4.97e-05	1	1.67351	down
Com_5648_pos	N-(1,3-benzodioxol-5-yl)-2-methyl-5-(piperidinosulfonyl)-3-furamide	C18 H20 N2 O6 S	392.109	5.614	393.116	Invalid mass	No results	No results	617696	925078	1.18499e+06	910297	1.5902e+06	749090	1.21344e+07	1.16753e+07	1.75588e+07	3.1183e+06	1.12143e+06	919017	0.12847	-2.9605	0.0312747	0.861111	1.20782	down
Com_14219_pos	6-O-Isobutyryl-alpha-D-glucopyranosyl alpha-D-glucopyranoside	C16 H28 O12	434.141	4.953	435.148	Invalid mass	No results	No results	485599	387062	345497	538310	331506	483324	1.21459e+06	1.77165e+06	3.81982e+06	6.26834e+06	3.28308e+06	3.98379e+06	0.126408	-2.98384	0.000249337	1	1.76552	down
Com_13379_pos	Mupirocin	C26 H44 O9	522.282	5.668	523.289	Invalid mass	No results	No results	293756	217559	339487	417471	604474	571584	4.53094e+06	6.52309e+06	1.27491e+06	2.16399e+06	2.52615e+06	2.96382e+06	0.122321	-3.03125	5.72e-05	1	1.50723	down
Com_5312_pos	Nicotinuric Acid	C8 H8 N2 O3	180.053	5.06	383.096	No results	No results	Full match	1.81002e+06	593285	1.53708e+06	4.59294e+06	336461	1.17701e+06	9.65009e+06	1.04945e+07	2.86303e+07	2.46829e+07	6.48945e+06	3.26461e+06	0.120738	-3.05005	0.00141051	0.972222	1.66879	down
Com_6043_neg	Geniposidic acid	C16 H22 O10	374.121	4.694	373.114	Full match	No results	No results	190922	182584	233836	261382	131019	140248	3.08492e+06	3.16647e+06	695249	1.21641e+06	733954	863338	0.116798	-3.09791	0.000482456	1	1.41984	down
Com_479_neg	2-Hydroxyphenylalanine	C9 H11 N O3	181.074	5.038	180.067	Full match	No results	Full match	4.57946e+07	3.56802e+07	4.4137e+06	6.42769e+06	4.39949e+07	4.67376e+07	2.15387e+08	2.17877e+08	3.36728e+08	3.639e+08	241511580	1.93039e+08	0.116707	-3.09903	0.00206256	1	1.51538	down
Com_735_pos	1,4-dihydroxy-1,4-dimethyl-7-(propan-2-ylidene)-decahydroazulen-6-one	C15 H24 O3	234.162	5.597	235.17	Invalid mass	No results	No results	2.53522e+07	1.75055e+07	2.2082e+07	1.97152e+07	2.0291e+07	2.16467e+07	316507508	2.22336e+08	1.56564e+08	156251788	1.12404e+08	1.43728e+08	0.114275	-3.12942	8.81e-06	1	2.05494	down
Com_5710_neg	N-Acetyl-Asp-Glu	C11 H16 N2 O8	304.09	1.483	303.083	No results	No results	Full match	2.29111e+06	1.19002e+06	875973	814627	491493	428913	1.99504e+07	1.93181e+07	3.46774e+06	3.3377e+06	5.0409e+06	4.62094e+06	0.109304	-3.19359	0.000768029	1	1.8095	down
Com_7478_pos	3-[3-(beta-D-Glucopyranosyloxy)-2-methoxyphenyl]propanoic acid	C16 H22 O9	398.12	5.333	381.117	Invalid mass	No results	No results	891622	695173	2.19228e+06	3.15776e+06	1.60941e+06	1.49151e+06	2.48992e+07	1.96932e+07	1.35739e+07	1.60822e+07	9.26526e+06	9.28239e+06	0.10817	-3.20863	1.86e-05	1	2.0584	down
Com_17232_pos	N,N-dimethyl-5-nitro-6-[3-(trifluoromethyl)phenoxy]pyrimidin-4-amine	C13 H11 F3 N4 O3	328.077	4.936	329.085	Full match	No results	No results	459539	382070	304912	546403	260077	240659	7.65191e+06	7.84456e+06	565375	1.06548e+06	1.55594e+06	2.44187e+06	0.103841	-3.26755	0.00640871	1	1.47962	down
Com_769_neg	Phenylpropiolic acid	C9 H6 O2	146.037	5.583	191.035	No results	No results	Full match	1.82052e+07	1.96307e+07	6.11311e+06	3.34138e+06	9.7814e+06	1.24835e+07	4.99005e+07	8.3492e+07	2.15893e+08	2.04694e+08	7.08428e+07	4.66365e+07	0.103588	-3.27107	0.000191276	1	1.74958	down
Com_15746_pos	4-(cyclohexylmethyl)-6-(2-thienyl)-2,3-dihydropyridazin-3-one hydrate	C15 H18 N2 O S	296.101	1.917	297.109	Invalid mass	No results	No results	1.8835e+06	322092	459729	499939	262732	311312	9.00816e+06	9.49229e+06	3.13288e+06	3.92171e+06	4.96688e+06	6.02759e+06	0.102308	-3.28901	7.78e-05	1	1.89923	down
Com_1923_pos	D-(+)-Glucose	C6 H12 O6	197.09	1.318	198.098	Invalid mass	Invalid mass	No results	5.2473e+06	5.69872e+06	6.2188e+06	1.4754e+07	3.55838e+06	4.46722e+06	6.40776e+07	7.74492e+07	1.80584e+07	2.78724e+07	9.31324e+07	1.14005e+08	0.101229	-3.30431	0.000179378	1	1.64648	down
Com_384_pos	Scopoletin	C10 H8 O4	192.043	5.583	193.05	Full match	Full match	No results	4.17605e+07	5.18579e+07	2.96229e+07	2.60849e+06	5.44902e+07	5.0608e+07	1.95115e+08	3.03552e+08	755844404	7.22323e+08	1.81072e+08	1.66493e+08	0.0993581	-3.33122	0.00241108	1	1.71232	down
Com_545_pos	Diethyl phosphate	C4 H11 O4 P	154.04	3.779	155.047	Full match	No results	No results	3.67707e+06	2.25588e+06	970015	1.11408e+06	3.39453e+06	3.83059e+06	1.28576e+07	1.48059e+07	2.47563e+07	5.72194e+07	1.9155e+07	2.87029e+07	0.0967775	-3.36918	3.98e-05	1	1.11343	down
Com_9389_pos	3-(4-chlorophenyl)-5-(3-phenyl-1H-pyrazol-4-yl)-1,2,4-oxadiazole	C17 H11 Cl N4 O	322.067	4.674	323.074	Invalid mass	No results	No results	704270	514547	931017	1.06286e+06	565245	589686	5.97972e+06	8.19925e+06	8.95396e+06	1.74364e+07	2.41209e+06	2.33216e+06	0.0963867	-3.37502	0.000654133	1	1.68546	down
Com_20578_pos	N-[4-(diethylamino)phenyl]-N'-phenylurea	C17 H21 N3 O	321.122	4.723	322.129	Invalid mass	No results	No results	204405	148064	270215	304550	162903	171148	2.05482e+06	4.98228e+06	678966	616416	2.257e+06	2.5992e+06	0.0956338	-3.38634	0.000801844	1	1.59732	down
Com_15087_pos	3-(4-fluorophenoxy)-1-(1,4-thiazinan-4-yl)propan-1-one	C13 H16 F N O2 S	269.088	2.788	270.095	Full match	No results	No results	714667	256642	490984	2.34869e+06	938016	875680	9.72411e+06	1.13711e+07	9.96254e+06	9.28317e+06	7.89102e+06	1.20284e+07	0.0933398	-3.42136	0.000256751	1	2.11462	down
Com_1313_pos	4-Aminoindole	C8 H8 N2	132.068	5.258	265.144	No results	No results	Full match	8.33396e+06	7.06549e+06	1.13346e+07	8.94213e+06	1.11559e+07	1.05313e+07	225040729	2.34126e+08	3.59747e+07	3.17626e+07	4.17078e+07	5.57333e+07	0.0918776	-3.44414	0.00245605	1	1.84006	down
Com_9532_pos	Pyridoxine O-Glucoside	C14 H21 N O8	331.127	1.883	314.124	No results	No results	Full match	3.25865e+06	1.50324e+06	448125	512736	269457	319280	2.09186e+07	2.00384e+07	1.02195e+07	6.78493e+06	5.4602e+06	6.50346e+06	0.0902606	-3.46976	0.000370073	1	1.77264	down
Com_401_neg	3-[4-methyl-1-(2-methylpropanoyl)-3-oxocyclohexyl]butanoic acid	C15 H24 O4	268.167	5.85	267.16	Full match	No results	No results	3.75634e+07	3.34228e+07	3.20706e+07	2.34807e+07	3.02815e+07	33016201	2.37911e+08	1.95175e+08	4.1745e+08	3.81192e+08	4.86252e+08	4.17384e+08	0.0889007	-3.49166	2.03e-06	1	2.20509	down
Com_24939_pos	Rosmarinic acid	C18 H16 O8	377.109	5.105	378.117	Invalid mass	No results	No results	262353	168034	221418	279156	198265	210145	3.35036e+06	3.57198e+06	1.2118e+06	824928	2.53483e+06	3.93166e+06	0.086828	-3.5257	0.000178938	1	1.84129	down
Com_8134_neg	Citicoline	C14 H26 N4 O11 P2	488.106	6.218	487.099	No results	No results	Full match	705896	728257	584447	591176	593968	607240	8.72802e+06	8.36083e+06	9.2476e+06	1.12165e+07	2.46297e+06	6.46728e+06	0.0819864	-3.60847	8.49e-05	1	1.89187	down
Com_7444_neg	Prostaglandin A2	C20 H30 O4	370.189	7.516	369.181	Invalid mass	No results	No results	468780	670791	577523	586924	415391	437375	1.96631e+06	634579	2.01944e+06	1.70621e+07	7.52935e+06	9.57778e+06	0.0813822	-3.61914	0.0102258	0.972222	1.74069	down
Com_127_pos	6,6-dimethyl-4-piperidino-5,6-dihydro-2H-thiine-2-thione	C12 H19 N S2	241.095	1.491	242.103	Full match	No results	No results	2.74839e+08	1.11233e+08	5.4993e+06	1.10462e+07	9.72716e+07	1.70813e+08	1896556774	2243389712	6.31195e+08	5.69678e+08	1326661283	1715159462	0.0800108	-3.64366	0.00367574	1	1.9346	down
Com_2588_neg	MGDG O-10:0_2:0	C21 H40 O9	482.273	6.09	481.265	No results	Invalid mass	No results	1.11118e+06	373757	881337	867737	1.3222e+06	939892	1.49947e+07	1.48664e+07	1.88677e+06	9.14074e+06	1.4806e+07	1.37744e+07	0.079116	-3.65989	0.000262589	1	1.48365	down
Com_4630_pos	N-(4-oxo-4H-3,1-benzothiazin-2-yl)benzamide	C15 H10 N2 O2 S	141.024	5.457	283.055	Invalid mass	No results	No results	3.41221e+06	4.37064e+06	5.33454e+06	1.20699e+06	2.4473e+06	3.00844e+06	3.56135e+07	2.73571e+07	5.32484e+07	6.45007e+07	3.87084e+07	5.07513e+07	0.0732111	-3.77179	4.08e-06	1	2.05877	down
Com_13906_pos	3-hydroxy-3-methylpentanedioic acid	C6 H10 O5	184.031	5.193	185.038	Invalid mass	No results	No results	339245	282572	319699	511507	268596	264160	1.13231e+07	1.11021e+07	1.52025e+06	1.62689e+06	1.17305e+06	1.10016e+06	0.0713143	-3.80967	0.00460754	1	1.66946	down
Com_4155_neg	Estrone sulfate	C18 H22 O5 S	350.121	5.345	349.114	Invalid mass	No results	No results	3.28516e+06	1.21915e+06	468850	346864	678099	730704	3.02027e+07	3.10031e+07	6.28625e+06	6.35398e+06	1.38179e+07	1.28833e+07	0.0669221	-3.90137	7.84e-05	1	1.87034	down
Com_9337_pos	(2,6-dimethylmorpholino)(1-methyl-5-nitro-1H-pyrazol-4-yl)methanone	C11 H16 N4 O4	290.098	1.716	291.105	Invalid mass	No results	No results	788192	1.34917e+06	565045	626523	1.75782e+06	1.49219e+06	1.75216e+07	2.56947e+07	3.56545e+06	3.6894e+06	1.83637e+07	3.07545e+07	0.0660606	-3.92007	0.000620682	1	1.69558	down
Com_2993_neg	Dl-3-Hydroxy-kynurenine	C10 H12 N2 O4	224.079	5.435	447.151	No results	No results	Full match	1.24795e+06	1.51767e+06	432174	5.56698e+06	292553	330928	2.25151e+07	2.40849e+07	2.12884e+07	1.84535e+07	3.35773e+07	3.23459e+07	0.0616573	-4.01958	0.000630327	1	1.99062	down
Com_7983_neg	Acetaminophen glucuronide	C14 H17 N O8	327.095	4.805	372.094	Full match	No results	No results	1.43876e+06	818162	221446	251408	126646	140281	5.36945e+06	6.93568e+06	3.94819e+06	1.54706e+07	9.52043e+06	7.97185e+06	0.0608885	-4.03769	0.000185611	1	1.78707	down
Com_7660_neg	Reserpine	C33 H40 N2 O9	608.269	5.3	607.261	Invalid mass	No results	No results	369130	334020	423371	450841	252388	343377	1.31252e+07	1.18323e+07	3.94127e+06	2.26618e+06	2.80301e+06	2.41983e+06	0.0597212	-4.06561	0.000352688	1	1.84924	down
Com_4571_pos	Ouabain	C29 H44 O12	584.282	6.759	585.289	Full match	No results	No results	1.23941e+06	1.53482e+06	1.65234e+06	2.01343e+06	3.0301e+06	943192	1.28527e+07	5.29761e+06	6.3743e+07	5.85671e+07	1.8316e+07	2.5514e+07	0.0565048	-4.14548	0.000493373	1	1.9897	down
Com_1545_neg	Benzyl 6-O-beta-D-glucopyranosyl-beta-D-glucopyranoside	C19 H28 O11	432.164	5.328	431.156	Full match	No results	No results	2.57108e+06	2.03923e+06	358954	1.49612e+06	964452	1.05249e+06	3.25945e+07	2.99142e+07	3.71694e+07	1.20723e+07	1.88216e+07	2.28516e+07	0.0552869	-4.17692	1.56e-05	1	2.0456	down
Com_5441_pos	4-amino-2-(2,4-dimethoxyanilino)-5-pyrimidinecarbonitrile	C13 H13 N5 O2	271.106	1.491	272.113	Full match	No results	No results	2.6935e+06	1.4874e+06	433200	2.36347e+06	1.15433e+06	1.70259e+06	4.58123e+07	5.67502e+07	9.03315e+06	1.07101e+07	2.84964e+07	3.96315e+07	0.0516427	-4.27529	4.41e-05	1	1.92091	down
Com_2139_pos	phenazine-2-carboxylic acid	C13 H8 N2 O2	224.059	6.253	225.066	Full match	No results	No results	1.3556e+06	1.05249e+06	9.21265e+06	1.03636e+07	4.55822e+06	3.51448e+06	9.86543e+07	1.04262e+08	1.52598e+08	1.21541e+08	9.00115e+07	1.10764e+08	0.044343	-4.49515	0.000232227	1	2.18447	down
Com_6171_pos	Vindoline	C25 H32 N2 O6	228.117	5.438	457.242	Invalid mass	No results	No results	366580	273639	410172	457677	318764	290477	1.72608e+07	1.54241e+07	4.77009e+06	3.41495e+06	5.35378e+06	7.92725e+06	0.0391001	-4.67668	3.65e-05	1	1.80118	down
Com_892_pos	2-[2-(1-isobutylcyclohexyl)-1-methylethylidene]hydrazine-1-carboxamide	C14 H27 N3 O	291.17	6.065	292.177	Invalid mass	No results	No results	528785	466885	756902	797240	582771	519946	2.27507e+07	7.01094e+06	5.7605e+06	2.31577e+07	1.20376e+07	3.98072e+07	0.0330472	-4.91933	7.06e-05	1	1.70809	down
Com_11362_pos	Monocrotaline	C16 H23 N O6	325.153	4.809	326.16	Full match	No results	No results	227491	169889	288245	331341	178317	192290	1.58338e+07	1.87311e+07	1.29945e+06	1.22232e+06	3.6139e+06	4.44112e+06	0.0307382	-5.02382	0.00123104	1	1.71792	down
Com_7520_pos	4-acetyl-4-(ethoxycarbonyl)heptanedioic acid	C12 H18 O7	252.121	4.109	275.11	Invalid mass	No results	No results	239850	210697	457921	874771	231128	253075	2.9619e+07	2.79335e+07	1.64093e+06	1.90252e+06	5.08318e+06	8.05365e+06	0.030545	-5.03292	0.00102833	1	1.75732	down
Com_8421_neg	Dibenzoyl Thiamine	C26 H26 N4 O4 S	490.169	5.27	535.167	No results	No results	Full match	244735	231684	281982	306379	179559	245883	1.15781e+07	1.22207e+07	7.30111e+06	6.48363e+06	8.45e+06	7.38621e+06	0.0278964	-5.16378	5.97e-10	1	2.15312	down
Com_1450_pos	Linustatin	C16 H27 N O11	426.188	5.502	427.195	Invalid mass	No results	No results	2.19392e+06	2.20813e+06	2.59565e+06	2.35778e+06	1.4361e+06	3.24377e+06	6.7981e+06	1.14474e+07	2.23539e+08	1.53929e+08	9.02144e+07	1.05228e+08	0.0237422	-5.3964	0.00269687	1	1.91966	down
Com_2708_pos	2-{1-[2-(1-benzothiophen-5-ylamino)-2-oxoethyl]cyclohexyl}acetic acid	C18 H21 N O3 S	331.127	2.173	332.134	Invalid mass	No results	No match	722402	404554	354979	3.4323e+06	269241	241740	1.05962e+08	9.05046e+07	9.4555e+06	1.0693e+07	1.09563e+07	8.65811e+06	0.0229658	-5.44437	0.000186482	1	1.83819	down
Com_10262_pos	Alternariol	C14 H10 O5	258.05	5.545	281.039	Invalid mass	No results	No results	252232	197839	317476	415589	246886	255594	6.7466e+06	6.18851e+06	1.68224e+07	2.15493e+07	1.37933e+07	1.94153e+07	0.0199444	-5.64787	8.81e-07	1	2.20378	down
Com_1614_pos	3-(propan-2-yl)-octahydropyrrolo[1,2-a]pyrazine-1,4-dione	C10 H16 N2 O2	196.122	5.62	415.233	Full match	No results	No results	1.77093e+06	1.14024e+06	826983	1.1128e+06	575991	1.86345e+06	1.47191e+08	1.15136e+08	2.3401e+07	2.66173e+07	2.54299e+07	3.03029e+07	0.0198067	-5.65787	1.6e-05	1	1.9472	down

## Sheet: Common DRM
Table S2 The DRMs in different comparison groups
14 common DRMs in "G1 vs G0", "G5 vs G0" and "G9 vs G0":
ID	Name	log2FC			Pvalue			VIP
		G1 vs G0	G5 vs G0	G9 vs G0	G1 vs G0	G5 vs G0	G9 vs G0	G1 vs G0	G5 vs G0	G9 vs G0
Com_37175_pos	Choline bitartrate	-1.59263	-2.27295	-1.08464	0.00665962	0.00102621	0.0373987	2.10019	2.68271	1.07747
Com_15087_pos	3-(4-fluorophenoxy)-1-(1,4-thiazinan-4-yl)propan-1-one	-1.25146	-2.22616	-3.42136	0.012528	0.00325224	0.000256751	1.15124	2.01053	2.11462
Com_10021_neg	Syringic acid	-1.15892	-2.01272	-1.45716	0.017759	0.000337774	0.0224011	1.40546	2.28215	1.48006
Com_141_neg	Pantothenic acid	-1.27431	-1.39362	-2.29687	0.0201892	0.0189845	0.00102019	1.50079	1.71082	1.77707
Com_3783_neg	4-Hydroxyisoleucine	-1.39239	-1.40612	-2.40552	0.0211897	0.0212994	0.00115261	1.56254	1.64099	1.75106
Com_1735_neg	N-Acetyl-L-leucine	-2.16453	-1.9413	-2.75056	0.0251044	0.0426716	0.00858153	1.79569	1.67137	1.48618
Com_27415_pos	1-(4-bromophenyl)-2-phenylethan-1-one	-1.27049	-2.38333	-1.27005	0.0258577	8.96926e-05	0.00819332	1.70138	2.69122	1.08937
Com_4922_pos	L-Adrenaline	-1.12233	-1.26078	-1.29729	0.0316459	0.015681	0.00640817	1.82778	1.83649	1.2573
Com_158_pos	DL-Stachydrine	-1.13511	-1.35284	-1.08556	0.0364728	0.015722	0.0407666	1.553	1.76085	1.18568
Com_9532_pos	Pyridoxine O-Glucoside	-1.44035	-1.70614	-3.46976	0.0406019	0.0251399	0.000370073	1.20446	1.76951	1.77264
Com_7983_neg	Acetaminophen glucuronide	-1.52876	-1.99622	-4.03769	0.0417176	0.014434	0.000185611	1.10697	2.00618	1.78707
Com_1450_pos	Linustatin	-2.88779	-3.8281	-5.3964	0.0425641	0.0092002	0.00269687	1.57664	2.16874	1.91966
Com_21602_pos	Neosaxitoxin	-1.25768	-2.50904	-2.90141	0.0430224	0.00164852	4.96806e-05	1.2074	2.5414	1.67351
Com_3739_neg	N-Acetyl-L-glutamine	-1.38314	-1.55916	-1.68871	0.0469958	0.0457683	0.0352013	1.04346	1.95585	1.05144

## Sheet: Down-regulated DRM
Table S2 The DRMs in different comparison groups
Down-regulated DRMs
Biopterin
3-(4-chlorophenyl)-5-(3-phenyl-1H-pyrazol-4-yl)-1,2,4-oxadiazole
Benzyl 6-O-beta-D-glucopyranosyl-beta-D-glucopyranoside
5-acetyl-2,6-dimethyl-1,2,3,4-tetrahydropyridin-4-one
2-oxopiperidine-3-carbohydrazide
4-oxododecanedioic acid
2,3-dihydroxypropyl 12-methyltridecanoate
N-acetyl-D-glucosamine
N6-Acetyl-L-lysine
(±)-Abscisic acid
N-(3,5-dimethyl-4-isoxazolyl)-N'-(2-phenoxyethyl)urea
Choline bitartrate
Quercetin
Prolylleucine
Isovanillic acid
Maltotetraose
Diphenylamine
Theanine
Acetylcholine
5-(6-hydroxy-6-methyloctyl)-2,5-dihydrofuran-2-one
Proline
3-(4-fluorophenoxy)-1-(1,4-thiazinan-4-yl)propan-1-one
N-Stearoyl taurine
1,4-dihydroxy-1,4-dimethyl-7-(propan-2-ylidene)-decahydroazulen-6-one
5-(hydroxymethyl)-4-methoxy-2,5-dihydrofuran-2-one
2-Hydroxybutyric acid
15-Deoxy-Δ12,14-prostaglandin D2
Xanthine
Tretinoin
Cer 12:1;2O/2:0
L-Homocitrulline
Hesperidin橘皮苷
β-Muricholic acid
3-amino-2-phenyl-2H-pyrazolo[4,3-c]pyridine-4,6-diol
Syringic acid
DL-Panthenol
N-(9-oxodecyl)acetamide
N1-(1H-1,2,3-benzotriazol-5-yl)-3,4,5-trimethoxybenzamide
Pantothenic acid
4-Hydroxyisoleucine
5-Methoxysalicylic acid
N-Acetylornithine
(4-benzoylpiperidino)[4-(tert-butyl)phenyl]methanone
Fumaric acid
Phenylpyruvic acid
N-Acetyl-L-leucine
1-(4-bromophenyl)-2-phenylethan-1-one
Nicotinuric Acid
D-(+)-Camphor
Citicoline
Porphobilinogen
1-(3-phenylpropanoyl)-4-piperidinecarboxylic acid
2-[6-(1H-benzo[d]imidazol-2-yl)-2-pyridyl]-1H-benzo[d]imidazole
N-Acetyl-L-phenylalanine
N-Acetylvaline
L-Adrenaline
L-Asparagine
Indole-3-acetamide
(±)5(6)-DiHET
DL-Stachydrine
2-(2-amino-3-methylbutanamido)-3-phenylpropanoic acid
2,7,7-trimethyl-5,6,7,8-tetrahydroquinolin-5-one oxime
1-(6-methyl-3-pyridyl)ethan-1-one O1-ethyloxime hydrochloride
PC O-40:11
WLK
Pyridoxine O-Glucoside
Acetaminophen glucuronide
TNK
Allantoin
Linustatin
Neosaxitoxin
N-Acetyl-L-glutamine
Benzo[E]pyrazolo[5,1-c][1,2,4]triazin-8-yl N,N-dimethylcarbamate
3-(3-pyridinyl)propanoic acid
Radicinin
2-[(carboxymethyl)(methyl)amino]-5-methoxybenzoic acid
2-Hydroxymyristic acid
Betaine
α,α-Trehalose
5-Hydroxymethyluracil
6,6-dimethyl-4-piperidino-5,6-dihydro-2H-thiine-2-thione
Rosmarinic acid
Kinetin
LPG 15:0
(±)12(13)-DiHOME
4-(methylthio)-6-phenyl-2-(3-pyridyl)pyrimidine-5-carbonitrile
6-Methylquinoline
Tetrahydrocorticosterone
13-HPODE
Alternariol
2-Linoleoyl glycerol
N-α-L-Acetyl-arginine
Hexanoylglycine
Ureidosuccinic acid
Orotic Acid
4-(cyclohexylmethyl)-6-(2-thienyl)-2,3-dihydropyridazin-3-one hydrate
LPG 15:1
2-Methylpentanedioic acid
Androsterone
L-(+)-Citrulline
trans-10-Heptadecenoic acid
Ala-Gln
Estrone sulfate
Deoxyribose 5-Phosphate
Citric acid
N-Acetyl-Asp-Glu
L-Threonic acid
Homocysteic acid
L-Pyroglutamic acid
N-(4-butyl-2-methylphenyl)-N'-[4-(4-methylpiperazino)phenyl]urea
1,3-dimethyl 2,4-bis(4-hydroxyphenyl)cyclobutane-1,3-dicarboxylate
L-Glutamic acid
Carbadox
L-Methionine Methyl Ester
mesaconic acid
Gentisic acid
Cholic acid
L-(-)-Glyceric acid
D-Gluconic acid
4-amino-2-(2,4-dimethoxyanilino)-5-pyrimidinecarbonitrile
Lactobionic acid
Choline
4-Methylcatechol
Bialaphos
Riboflavin-5-phosphate
1-allyl-4,5-diphenyl-2-(2-thienyl)-1H-imidazole
(±)10(11)-EpDPA
2,2-Dimethylsuccinic acid
Paracetamol
2-cyano-3-(4-hydroxyphenyl)acrylamide
Monocrotaline
1-Methyladenine
δ-Ribono-1,4-lactone
L-Arabinitol
Quinic acid
Pyridoxine
Dibenzoyl Thiamine
D-(-)-Quinic acid
Adenosine 3'5'-cyclic monophosphate
(2,6-dimethylmorpholino)(1-methyl-5-nitro-1H-pyrazol-4-yl)methanone
6-Keto-prostaglandin f1alpha
Dl-3,4-Dihydroxymandelic Acid
Desthiobiotin
D-Threose
Phe-Pro
N-Acetyl-DL-tryptophan
Phenylpropiolic acid
5-Methyl-2'-deoxycytidine
Scopoletin
3-hydroxy-3-methylpentanedioic acid
Indole-3-lactic acid
3-[4-methyl-1-(2-methylpropanoyl)-3-oxocyclohexyl]butanoic acid
Zeatin-7-N-glucoside
1-(4-nitrophenyl)piperidine
N-Acetyl-DL-glutamic acid
3,4,5-trihydroxycyclohex-1-ene-1-carboxylic acid
PC O-38:10
Isobutyryl carnitine
2-oxo-2H-chromene-3-carboxylic acid
Ouabain
3-methyl-5-phenylpyridazine
Urocanic acid
5-Methylcytosine
1,2,3,9-tetrahydro-4H-carbazol-4-one oxime
Gamma-Aminobutyric acid
D-(-)-Mannitol
Indole-3-propionic acid
(+/-)12(13)-DiHOME
L-threo-3-Phenylserine
D-Glucosamine
Skatole
N1-cyclooctyl-4-hydroxy-1-piperidinecarbothioamide
3-Methyl-2-oxobutanoic acid
δ-Gluconic acid δ-lactone
Ascorbic acid
Docosahexaenoic Acid
D-(+)-Glucose
L-Ascorbate
D-Tagatose
Riboflavin
L-Phenylalanine
Ethylmalonate
3-hydroxy-3,4-bis[(4-hydroxy-3-methoxyphenyl)methyl]oxolan-2-one
Octyl hydrogen phthalate
(S)-Nicotine
Isoquinoline
7-Methylxanthine
N-Acetylanthranilic acid
17(S)-HETE
D-(-)-Fructose
N-Acetyl-aspartic acid
Indole-3-acetic acid
3-(5,7-dimethoxy-4-oxo-4H-chromen-2-yl)propanoic acid
N-(4-oxo-4H-3,1-benzothiazin-2-yl)benzamide
Butylparaben
N-(2,5-diethoxy-4-morpholinophenyl)-4-methoxybenzenesulfonamide
(+/-)9-HpODE
3-(propan-2-yl)-octahydropyrrolo[1,2-a]pyrazine-1,4-dione
3-[3-(beta-D-Glucopyranosyloxy)-2-methoxyphenyl]propanoic acid
Cys-Gly
Vindoline
Diethyl phosphate
Dihydroroseoside
3-Pyridylacetic acid
Mupirocin
3-[3-(beta-D-Glucopyranosyloxy)-2-hydroxyphenyl]propanoic acid
2-[2-(1-isobutylcyclohexyl)-1-methylethylidene]hydrazine-1-carboxamide
(2R)-2-[(2R,5S)-5-[(2S)-2-hydroxybutyl]oxolan-2-yl]propanoic acid
1-(3,4-dimethoxyphenyl)ethan-1-one oxime
2-{1-[2-(1-benzothiophen-5-ylamino)-2-oxoethyl]cyclohexyl}acetic acid
Trehalose
phenazine-2-carboxylic acid
6-O-Isobutyryl-alpha-D-glucopyranosyl alpha-D-glucopyranoside
Xanthosine
MGDG O-10:0_2:0
2'-O-Methylguanosine
Corchorifatty acid F
Reserpine
Δ17-6-keto prostaglandin F1α
Geniposidic acid
2,3-dinor Prostaglandin E1
2-(2-acetyl-3,5-dihydroxyphenyl)acetic acid
Octopamine
Dl-3-Hydroxy-kynurenine
N-[4-(diethylamino)phenyl]-N'-phenylurea
Jasmonic acid
(+/-)9(10)-EpOME
4-acetyl-4-(ethoxycarbonyl)heptanedioic acid
L-Threonic acid Calcium Salt
Kynurenic acid
4-({[2-(2-oxo-1-imidazolidinyl)ethyl]imino}methyl)benzonitrile
LNH
Estriol 17-sulfate
beta-Nicotinamide mononucleotide
Quinaldic acid
13,14-Dihydro-15-keto Prostaglandin E2
3-Oxo-7alpha,12alpha-hydroxy-5beta-cholanoic acid
2-Hydroxyphenylalanine
4-Aminoindole
2-(Formylamino)Benzoic Acid
Adenine
SL 17:0;O/15:0;O
2-mercapto-4,6-dimethylnicotinonitrile
Metronidazole-OH
4-Methylhippuric acid
2-(Dimethylamino)Guanosine
2-[(butylamino)(imino)methyl]-1-oxohydrazinium-1-olate
Tazobactam sodium
Traumatic acid
Sulfamethazine
N-benzyl-N-isopropyl-N'-[4-(trifluoromethoxy)phenyl]urea
N-Acetyl-5-aminosalicylic acid
Oxoamide
Maltol
acetoacetate
N,N-dimethyl-5-nitro-6-[3-(trifluoromethyl)phenoxy]pyrimidin-4-amine
methyl 4-methyl-2-oxo-2H-pyran-6-carboxylate
Levodopa
4-chloro-N-[4-(morpholinosulfonyl)phenyl]benzamide
Nicotine
N-2-Hydroxycyclopentyladenosine
Pyridoxamine
Monolaurin
2-Phenylglycine
DNH
4- Carboxyphenylglycine
13-Hpotre(R)
Prostaglandin A2
12-oxo Phytodienoic Acid
(+/-)9,10-dihydroxy-12Z-octadecenoic acid
trans-2-Butene-1,4-dicarboxylic Acid
1-(4-methyl-2-pyridyl)pyrrolidine-2,5-dione
4-tert-Octylphenol
23-Nordeoxycholic acid
Tyramine
MGMG (18:2)
alpha-Farnesene
D-Raffinose
Linalool
3-hydroxy-4-methoxy-[2,2'-bipyridine]-6-carboxamide
4-Pregnen-17alpha,20alpha-Diol-3-One
2-Pyridylacetic acid
HLK
N1-[4-(aminosulfonyl)phenyl]-2,2-dimethylpropanamide
Royal jelly acid
N2,N2-Dimethylguanosine
Punicic Acid
AL 8810 Methyl ester
5-Methoxyindole-3-Carbaldehyde
Gamma-Caprolactone
N-(1,3-benzodioxol-5-yl)-2-methyl-5-(piperidinosulfonyl)-3-furamide
12,13-EODE
Palmitoleic Acid
indoline-2-carboxylic acid
3-Methoxybenzaldehyde
6-methyl-5-nitroquinoline
Hippuric acid
Gluconolactone
