# Supplementary material for: LC-MS based metabolomics identification of natural metabolites against Fusarium oxysporum
Source: Front Plant Sci. 2024 Sep 3;15:1435963. doi: 10.3389/fpls.2024.1435963 (PMC11405212; doi:10.3389/fpls.2024.1435963)
Supplement: Supplementary file 3 [file Table3.xlsx]

## Sheet: G1vs.G0
Table S3 The KEGG annotation of DRMs in different comparison groups
G1 vs. G0
MapID	MapTitle	Pvalue	x	y	n	N	EnrichDirect	MetaIDs	kegg_cpd_id
map00760	Nicotinate and nicotinamide metabolism	0.0149641	4	10	34	315	Over	Nicotinic acid; NAD+; Nicotinuric Acid; Fumaric acid	cpd:C00253,cpd:C00003,cpd:C05380,cpd:C00122
map00190	Oxidative phosphorylation	0.0317115	2	3	34	315	Over	NAD+; Fumaric acid	cpd:C00003,cpd:C00122
map00564	Glycerophospholipid metabolism	0.0591297	2	4	34	315	Over	Acetylcholine; Citicoline	cpd:C01996,cpd:C00307
map04024	cAMP signaling pathway	0.0614399	3	9	34	315	Over	Acetylcholine; L-Adrenaline; Serotonin	cpd:C01996,cpd:C00788,cpd:C00780
map00232	Caffeine metabolism	0.0919258	2	5	34	315	Over	1-Methyluric acid; Xanthine	cpd:C16359,cpd:C00385
map01065	Biosynthesis of alkaloids derived from histidine and purine	0.128275	3	12	34	315	Over	XMP; Xanthine; Fumaric acid	cpd:C00655,cpd:C00385,cpd:C00122
map04977	Vitamin digestion and absorption	0.154721	3	13	34	315	Over	Riboflavin; Pantothenic acid; NAD+	cpd:C00255,cpd:C00864,cpd:C00003
map04152	AMPK signaling pathway	0.168236	2	7	34	315	Over	Quercetin; NAD+	cpd:C00389,cpd:C00003
map00220	Arginine biosynthesis	0.209581	2	8	34	315	Over	N-Acetylornithine; Fumaric acid	cpd:C00437,cpd:C00122
map00960	Tropane, piperidine and pyridine alkaloid biosynthesis	0.209581	2	8	34	315	Over	Phenylpyruvic acid; Nicotinic acid	cpd:C00166,cpd:C00253
map00250	Alanine, aspartate and glutamate metabolism	0.251908	2	9	34	315	Over	L-Asparagine; Fumaric acid	cpd:C00152,cpd:C00122
map00260	Glycine, serine and threonine metabolism	0.251908	2	9	34	315	Over	Betaine; D-Serine	cpd:C00719,cpd:C00740
map01210	2-Oxocarboxylic acid metabolism	0.251908	2	9	34	315	Over	Phenylpyruvic acid; N-Acetylornithine	cpd:C00166,cpd:C00437
map01060	Biosynthesis of plant secondary metabolites	0.260703	6	37	34	315	Over	Phenylpyruvic acid; Nicotinic acid; L-Asparagine; XMP; Xanthine; Fumaric acid	cpd:C00166,cpd:C00253,cpd:C00152,cpd:C00655,cpd:C00385,cpd:C00122
map01066	Biosynthesis of alkaloids derived from terpenoid and polyketide	0.290938	1	3	34	315	Over	Fumaric acid	cpd:C00122
map00460	Cyanoamino acid metabolism	0.368208	1	4	34	315	Over	L-Asparagine	cpd:C00152
map00520	Amino sugar and nucleotide sugar metabolism	0.368208	1	4	34	315	Over	N-Acetylneuraminic acid	cpd:C00270
map00640	Propanoate metabolism	0.368208	1	4	34	315	Over	2-Hydroxybutyric acid	cpd:C05984
map00720	Carbon fixation pathways in prokaryotes	0.368208	1	4	34	315	Over	Fumaric acid	cpd:C00122
map00740	Riboflavin metabolism	0.368208	1	4	34	315	Over	Riboflavin	cpd:C00255
map01502	Vancomycin resistance	0.368208	1	4	34	315	Over	D-Serine	cpd:C00740
map02020	Two-component system	0.368208	1	4	34	315	Over	L-Adrenaline	cpd:C00788
map00360	Phenylalanine metabolism	0.3958	3	16	34	315	Over	Phenylpyruvic acid; N-Acetyl-L-phenylalanine; Fumaric acid	cpd:C00166,cpd:C03519,cpd:C00122
map00620	Pyruvate metabolism	0.437278	1	5	34	315	Over	Fumaric acid	cpd:C00122
map00623	Toluene degradation	0.437278	1	5	34	315	Over	o-Cresol	cpd:C01542
map00643	Styrene degradation	0.437278	1	5	34	315	Over	Fumaric acid	cpd:C00122
map00860	Porphyrin and chlorophyll metabolism	0.437278	1	5	34	315	Over	Porphobilinogen	cpd:C00931
map00941	Flavonoid biosynthesis	0.437278	1	5	34	315	Over	Quercetin	cpd:C00389
map00944	Flavone and flavonol biosynthesis	0.437278	1	5	34	315	Over	Quercetin	cpd:C00389
map01062	Biosynthesis of terpenoids and steroids	0.437278	1	5	34	315	Over	Fumaric acid	cpd:C00122
map01230	Biosynthesis of amino acids	0.443601	3	19	34	315	Over	Phenylpyruvic acid; N-Acetylornithine; L-Asparagine	cpd:C00166,cpd:C00437,cpd:C00152
map00020	Citrate cycle (TCA cycle)	0.498996	1	6	34	315	Over	Fumaric acid	cpd:C00122
map00052	Galactose metabolism	0.498996	1	6	34	315	Over	N-Acetyl-D-galactosamine	cpd:C01132
map00310	Lysine degradation	0.498996	1	6	34	315	Over	N6-Acetyl-L-lysine	cpd:C02727
map00362	Benzoate degradation	0.498996	1	6	34	315	Over	Resorcinol	cpd:C01751
map01061	Biosynthesis of phenylpropanoids	0.498996	1	6	34	315	Over	Fumaric acid	cpd:C00122
map00770	Pantothenate and CoA biosynthesis	0.498996	1	6	34	315	Over	Pantothenic acid	cpd:C00864
map04978	Mineral absorption	0.498996	1	6	34	315	Over	L-Asparagine	cpd:C00152
map01110	Biosynthesis of secondary metabolites	0.582071	10	76	34	315	Over	Phenylpyruvic acid; Riboflavin; Quercetin; Pantothenic acid; Nicotinic acid; N-Acetylornithine; Porphobilinogen; L-Asparagine; XMP; Xanthine	cpd:C00166,cpd:C00255,cpd:C00389,cpd:C00864,cpd:C00253,cpd:C00437,cpd:C00931,cpd:C00152,cpd:C00655,cpd:C00385
map02060	Phosphotransferase system (PTS)	0.603343	1	8	34	315	Over	N-Acetyl-D-galactosamine	cpd:C01132
map00380	Tryptophan metabolism	0.653777	2	14	34	315	Over	Serotonin; Indole-3-acetamide	cpd:C00780,cpd:C02693
map01064	Biosynthesis of alkaloids derived from ornithine, lysine and nicotinic acid	0.669716	2	15	34	315	Over	Nicotinic acid; Fumaric acid	cpd:C00253,cpd:C00122
map00350	Tyrosine metabolism	0.68645	2	16	34	315	Over	L-Adrenaline; Fumaric acid	cpd:C00788,cpd:C00122
map01100	Metabolic pathways	0.970434	21	189	34	315	Over	Phenylpyruvic acid; Riboflavin; Quercetin; Pantothenic acid; UMP; Betaine; D-Serine; Nicotinic acid; Cys-Gly; NAD+; N-Acetylornithine; o-Cresol; L-Adrenaline; Porphobilinogen; L-Asparagine; XMP; Serotonin; N-Acetylneuraminic acid; Citicoline; Xanthine; Fumaric acid	cpd:C00166,cpd:C00255,cpd:C00389,cpd:C00864,cpd:C00105,cpd:C00719,cpd:C00740,cpd:C00253,cpd:C01419,cpd:C00003,cpd:C00437,cpd:C01542,cpd:C00788,cpd:C00931,cpd:C00152,cpd:C00655,cpd:C00780,cpd:C00270,cpd:C00307,cpd:C00385,cpd:C00122

## Sheet: G5vs.G0
Table S3 The KEGG annotation of DRMs in different comparison groups
G5 vs. G0
MapID	MapTitle	Pvalue	x	y	n	N	EnrichDirect	MetaIDs	kegg_cpd_id
map01066	Biosynthesis of alkaloids derived from terpenoid and polyketide	0.00807472	3	3	64	315	Over	L-Malate; Citric acid; Fumaric acid	cpd:C00149,cpd:C00158,cpd:C00122
map01064	Biosynthesis of alkaloids derived from ornithine, lysine and nicotinic acid	0.0170886	7	15	64	315	Over	L-Glutamic acid; L-Malate; Citric acid; Nicotinic acid; (S)-Nicotine; L-Phenylalanine; Fumaric acid	cpd:C00025,cpd:C00149,cpd:C00158,cpd:C00253,cpd:C00745,cpd:C00079,cpd:C00122
map00720	Carbon fixation pathways in prokaryotes	0.0275628	3	4	64	315	Over	L-Malate; Citric acid; Fumaric acid	cpd:C00149,cpd:C00158,cpd:C00122
map02020	Two-component system	0.0275628	3	4	64	315	Over	L-Malate; Citric acid; L-Adrenaline	cpd:C00149,cpd:C00158,cpd:C00788
map00630	Glyoxylate and dicarboxylate metabolism	0.0335108	4	7	64	315	Over	L-Glutamic acid; mesaconic acid; L-Malate; Citric acid	cpd:C00025,cpd:C01732,cpd:C00149,cpd:C00158
map04066	HIF-1 signaling pathway	0.0407643	2	2	64	315	Over	Ascorbic acid; L-Ascorbate	cpd:C00072,cpd:C00072
map01120	Microbial metabolism in diverse environments	0.0583009	18	60	64	315	Over	Syringic acid; Gentisic acid; L-Glutamic acid; L-Malate; Citric acid; 4-Methylcatechol; Ascorbic acid; Pyridoxine; Inositol; Nicotinic acid; D-Gluconic acid; o-Toluic Acid; Resorcinol; 7-Methylxanthine; Vanillyl alcohol; L-Ascorbate; Terephthalic acid; Xanthine	cpd:C10833,cpd:C00628,cpd:C00025,cpd:C00149,cpd:C00158,cpd:C06730,cpd:C00072,cpd:C00314,cpd:C00137,cpd:C00253,cpd:C00257,cpd:C07215,cpd:C01751,cpd:C16353,cpd:C06317,cpd:C00072,cpd:C06337,cpd:C00385
map01062	Biosynthesis of terpenoids and steroids	0.058894	3	5	64	315	Over	L-Malate; Citric acid; Fumaric acid	cpd:C00149,cpd:C00158,cpd:C00122
map00480	Glutathione metabolism	0.0868844	4	9	64	315	Over	L-Glutamic acid; Ascorbic acid; L-Pyroglutamic acid; L-Ascorbate	cpd:C00025,cpd:C00072,cpd:C01879,cpd:C00072
map01200	Carbon metabolism	0.0868844	4	9	64	315	Over	mesaconic acid; L-Malate; Citric acid; D-Gluconic acid	cpd:C01732,cpd:C00149,cpd:C00158,cpd:C00257
map00020	Citrate cycle (TCA cycle)	0.100837	3	6	64	315	Over	L-Malate; Citric acid; Fumaric acid	cpd:C00149,cpd:C00158,cpd:C00122
map00053	Ascorbate and aldarate metabolism	0.100837	3	6	64	315	Over	Ascorbic acid; Inositol; L-Ascorbate	cpd:C00072,cpd:C00137,cpd:C00072
map00190	Oxidative phosphorylation	0.106144	2	3	64	315	Over	Riboflavin-5-phosphate; Fumaric acid	cpd:C00061,cpd:C00122
map00626	Naphthalene degradation	0.106144	2	3	64	315	Over	Gentisic acid; 4-Methylcatechol	cpd:C00628,cpd:C06730
map04977	Vitamin digestion and absorption	0.149094	5	13	64	315	Over	Riboflavin; Riboflavin-5-phosphate; Pantothenic acid; Ascorbic acid; L-Ascorbate	cpd:C00255,cpd:C00061,cpd:C00864,cpd:C00072,cpd:C00072
map00622	Xylene degradation	0.184724	2	4	64	315	Over	4-Methylcatechol; o-Toluic Acid	cpd:C06730,cpd:C07215
map00660	C5-Branched dibasic acid metabolism	0.184724	2	4	64	315	Over	L-Glutamic acid; mesaconic acid	cpd:C00025,cpd:C01732
map00740	Riboflavin metabolism	0.184724	2	4	64	315	Over	Riboflavin; Riboflavin-5-phosphate	cpd:C00255,cpd:C00061
map02010	ABC transporters	0.197857	5	15	64	315	Over	Choline; Betaine; Inositol; Maltotriose; L-Phenylalanine	cpd:C00114,cpd:C00719,cpd:C00137,cpd:C01835,cpd:C00079
map00333	Prodigiosin biosynthesis	0.203175	1	1	64	315	Over	Lauric Acid	cpd:C02679
map00521	Streptomycin biosynthesis	0.203175	1	1	64	315	Over	Inositol	cpd:C00137
map00562	Inositol phosphate metabolism	0.203175	1	1	64	315	Over	Inositol	cpd:C00137
map02025	Biofilm formation - Pseudomonas aeruginosa	0.203175	1	1	64	315	Over	cAMP	cpd:C00575
map02026	Biofilm formation - Escherichia coli	0.203175	1	1	64	315	Over	cAMP	cpd:C00575
map04010	MAPK signaling pathway	0.203175	1	1	64	315	Over	cAMP	cpd:C00575
map04014	Ras signaling pathway	0.203175	1	1	64	315	Over	cAMP	cpd:C00575
map04015	Rap1 signaling pathway	0.203175	1	1	64	315	Over	cAMP	cpd:C00575
map04020	Calcium signaling pathway	0.203175	1	1	64	315	Over	cAMP	cpd:C00575
map04062	Chemokine signaling pathway	0.203175	1	1	64	315	Over	cAMP	cpd:C00575
map04070	Phosphatidylinositol signaling system	0.203175	1	1	64	315	Over	Inositol	cpd:C00137
map04072	Phospholipase D signaling pathway	0.203175	1	1	64	315	Over	cAMP	cpd:C00575
map04111	Cell cycle - yeast	0.203175	1	1	64	315	Over	cAMP	cpd:C00575
map04113	Meiosis - yeast	0.203175	1	1	64	315	Over	cAMP	cpd:C00575
map00960	Tropane, piperidine and pyridine alkaloid biosynthesis	0.208025	3	8	64	315	Over	Nicotinic acid; (S)-Nicotine; L-Phenylalanine	cpd:C00253,cpd:C00745,cpd:C00079
map02060	Phosphotransferase system (PTS)	0.208025	3	8	64	315	Over	Ascorbic acid; D-Glucosamine; L-Ascorbate	cpd:C00072,cpd:C00329,cpd:C00072
map00232	Caffeine metabolism	0.268611	2	5	64	315	Over	7-Methylxanthine; Xanthine	cpd:C16353,cpd:C00385
map00620	Pyruvate metabolism	0.268611	2	5	64	315	Over	L-Malate; Fumaric acid	cpd:C00149,cpd:C00122
map00941	Flavonoid biosynthesis	0.268611	2	5	64	315	Over	Quercetin; Luteolin	cpd:C00389,cpd:C01514
map00944	Flavone and flavonol biosynthesis	0.268611	2	5	64	315	Over	Quercetin; Luteolin	cpd:C00389,cpd:C01514
map00966	Glucosinolate biosynthesis	0.268611	2	5	64	315	Over	3-Methyl-2-oxobutanoic acid; L-Phenylalanine	cpd:C00141,cpd:C00079
map01065	Biosynthesis of alkaloids derived from histidine and purine	0.272566	4	12	64	315	Over	L-Malate; Citric acid; Xanthine; Fumaric acid	cpd:C00149,cpd:C00158,cpd:C00385,cpd:C00122
map01110	Biosynthesis of secondary metabolites	0.316782	19	76	64	315	Over	Riboflavin; Quercetin; Riboflavin-5-phosphate; Pantothenic acid; L-Glutamic acid; L-Malate; Citric acid; Ascorbic acid; 3-Methyl-2-oxobutanoic acid; Nicotinic acid; D-Gluconic acid; Scopoletin; 7-Methylxanthine; L-Ascorbate; Traumatic acid; Luteolin; (S)-Nicotine; L-Phenylalanine; Xanthine	cpd:C00255,cpd:C00389,cpd:C00061,cpd:C00864,cpd:C00025,cpd:C00149,cpd:C00158,cpd:C00072,cpd:C00141,cpd:C00253,cpd:C00257,cpd:C01752,cpd:C16353,cpd:C00072,cpd:C16308,cpd:C01514,cpd:C00745,cpd:C00079,cpd:C00385
map00350	Tyrosine metabolism	0.334043	5	16	64	315	Over	Gentisic acid; Rosmarinic acid; Tyrosol; L-Adrenaline; Fumaric acid	cpd:C00628,cpd:C01850,cpd:C06044,cpd:C00788,cpd:C00122
map01070	Biosynthesis of plant hormones	0.334043	5	16	64	315	Over	Indole-3-acetic acid; L-Malate; Citric acid; L-Phenylalanine; Fumaric acid	cpd:C00954,cpd:C00149,cpd:C00158,cpd:C00079,cpd:C00122
map00052	Galactose metabolism	0.352498	2	6	64	315	Over	Inositol; D-Tagatose	cpd:C00137,cpd:C00795
map00362	Benzoate degradation	0.352498	2	6	64	315	Over	Gentisic acid; Resorcinol	cpd:C00628,cpd:C01751
map00430	Taurine and hypotaurine metabolism	0.352498	2	6	64	315	Over	L-Glutamic acid; Sulfoacetic acid	cpd:C00025,cpd:C14179
map00650	Butanoate metabolism	0.352498	2	6	64	315	Over	L-Glutamic acid; Fumaric acid	cpd:C00025,cpd:C00122
map00770	Pantothenate and CoA biosynthesis	0.352498	2	6	64	315	Over	Pantothenic acid; 3-Methyl-2-oxobutanoic acid	cpd:C00864,cpd:C00141
map00440	Phosphonate and phosphinate metabolism	0.365585	1	2	64	315	Over	Bialaphos	cpd:C06457
map00624	Polycyclic aromatic hydrocarbon degradation	0.365585	1	2	64	315	Over	Terephthalic acid	cpd:C06337
map00910	Nitrogen metabolism	0.365585	1	2	64	315	Over	L-Glutamic acid	cpd:C00025
map02024	Quorum sensing	0.365585	1	2	64	315	Over	L-Adrenaline	cpd:C00788
map01061	Biosynthesis of phenylpropanoids	0.379479	5	18	64	315	Over	L-Malate; Citric acid; Scopoletin; L-Phenylalanine; Fumaric acid	cpd:C00149,cpd:C00158,cpd:C01752,cpd:C00079,cpd:C00122
map00250	Alanine, aspartate and glutamate metabolism	0.394299	3	9	64	315	Over	L-Glutamic acid; Citric acid; Fumaric acid	cpd:C00025,cpd:C00158,cpd:C00122
map01210	2-Oxocarboxylic acid metabolism	0.394299	3	9	64	315	Over	Citric acid; 3-Methyl-2-oxobutanoic acid; L-Phenylalanine	cpd:C00158,cpd:C00141,cpd:C00079
map00332	Carbapenem biosynthesis	0.495306	1	3	64	315	Over	L-Glutamic acid	cpd:C00025
map00471	D-Glutamine and D-glutamate metabolism	0.495306	1	3	64	315	Over	L-Glutamic acid	cpd:C00025
map00524	Neomycin, kanamycin and gentamicin biosynthesis	0.495306	1	3	64	315	Over	L-Glutamic acid	cpd:C00025
map00780	Biotin metabolism	0.495306	1	3	64	315	Over	Desthiobiotin	cpd:C01909
map01057	Biosynthesis of type II polyketide products	0.495306	1	3	64	315	Over	Riboflavin-5-phosphate	cpd:C00061
map00940	Phenylpropanoid biosynthesis	0.633432	2	7	64	315	Over	Scopoletin; L-Phenylalanine	cpd:C01752,cpd:C00079
map00220	Arginine biosynthesis	0.666756	2	8	64	315	Over	L-Glutamic acid; Fumaric acid	cpd:C00025,cpd:C00122
map00627	Aminobenzoate degradation	0.731799	3	13	64	315	Over	Syringic acid; Vanillyl alcohol; Terephthalic acid	cpd:C10833,cpd:C06317,cpd:C06337
map01220	Degradation of aromatic compounds	0.731799	3	13	64	315	Over	4-Methylcatechol; o-Toluic Acid; Terephthalic acid	cpd:C06730,cpd:C07215,cpd:C06337
map01130	Biosynthesis of antibiotics	0.789326	8	34	64	315	Over	L-Malate; Citric acid; 3-Methyl-2-oxobutanoic acid; Inositol; D-Gluconic acid; Bialaphos; L-Phenylalanine; Lauric Acid	cpd:C00149,cpd:C00158,cpd:C00141,cpd:C00137,cpd:C00257,cpd:C06457,cpd:C00079,cpd:C02679

## Sheet: G9vs.G0
Table S3 The KEGG annotation of DRMs in different comparison groups
G9 vs. G0
MapID	MapTitle	Pvalue	x	y	n	N	EnrichDirect	MetaIDs	kegg_cpd_id
map00520	Amino sugar and nucleotide sugar metabolism	0.0765247	3	4	92	315	Over	D-Glucosamine; UDP-N-acetylglucosamine; N-Acetylneuraminic acid	cpd:C00329,cpd:C00043,cpd:C00270
map00592	alpha-Linolenic acid metabolism	0.0765247	3	4	92	315	Over	13(S)-HOTrE; Traumatic acid; Jasmonic acid	cpd:C16316,cpd:C16308,cpd:C08491
map04075	Plant hormone signal transduction	0.0765247	3	4	92	315	Over	Indole-3-acetic acid; Gibberellin A4; Jasmonic acid	cpd:C00954,cpd:C11864,cpd:C08491
map04024	cAMP signaling pathway	0.128861	5	9	92	315	Over	Prostaglandin E2; 5'-Adenylic acid; Acetylcholine; Adenosine; L-Adrenaline	cpd:C00584,cpd:C00020,cpd:C01996,cpd:C00212,cpd:C00788
map00330	Arginine and proline metabolism	0.148205	7	15	92	315	Over	L-Glutamate; S-Adenosyl-L-methionine; L-Hydroxyproline; Creatinine; Creatine; 4-Guanidinobutyric acid; 5-Aminopentanoate	cpd:C00025,cpd:C00019,cpd:C01157,cpd:C00791,cpd:C00300,cpd:C01035,cpd:C00431
map02010	ABC transporters	0.148205	7	15	92	315	Over	Norfloxacin; L-Threonine; Inositol; Trehalose; Taurine; Biotin; Sucrose	cpd:C06687,cpd:C00188,cpd:C00137,cpd:C01083,cpd:C00245,cpd:C00120,cpd:C00089
map00643	Styrene degradation	0.151029	3	5	92	315	Over	acetoacetate; Styrene; 2-Phenylacetamide	cpd:C00164,cpd:C07083,cpd:C02505
map00908	Zeatin biosynthesis	0.151029	3	5	92	315	Over	S-Adenosyl-L-methionine; 5'-Adenylic acid; Adenine	cpd:C00019,cpd:C00020,cpd:C00147
map00524	Neomycin, kanamycin and gentamicin biosynthesis	0.205252	2	3	92	315	Over	L-Glutamate; UDP-N-acetylglucosamine	cpd:C00025,cpd:C00043
map00626	Naphthalene degradation	0.205252	2	3	92	315	Over	Gentisic acid; 4-Methylcatechol	cpd:C00628,cpd:C06730
map00780	Biotin metabolism	0.205252	2	3	92	315	Over	Desthiobiotin; Biotin	cpd:C01909,cpd:C00120
map00350	Tyrosine metabolism	0.256658	7	16	92	315	Over	acetoacetate; Gentisic acid; Levodopa; Tyramine; Rosmarinic acid; Tyrosol; L-Adrenaline	cpd:C00164,cpd:C00628,cpd:C00355,cpd:C00483,cpd:C01850,cpd:C06044,cpd:C00788
map00521	Streptomycin biosynthesis	0.292063	1	1	92	315	Over	Inositol	cpd:C00137
map00523	Polyketide sugar unit biosynthesis	0.292063	1	1	92	315	Over	Maltol	cpd:C11918
map00540	Lipopolysaccharide biosynthesis	0.292063	1	1	92	315	Over	UDP-N-acetylglucosamine	cpd:C00043
map00562	Inositol phosphate metabolism	0.292063	1	1	92	315	Over	Inositol	cpd:C00137
map00633	Nitrotoluene degradation	0.292063	1	1	92	315	Over	4-Methylphenol	cpd:C01468
map00909	Sesquiterpenoid and triterpenoid biosynthesis	0.292063	1	1	92	315	Over	alpha-Farnesene	cpd:C09665
map00920	Sulfur metabolism	0.292063	1	1	92	315	Over	Taurine	cpd:C00245
map04070	Phosphatidylinositol signaling system	0.292063	1	1	92	315	Over	Inositol	cpd:C00137
map04071	Sphingolipid signaling pathway	0.292063	1	1	92	315	Over	Adenosine	cpd:C00212
map04122	Sulfur relay system	0.292063	1	1	92	315	Over	S-Adenosyl-L-methionine	cpd:C00019
map04810	Regulation of actin cytoskeleton	0.292063	1	1	92	315	Over	Acetylcholine	cpd:C01996
map00052	Galactose metabolism	0.362952	3	6	92	315	Over	Inositol; D-Tagatose; Sucrose	cpd:C00137,cpd:C00795,cpd:C00089
map00950	Isoquinoline alkaloid biosynthesis	0.420752	3	7	92	315	Over	Levodopa; Tyramine; Colchicine	cpd:C00355,cpd:C00483,cpd:C07592
map04974	Protein digestion and absorption	0.485471	4	10	92	315	Over	L-Threonine; Tyramine; Methionine; 4-Methylphenol	cpd:C00188,cpd:C00483,cpd:C00073;cpd:C01733,cpd:C01468
map00642	Ethylbenzene degradation	0.499484	1	2	92	315	Over	Styrene	cpd:C07083
map00901	Indole alkaloid biosynthesis	0.499484	1	2	92	315	Over	Vindoline	cpd:C01626
map00904	Diterpenoid biosynthesis	0.499484	1	2	92	315	Over	Gibberellin A4	cpd:C11864
map00910	Nitrogen metabolism	0.499484	1	2	92	315	Over	L-Glutamate	cpd:C00025
map02024	Quorum sensing	0.499484	1	2	92	315	Over	L-Adrenaline	cpd:C00788
map04068	FoxO signaling pathway	0.499484	1	2	92	315	Over	5'-Adenylic acid	cpd:C00020
map04973	Carbohydrate digestion and absorption	0.499484	1	2	92	315	Over	Sucrose	cpd:C00089
map01110	Biosynthesis of secondary metabolites	0.504758	25	76	92	315	Over	L-Glutamate; Riboflavin; S-Adenosyl-L-methionine; L-Threonine; Pantothenic acid; Xanthosine; alpha-Farnesene; Levodopa; 5'-Adenylic acid; Tyramine; Methionine; Kaempferol; Nicotinic acid; Gluconolactone; Gibberellin A4; Vanillin; L-Histidinol; Scopoletin; Nicotine; Trehalose; Geniposidic acid; Theophylline; Traumatic acid; Colchicine; Jasmonic acid	cpd:C00025,cpd:C00255,cpd:C00019,cpd:C00188,cpd:C00864,cpd:C01762,cpd:C09665,cpd:C00355,cpd:C00020,cpd:C00483,cpd:C00073;cpd:C01733,cpd:C05903,cpd:C00253,cpd:C00198,cpd:C11864,cpd:C00755,cpd:C00860,cpd:C01752,cpd:C00745,cpd:C01083,cpd:C11673,cpd:C07130,cpd:C16308,cpd:C07592,cpd:C08491
map00500	Starch and sucrose metabolism	0.58317	2	4	92	315	Over	Trehalose; Sucrose	cpd:C01083,cpd:C00089
map00564	Glycerophospholipid metabolism	0.58317	2	4	92	315	Over	Acetylcholine; Citicoline	cpd:C01996,cpd:C00307
map00622	Xylene degradation	0.58317	2	4	92	315	Over	4-Methylcatechol; Cuminaldehyde	cpd:C06730,cpd:C06577
map02020	Two-component system	0.58317	2	4	92	315	Over	acetoacetate; L-Adrenaline	cpd:C00164,cpd:C00788
map00230	Purine metabolism	0.601376	8	22	92	315	Over	Xanthosine; 5'-Adenylic acid; 2'-Deoxyadenosine; Adenosine; 2'-Deoxyguanosine; Uric acid; Deoxyguanosine; Adenine	cpd:C01762,cpd:C00020,cpd:C00559,cpd:C00212,cpd:C00330,cpd:C00366,cpd:C00330,cpd:C00147
map00232	Caffeine metabolism	0.631421	2	5	92	315	Over	Xanthosine; Theophylline	cpd:C01762,cpd:C07130
map00261	Monobactam biosynthesis	0.631421	2	5	92	315	Over	S-Adenosyl-L-methionine; L-Threonine	cpd:C00019,cpd:C00188
map00270	Cysteine and methionine metabolism	0.631421	2	5	92	315	Over	S-Adenosyl-L-methionine; Methionine	cpd:C00019,cpd:C00073;cpd:C01733
map00623	Toluene degradation	0.631421	2	5	92	315	Over	4-Methylcatechol; 4-Methylphenol	cpd:C06730,cpd:C01468
map00860	Porphyrin and chlorophyll metabolism	0.631421	2	5	92	315	Over	L-Glutamate; L-Threonine	cpd:C00025,cpd:C00188
map00980	Metabolism of xenobiotics by cytochrome P450	0.631421	2	5	92	315	Over	Nicotine; NNK	cpd:C00745,cpd:C16453
map02060	Phosphotransferase system (PTS)	0.696058	3	8	92	315	Over	D-Glucosamine; Trehalose; Sucrose	cpd:C00329,cpd:C01083,cpd:C00089
map01061	Biosynthesis of phenylpropanoids	0.723779	3	9	92	315	Over	Kaempferol; Scopoletin; Vanillin	cpd:C05903,cpd:C01752,cpd:C00755
map01120	Microbial metabolism in diverse environments	0.758051	19	60	92	315	Over	Syringic acid; acetoacetate; L-Glutamate; Gentisic acid; L-Threonine; 4-Methylcatechol; 2-Aminobenzenesulfonic acid; Inositol; Nicotinic acid; Styrene; Cuminaldehyde; Gluconolactone; Vanillin; 4-Methylphenol; Pyridoxamine; Benzamide; Uric acid; Theophylline; 2-Phenylacetamide	cpd:C10833,cpd:C00164,cpd:C00025,cpd:C00628,cpd:C00188,cpd:C06730,cpd:C06333,cpd:C00137,cpd:C00253,cpd:C07083,cpd:C06577,cpd:C00198,cpd:C00755,cpd:C01468,cpd:C00534,cpd:C09815,cpd:C00366,cpd:C07130,cpd:C02505
map00340	Histidine metabolism	0.772755	5	15	92	315	Over	L-Glutamate; Anserine; L-Histidinol; Imidazoleacetic acid; Methylimidazoleacetic acid	cpd:C00025,cpd:C01262,cpd:C00860,cpd:C02835,cpd:C05828
map01070	Biosynthesis of plant hormones	0.785885	5	16	92	315	Over	Indole-3-acetic acid; S-Adenosyl-L-methionine; 5'-Adenylic acid; Methionine; Jasmonic acid	cpd:C00954,cpd:C00019,cpd:C00020,cpd:C00073;cpd:C01733,cpd:C08491
map00332	Carbapenem biosynthesis	1	1	3	92	315	Over	L-Glutamate	cpd:C00025
map00471	D-Glutamine and D-glutamate metabolism	1	1	3	92	315	Over	L-Glutamate	cpd:C00025
map00550	Peptidoglycan biosynthesis	1	1	3	92	315	Over	UDP-N-acetylglucosamine	cpd:C00043
map00760	Nicotinate and nicotinamide metabolism	1	3	10	92	315	Over	beta-Nicotinamide mononucleotide; Nicotinic acid; Nicotinuric Acid	cpd:C00455,cpd:C00253,cpd:C05380
map00902	Monoterpenoid biosynthesis	1	1	3	92	315	Over	Geniposidic acid	cpd:C11673
map00970	Aminoacyl-tRNA biosynthesis	1	3	10	92	315	Over	L-Glutamate; L-Threonine; Methionine	cpd:C00025,cpd:C00188,cpd:C00073;cpd:C01733

## Sheet: Common KEGG pathways
Table S3 The KEGG annotation of DRMs in different comparison groups
Common KEGG pathways in three comparison groups
MapTitle	G1.vs.G0			G5.vs.G0			G9.vs.G0
	Pvalue	x	y	Pvalue	x	y	Pvalue	x	y
Caffeine metabolism	0.0919258	2	5	0.268611	2	5	0.631421	2	5
Biosynthesis of phenylpropanoids	1	2	18	0.379479	5	18	1	3	18
Galactose metabolism	0.498996	1	6	0.352498	2	6	0.362952	3	6
Biosynthesis of secondary metabolites	0.582071	10	76	0.316782	19	76	0.504758	25	76
Phosphotransferase system (PTS)	0.603343	1	8	0.208025	3	8	0.696058	3	8
Tyrosine metabolism	0.68645	2	16	0.334043	5	16	0.256658	7	16
