# Supplementary material for: LC-MS based metabolomics identification of natural metabolites against Fusarium oxysporum
Source: Front Plant Sci. 2024 Sep 3;15:1435963. doi: 10.3389/fpls.2024.1435963 (PMC11405212; doi:10.3389/fpls.2024.1435963)
Supplement: Supplementary file 4 [file Table4.xlsx]

## Sheet: 549 DRMs
Table S4 The correlation analysis between DRMs content and TFW grade
Name	G1 vs G0				G5 vs G0				G9 vs G0				Correlation
	log2FC	Pvalue	VIP		log2FC	Pvalue	VIP		log2FC	Pvalue	VIP		Corr coef	Pvalue
3-(4-fluorophenoxy)-1-(1,4-thiazinan-4-yl)propan-1-one	-1.25146	0.012528	1.15124		-2.22616	0.00325224	2.01053		-3.42136	0.000256751	2.11462		-0.872179	2.81e-08
Alternariol	-0.263274	0.60321	0.121916		-1.91477	0.00227769	1.27453		-5.64787	8.80579e-07	2.20378		-0.866795	4.3e-08
2-Hydroxyphenylalanine	-0.721783	0.0201053	0.448469		-1.82096	0.0752496	1.68143		-3.09903	0.00206256	1.51538		-0.866795	4.3e-08
Dibenzoyl Thiamine	-0.855387	0.105017	0.716182		-1.5676	0.0207452	1.42715		-5.16378	5.96586e-10	2.15312		-0.834492	4e-07
3-[4-methyl-1-(2-methylpropanoyl)-3-oxocyclohexyl]butanoic acid	-0.772574	0.0430828	0.800433		-1.16594	0.0278634	1.30835		-3.49166	2.03005e-06	2.20509		-0.829108	5.54e-07
4-(cyclohexylmethyl)-6-(2-thienyl)-2,3-dihydropyridazin-3-one hydrate	-0.794905	0.13114	0.750719		-2.1874	0.00397705	1.96774		-3.28901	7.77543e-05	1.89923		-0.81834	1.03e-06
phenazine-2-carboxylic acid	-0.807191	0.0308778	0.574204		-0.785249	0.0355087	0.577004		-4.49515	0.000232227	2.18447		-0.812957	1.38e-06
2-(Formylamino)Benzoic Acid	-0.297949	0.692928	0.845808		-1.49237	0.0555257	1.23071		-2.79663	0.00264373	1.8342		-0.791421	4.11e-06
6,6-dimethyl-4-piperidino-5,6-dihydro-2H-thiine-2-thione	-0.731	0.156043	0.669804		-2.16698	0.00119265	1.32641		-3.64366	0.00367574	1.9346		-0.786038	5.3e-06
Phenylpropiolic acid	-1.16019	0.0554253	0.952091		-1.94313	0.0268481	1.85442		-3.27107	0.000191276	1.74958		-0.786038	5.3e-06
Ouabain	-0.873266	0.252242	0.815177		-1.92667	0.0328168	1.39498		-4.14548	0.000493373	1.9897		-0.77527	8.61e-06
Rosmarinic acid	-0.759345	0.144046	0.988926		-2.57597	0.00122854	2.18817		-3.5257	0.000178938	1.84129		-0.769886	1.09e-05
Linustatin	-2.88779	0.0425641	1.57664		-3.8281	0.0092002	2.16874		-5.3964	0.00269687	1.91966		-0.764502	1.36e-05
N-Acetyl-Asp-Glu	-0.942215	0.227134	0.898669		-2.21813	0.00872429	1.79579		-3.19359	0.000768029	1.8095		-0.759118	1.7e-05
(±)12(13)-DiHOME	0.0129455	0.935049	0.305544		-1.27647	0.00154701	2.29586		-0.98875	0.00389363	1.22		-0.753735	2.11e-05
4-amino-2-(2,4-dimethoxyanilino)-5-pyrimidinecarbonitrile	-0.718722	0.216184	0.727599		-1.94687	0.0131839	1.55437		-4.27529	4.41286e-05	1.92091		-0.753735	2.11e-05
4-Methylhippuric acid	-0.0253585	0.976588	0.906367		-0.966481	0.0522225	1.35144		-1.74195	0.00354746	1.66217		-0.748351	2.61e-05
Benzyl 6-O-beta-D-glucopyranosyl-beta-D-glucopyranoside	-1.59051	0.00136047	1.13147		-0.10966	0.184383	1.04903		-4.17692	1.56214e-05	2.0456		-0.742967	3.2e-05
N-(2,5-diethoxy-4-morpholinophenyl)-4-methoxybenzenesulfonamide	-0.758631	0.0524801	0.802176		-0.687367	0.0965784	1.38712		-2.84833	1.00806e-05	1.89235		-0.742967	3.2e-05
Benzo[E]pyrazolo[5,1-c][1,2,4]triazin-8-yl N,N-dimethylcarbamate	-0.792817	0.105765	1.18829		-1.87969	2.04028e-05	1.85207		-1.92014	0.00978989	1.66263		-0.737583	3.91e-05
Estrone sulfate	-0.932346	0.169538	0.924438		-2.13977	0.00644295	1.59545		-3.90137	7.83503e-05	1.87034		-0.737583	3.91e-05
5-acetyl-2,6-dimethyl-1,2,3,4-tetrahydropyridin-4-one	-1.20637	0.00152033	1.25882		-0.784643	0.0660795	1.80239		-2.47429	1.77372e-06	1.81456		-0.737583	3.91e-05
Scopoletin	-1.19631	0.055134	0.989671		-1.89899	0.0272049	1.637		-3.33122	0.00241108	1.71232		-0.732199	4.75e-05
D-(+)-Glucose	0.357824	0.601427	0.443921		-1.40588	0.0398114	1.28388		-3.30431	0.000179378	1.64648		-0.732199	4.75e-05
Acetaminophen glucuronide	-1.52876	0.0417176	1.10697		-1.99622	0.014434	2.00618		-4.03769	0.000185611	1.78707		-0.726816	5.76e-05
Dl-3-Hydroxy-kynurenine	-0.80255	0.101576	0.787392		-0.952186	0.0538199	1.12183		-4.01958	0.000630327	1.99062		-0.726816	5.76e-05
Pantothenic acid	-1.27431	0.0201892	1.50079		-1.39362	0.0189845	1.71082		-2.29687	0.00102019	1.77707		-0.716048	8.33e-05
3-hydroxy-3-methylpentanedioic acid	-0.787244	0.269809	1.36355		-2.67918	0.0276578	1.50465		-3.80967	0.00460754	1.66946		-0.716048	8.33e-05
1,4-dihydroxy-1,4-dimethyl-7-(propan-2-ylidene)-decahydroazulen-6-one	-1.2929	0.0131258	1.3235		-0.473389	0.178956	0.988749		-3.12942	8.80635e-06	2.05494		-0.70528	0.00011855
Indole-3-acetic acid	-0.0253585	0.976588	0.555347		-1.32453	0.0493821	1.6071		-1.93526	0.00757522	1.32638		-0.699896	0.000140647
2,3-dinor Prostaglandin E1	0.497692	0.111187	0.737025		-0.666182	0.0365787	1.26277		-1.14195	0.000490159	1.38747		-0.699896	0.000140647
3-(propan-2-yl)-octahydropyrrolo[1,2-a]pyrazine-1,4-dione	-1.766	0.0539391	0.92448		-0.461265	0.176095	1.16186		-5.65787	1.59501e-05	1.9472		-0.694513	0.000166261
Neosaxitoxin	-1.25768	0.0430224	1.2074		-2.50904	0.00164852	2.5414		-2.90141	4.96806e-05	1.67351		-0.689129	0.000195854
4-Hydroxyisoleucine	-1.39239	0.0211897	1.56254		-1.40612	0.0212994	1.64099		-2.40552	0.00115261	1.75106		-0.689129	0.000195854
3-[3-(beta-D-Glucopyranosyloxy)-2-hydroxyphenyl]propanoic acid	-1.25836	0.0607484	1.35642		-0.816143	0.081534	1.25758		-2.73144	5.83268e-05	1.79393		-0.689129	0.000195854
2-Pyridylacetic acid	1.42225	0.631303	1.28092		-1.3958	0.235382	0.855178		-2.84195	0.0209498	1.14662		-0.683745	0.000229939
3-[3-(beta-D-Glucopyranosyloxy)-2-methoxyphenyl]propanoic acid	-0.655322	0.0954437	0.684016		-0.282355	0.371924	0.42288		-3.20863	1.86248e-05	2.0584		-0.678361	0.000269076
6-O-Isobutyryl-alpha-D-glucopyranosyl alpha-D-glucopyranoside	-0.327126	0.187755	0.93928		-0.790235	0.179372	0.884265		-2.98384	0.000249337	1.76552		-0.678361	0.000269076
Paracetamol	-0.976006	0.0697888	1.4718		-1.08372	0.0185004	1.33104		-2.17681	0.000250587	1.86378		-0.672977	0.000313883
(2,6-dimethylmorpholino)(1-methyl-5-nitro-1H-pyrazol-4-yl)methanone	-1.80815	0.0542793	1.47363		-2.19498	0.0218595	1.75316		-3.92007	0.000620682	1.69558		-0.672977	0.000313883
(+/-)9(10)-EpOME	0.343358	0.225457	0.462094		-0.879042	0.0548998	1.39894		-1.66406	0.000991455	1.45224		-0.66221	0.000423267
L-Threonic acid Calcium Salt	-0.603465	0.34465	0.554057		-1.00387	0.0984284	1.35009		-2.58932	0.00109742	1.67012		-0.66221	0.000423267
4-Aminoindole	-1.64952	0.0718297	1.24976		-1.22552	0.13082	1.31927		-3.44414	0.00245605	1.84006		-0.66221	0.000423267
4-acetyl-4-(ethoxycarbonyl)heptanedioic acid	-2.29336	0.0756926	1.10947		-1.07715	0.141314	1.35018		-5.03292	0.00102833	1.75732		-0.656826	0.000489383
Pyridoxine O-Glucoside	-1.44035	0.0406019	1.20446		-1.70614	0.0251399	1.76951		-3.46976	0.000370073	1.77264		-0.651442	0.000564256
D-Tagatose	-1.38425	0.057846	1.39687		-1.50052	0.0410025	1.60157		-2.35345	0.00373898	1.72444		-0.651442	0.000564256
2-{1-[2-(1-benzothiophen-5-ylamino)-2-oxoethyl]cyclohexyl}acetic acid	-2.01991	0.0861097	1.10615		-1.88473	0.0835977	1.32667		-5.44437	0.000186482	1.83819		-0.651442	0.000564256
Kynurenic acid	-0.254335	0.507847	0.962432		-0.773554	0.142579	0.930545		-2.12327	0.0011529	1.74691		-0.651442	0.000564256
4-({[2-(2-oxo-1-imidazolidinyl)ethyl]imino}methyl)benzonitrile	-0.809406	0.0388044	1.07034		-0.424105	0.187471	0.70393		-2.37138	0.00121878	1.92913		-0.651442	0.000564256
Prostaglandin A2	-2.43874	0.0547365	1.74857		-1.80459	0.113792	1.42907		-3.61914	0.0102258	1.74069		-0.651442	0.000564256
Reserpine	-0.971403	0.193008	0.888316		-1.40863	0.0599562	1.46087		-4.06561	0.000352688	1.84924		-0.646058	0.00064883
α,α-Trehalose	-0.459245	0.0980552	0.930423		-1.71876	0.000730977	2.47194		-1.13584	0.01892	1.33561		-0.640674	0.000744128
Citicoline	-1.48844	0.0293615	1.52098		-0.872843	0.0828569	1.25996		-3.60847	8.49324e-05	1.89187		-0.640674	0.000744128
(+/-)9-HpODE	0.359807	0.309826	0.472515		-0.503068	0.141098	0.977166		-2.49559	1.39105e-05	1.74985		-0.640674	0.000744128
1-(4-methyl-2-pyridyl)pyrrolidine-2,5-dione	-0.122787	0.361179	0.547634		-0.35058	0.185379	0.576395		-1.59378	0.0120256	1.64066		-0.635291	0.000851255
PC O-38:10	-0.384257	0.561524	0.893605		-1.33404	0.0297327	1.75759		-1.54037	0.0158344	1.48648		-0.629907	0.000971399
3-(5,7-dimethoxy-4-oxo-4H-chromen-2-yl)propanoic acid	-0.977198	0.0482885	1.29853		-0.785134	0.0673525	1.51628		-2.38541	7.49152e-07	1.80754		-0.629907	0.000971399
2-[2-(1-isobutylcyclohexyl)-1-methylethylidene]hydrazine-1-carboxamide	0.298579	0.881525	0.303073		1.63773	0.978114	0.589421		-4.91933	7.05628e-05	1.70809		-0.629907	0.000971399
Zeatin-7-N-glucoside	-1.27592	0.0677711	1.19487		-1.74134	0.0280709	1.69535		-2.8849	0.000882159	1.67496		-0.624523	0.00110584
Riboflavin	-0.889964	0.0231204	1.26316		-1.09028	0.0410438	1.98486		-1.32618	0.00174693	1.36998		-0.624523	0.00110584
Jasmonic acid	0.371134	0.777815	0.163421		-0.920224	0.0523085	1.45645		-1.58466	0.000837247	1.32818		-0.624523	0.00110584
2-[(carboxymethyl)(methyl)amino]-5-methoxybenzoic acid	-0.540075	0.161141	0.535651		-1.44117	0.000379038	1.10783		-1.54933	0.0547125	1.55249		-0.619139	0.00125595
Monocrotaline	-1.60126	0.158435	0.968062		-2.55472	0.0190813	1.84596		-5.02382	0.00123104	1.71792		-0.619139	0.00125595
Octopamine	-0.882912	0.0349474	1.69449		-0.736908	0.0475571	1.26353		-1.48682	0.000588249	1.78332		-0.619139	0.00125595
4-chloro-N-[4-(morpholinosulfonyl)phenyl]benzamide	-0.185142	0.318702	0.851358		-0.44349	0.060761	0.732195		-1.36601	0.00710444	1.64627		-0.619139	0.00125595
Syringic acid	-1.15892	0.017759	1.40546		-2.01272	0.000337774	2.28215		-1.45716	0.0224011	1.48006		-0.613755	0.00142319
2'-O-Methylguanosine	-0.490349	0.153845	1.00891		-0.241635	0.337129	0.858855		-1.56752	0.000282441	1.72075		-0.613755	0.00142319
L-threo-3-Phenylserine	-0.744345	0.13619	0.923979		-1.21135	0.036656	1.10949		-1.60836	0.0520888	1.37101		-0.608372	0.00160913
Nicotinuric Acid	-1.74763	0.0275999	1.21251		-0.155282	0.351159	0.900306		-3.05005	0.00141051	1.66879		-0.608372	0.00160913
3-(4-chlorophenyl)-5-(3-phenyl-1H-pyrazol-4-yl)-1,2,4-oxadiazole	-3.01522	0.00116615	2.10798		-0.372759	0.21046	1.25648		-3.37502	0.000654133	1.68546		-0.602988	0.00181545
N-[4-(diethylamino)phenyl]-N'-phenylurea	-0.442724	0.455449	0.580212		-0.583319	0.176989	1.20394		-3.38634	0.000801844	1.59732		-0.602988	0.00181545
2-mercapto-4,6-dimethylnicotinonitrile	-0.258872	0.527743	0.642897		-0.669947	0.158671	1.01634		-1.64308	0.00324557	1.58771		-0.602988	0.00181545
2-[(butylamino)(imino)methyl]-1-oxohydrazinium-1-olate	-0.423795	0.452216	0.614261		-0.479043	0.605377	0.413298		-2.86042	0.00457743	1.5437		-0.602988	0.00181545
Geniposidic acid	-1.21578	0.0718376	0.839509		1.65801	0.969999	1.18923		-3.09791	0.000482456	1.41984		-0.597604	0.00204393
Butylparaben	0.204574	0.905137	0.102084		-0.338019	0.233585	0.82275		-1.67806	4.71944e-06	1.65789		-0.59222	0.00229646
Diethyl phosphate	3.29454	0.733599	0.921474		-0.897625	0.0623054	0.535335		-3.36918	3.9818e-05	1.11343		-0.59222	0.00229646
SL 17:0;O/15:0;O	0.674628	0.214301	0.550452		-0.98151	0.0613032	1.54488		-2.07604	0.00316174	1.21465		-0.59222	0.00229646
Vindoline	-1.11946	0.12425	0.821425		0.0775795	0.296439	1.03436		-4.67668	3.64909e-05	1.80118		-0.586836	0.00257505
(2R)-2-[(2R,5S)-5-[(2S)-2-hydroxybutyl]oxolan-2-yl]propanoic acid	0.290542	0.274967	0.609796		-0.306774	0.226142	1.06457		-1.01963	9.64903e-05	1.33804		-0.586836	0.00257505
2-(Dimethylamino)Guanosine	-0.311484	0.539444	0.768639		-0.676617	0.195005	0.956144		-1.88387	0.00403536	1.48382		-0.586836	0.00257505
Traumatic acid	0.335659	0.900796	0.0979227		-0.966732	0.0466884	1.40978		-1.5536	0.00545072	1.33479		-0.586836	0.00257505
Hexanoylglycine	-0.700849	0.0328062	1.40157		-1.16547	0.00303097	2.03248		-0.209219	0.243825	0.879151		-0.581452	0.00288182
LNH	-0.566668	0.161517	0.928403		0.281621	0.546567	0.54955		-1.83833	0.00168454	1.44733		-0.581452	0.00288182
methyl 4-methyl-2-oxo-2H-pyran-6-carboxylate	-0.328892	0.499209	0.516881		-0.630677	0.29933	0.498155		-2.40886	0.00642695	1.71483		-0.581452	0.00288182
13-Hpotre(R)	0.453802	0.729778	0.4489		-0.633113	0.0806047	1.2047		-1.35506	0.0095998	1.3216		-0.581452	0.00288182
1-(3,4-dimethoxyphenyl)ethan-1-one oxime	0.244563	0.924448	0.422665		-0.220779	0.72113	0.247623		-2.26457	0.000139603	1.69051		-0.576069	0.00321902
13,14-Dihydro-15-keto Prostaglandin E2	0.196817	0.915796	0.103601		-0.347106	0.224894	0.873522		-1.33749	0.00204392	1.47748		-0.576069	0.00321902
Tazobactam sodium	-0.0638135	0.616287	0.473733		-1.0851	0.0793059	1.42328		-2.07529	0.00467555	1.3648		-0.576069	0.00321902
N,N-dimethyl-5-nitro-6-[3-(trifluoromethyl)phenoxy]pyrimidin-4-amine	-1.59189	0.138735	1.06275		-0.747339	0.262231	1.25494		-3.26755	0.00640871	1.47962		-0.576069	0.00321902
N-Acetyl-DL-tryptophan	-1.10546	0.171972	1.29204		-2.03382	0.0259895	1.79925		-2.29288	0.0110356	1.32101		-0.570685	0.00358903
Cys-Gly	-0.871604	0.0433843	1.35512		-0.262589	0.310837	0.747994		-1.91755	2.96245e-05	1.69779		-0.570685	0.00358903
3-Pyridylacetic acid	-0.383244	0.200776	0.886412		-0.0974493	0.498288	0.828446		-1.37961	4.45317e-05	1.63099		-0.570685	0.00358903
N-(4-oxo-4H-3,1-benzothiazin-2-yl)benzamide	-0.325895	0.269802	0.287734		0.0579506	0.887339	0.191802		-3.77179	4.08195e-06	2.05877		-0.565301	0.00399432
Corchorifatty acid F	0.46623	0.654369	0.445445		-0.341321	0.244752	0.954578		-2.0046	0.000286328	1.43113		-0.559917	0.00443755
2-(2-acetyl-3,5-dihydroxyphenyl)acetic acid	-0.514679	0.130124	1.1646		0.119092	0.236087	1.14109		-2.02986	0.000531885	1.34823		-0.559917	0.00443755
Nicotine	-0.86662	0.119324	1.36969		-0.921128	0.0938558	1.02704		-1.67046	0.00719807	1.68783		-0.559917	0.00443755
5-Methoxysalicylic acid	-1.15103	0.0229112	1.30402		0.591951	0.597705	1.1563		-1.50038	0.00182883	1.18774		-0.554533	0.00492145
2-Methylpentanedioic acid	-0.626799	0.12673	1.16157		-1.28553	0.00461174	2.20199		-0.966247	0.0284825	1.23837		-0.54915	0.00544893
D-(-)-Fructose	0.805978	0.809361	0.231047		-1.64903	0.0483855	1.54128		-2.75178	0.00726858	1.18576		-0.54915	0.00544893
Estriol 17-sulfate	-1.43733	0.0692387	1.12945		-0.879809	0.0893368	1.56969		-2.85183	0.00182882	1.46725		-0.54915	0.00544893
N-benzyl-N-isopropyl-N'-[4-(trifluoromethoxy)phenyl]urea	-0.418339	0.429269	0.442249		-0.168661	0.232854	1.22249		-2.18411	0.00565604	1.28386		-0.54915	0.00544893
beta-Nicotinamide mononucleotide	-0.248378	0.422033	0.500833		-0.250969	0.544121	0.220158		-2.30707	0.00183865	1.82446		-0.543766	0.006023
12-oxo Phytodienoic Acid	0.171126	0.527828	0.378333		-0.527433	0.136404	1.16496		-1.01424	0.0102779	1.31668		-0.543766	0.006023
(+/-)9,10-dihydroxy-12Z-octadecenoic acid	0.659282	0.0436377	1.14255		-0.475322	0.205099	0.853068		-1.06998	0.0110549	1.13311		-0.543766	0.006023
MGMG (18:2)	-0.738367	0.113726	1.05899		-1.07008	0.0612728	1.21573		-1.27863	0.0159286	1.48118		-0.543766	0.006023
13-HPODE	-0.350235	0.271225	1.0022		-1.27734	0.0022306	2.19541		-0.789648	0.0331248	1.03058		-0.538382	0.00664683
Δ17-6-keto prostaglandin F1α	-0.0968643	0.376145	0.257251		-0.16435	0.364272	0.927334		-1.01652	0.000417561	1.36531		-0.538382	0.00664683
12,13-EODE	0.496407	0.597473	0.524267		-0.502464	0.220503	0.818237		-1.42854	0.0337594	1.23778		-0.538382	0.00664683
4-Methylcatechol	-0.92927	0.0733434	1.1544		-1.54315	0.0150505	1.77758		-1.22457	0.046226	1.23423		-0.527614	0.0080571
Metronidazole-OH	-0.358311	0.355311	0.978264		-0.639606	0.14975	1.49747		-1.42826	0.00343558	1.3672		-0.527614	0.0080571
(4-benzoylpiperidino)[4-(tert-butyl)phenyl]methanone	-1.33888	0.0238719	1.52588		-0.261796	0.361082	0.675096		-2.51192	0.00031302	1.66967		-0.516847	0.00970776
acetoacetate	-0.397883	0.42465	0.773232		-0.381892	0.522386	0.361629		-2.08832	0.00598586	1.58465		-0.516847	0.00970776
2-[6-(1H-benzo[d]imidazol-2-yl)-2-pyridyl]-1H-benzo[d]imidazole	-1.68686	0.0311236	2.05828		-1.17999	0.0353458	0.9716		-2.12794	0.00430801	1.28991		-0.511463	0.0106326
D-Raffinose	-0.110157	0.432437	0.633041		-0.892212	0.0504707	1.50101		-1.23737	0.016839	1.2467		-0.511463	0.0106326
indoline-2-carboxylic acid	-0.642357	0.19793	1.15632		-1.08633	0.0412842	0.983478		-1.49544	0.0367942	1.25637		-0.511463	0.0106326
Hippuric acid	-0.599085	0.0961439	0.952095		-0.648653	0.0790267	1.08825		-1.02211	0.0481016	1.36585		-0.511463	0.0106326
Carbadox	-0.197844	0.274273	0.806541		-1.94731	0.0117261	1.70406		-1.05376	0.0246442	1.2155		-0.506079	0.0116291
δ-Ribono-1,4-lactone	-1.74973	0.0674861	1.61343		-2.29431	0.019441	2.16812		-2.22632	0.0256734	1.43528		-0.506079	0.0116291
Trehalose	-0.453225	0.173037	0.778201		-0.0472391	0.588442	0.336653		-2.04419	0.000217232	1.79229		-0.506079	0.0116291
Adenine	-0.252084	0.362616	0.552743		0.835059	0.756847	1.07816		-1.20215	0.00276289	1.10955		-0.506079	0.0116291
Pyridoxamine	-0.932345	0.13919	1.12665		-0.0127786	0.957258	0.965235		-1.87039	0.00764113	1.46664		-0.506079	0.0116291
2-Phenylglycine	-0.932345	0.13919	1.13019		-0.0141594	0.952141	0.969189		-1.84618	0.00807324	1.45225		-0.506079	0.0116291
4-Pregnen-17alpha,20alpha-Diol-3-One	-0.513002	0.0427387	0.777967		-0.214265	0.344028	0.845939		-1.07377	0.0190153	1.30551		-0.506079	0.0116291
6-Methylquinoline	-0.97881	0.0282415	0.760977		-1.45897	0.0019324	1.0654		-0.384517	0.126126	1.3235		-0.500695	0.0127012
L-Threonic acid	-1.34493	0.195487	0.711194		-3.08224	0.00888319	2.13799		-2.35074	0.0214098	1.19077		-0.500695	0.0127012
Oxoamide	-0.990777	0.124083	1.19732		-0.389984	0.470487	0.749338		-2.22638	0.00587328	1.48501		-0.500695	0.0127012
2-oxo-2H-chromene-3-carboxylic acid	-1.34486	0.131157	1.43569		-2.30188	0.0324265	1.62197		-2.79093	0.0115579	1.24644		-0.495311	0.0138534
Desthiobiotin	-0.901984	0.105325	1.07457		-1.46144	0.0241103	2.01679		-1.61778	0.00726164	1.19608		-0.484544	0.0164153
Maltol	-0.419914	0.313621	0.58161		-0.136599	0.646284	0.216667		-2.0271	0.00597679	1.70478		-0.47916	0.0178342
DNH	-1.00592	0.0613488	1.0581		0.700294	0.474845	1.06849		-1.66976	0.00911148	1.14974		-0.47916	0.0178342
4- Carboxyphenylglycine	-0.71091	0.0951116	0.788172		0.0985357	0.875944	0.377697		-2.22801	0.00925795	1.68877		-0.47916	0.0178342
AL 8810 Methyl ester	-0.761865	0.12552	1.14779		-0.580957	0.23017	1.29351		-1.14428	0.0278986	1.24174		-0.47916	0.0178342
N-Acetyl-L-leucine	-2.16453	0.0251044	1.79569		-1.9413	0.0426716	1.67137		-2.75056	0.00858153	1.48618		-0.473776	0.0193514
(S)-Nicotine	-1.05195	0.0684534	1.05131		-1.14402	0.0432603	1.04643		-1.06951	0.0603013	1.46564		-0.473776	0.0193514
Dihydroroseoside	-0.794239	0.0006568	1.07304		-0.130514	0.336948	1.26031		-1.1793	4.40284e-05	1.06343		-0.473776	0.0193514
MGDG O-10:0_2:0	-0.682693	0.166845	0.908458		0.70072	0.686004	0.848653		-3.65989	0.000262589	1.48365		-0.473776	0.0193514
Tyramine	-1.48909	0.0680677	1.4566		-1.65585	0.0550942	1.72104		-2.09802	0.0158501	1.3341		-0.473776	0.0193514
Gluconolactone	0.103592	0.769606	0.202765		-0.376581	0.696026	0.306831		-1.74898	0.0485634	1.15785		-0.473776	0.0193514
3-amino-2-phenyl-2H-pyrazolo[4,3-c]pyridine-4,6-diol	-1.50258	0.0176952	1.81851		-1.78116	0.0102119	2.20692		-1.27227	0.00730571	0.936687		-0.468392	0.0209718
Quinaldic acid	-0.188863	0.539393	0.534428		0.293846	0.874441	0.936914		-1.44798	0.00186536	1.36641		-0.468392	0.0209718
Royal jelly acid	-0.34303	0.21873	0.771706		0.133226	0.49473	0.622111		-1.15995	0.023823	1.08212		-0.468392	0.0209718
LPG 15:0	-0.0550446	0.887315	0.466903		-1.71751	0.00151005	1.75224		0.0452185	0.277104	0.771772		-0.463008	0.0227002
L-Adrenaline	-1.12233	0.0316459	1.82778		-1.26078	0.015681	1.83649		-1.29729	0.00640817	1.2573		-0.463008	0.0227002
D-Glucosamine	0.0324872	0.424363	0.744759		-1.52872	0.0366619	1.4889		-1.55159	0.0308937	1.03478		-0.463008	0.0227002
3-Oxo-7alpha,12alpha-hydroxy-5beta-cholanoic acid	-0.543671	0.0225933	0.698787		0.033458	0.534831	0.804437		-1.40045	0.00204722	1.43438		-0.457625	0.024542
Gamma-Caprolactone	0.335659	0.900796	0.0964474		-0.966732	0.0466884	1.38854		-1.13514	0.03039	1.17326		-0.457625	0.024542
DL-Stachydrine	-1.13511	0.0364728	1.553		-1.35284	0.015722	1.76085		-1.08556	0.0407666	1.18568		-0.452241	0.0265021
1-(4-bromophenyl)-2-phenylethan-1-one	-1.27049	0.0258577	1.70138		-2.38333	8.96926e-05	2.69122		-1.27005	0.00819332	1.08937		-0.446857	0.028586
Isoquinoline	-1.07808	0.0609916	1.05352		-1.13674	0.0441767	1.00638		-1.05217	0.0590638	1.4836		-0.446857	0.028586
N-Acetyl-L-glutamine	-1.38314	0.0469958	1.04346		-1.55916	0.0457683	1.95585		-1.68871	0.0352013	1.05144		-0.446857	0.028586
N-Acetyl-5-aminosalicylic acid	-0.572097	0.182955	0.934692		0.092651	0.940219	0.433566		-2.04744	0.00579832	1.54071		-0.446857	0.028586
N-(1,3-benzodioxol-5-yl)-2-methyl-5-(piperidinosulfonyl)-3-furamide	-0.909193	0.562668	0.817871		0.443501	0.999664	1.04195		-2.9605	0.0312747	1.20782		-0.446857	0.028586
4-(methylthio)-6-phenyl-2-(3-pyridyl)pyrimidine-5-carbonitrile	-0.128311	0.447642	0.614694		-1.7685	0.0016914	2.18999		-0.69245	0.124606	0.79713		-0.436089	0.0331465
1,3-dimethyl 2,4-bis(4-hydroxyphenyl)cyclobutane-1,3-dicarboxylate	0.218886	0.560008	0.687771		-1.24716	0.0114562	1.57204		0.643156	0.589488	0.355382		-0.436089	0.0331465
5-Methyl-2'-deoxycytidine	-1.0726	0.115122	1.25545		-1.51421	0.0270829	1.74358		-1.08421	0.0775708	0.917699		-0.436089	0.0331465
Monolaurin	-0.924585	0.051899	0.949514		0.186246	0.555431	0.612965		-2.13806	0.00804183	1.55138		-0.436089	0.0331465
23-Nordeoxycholic acid	-0.326012	0.268931	0.675657		0.0928647	0.837229	0.312248		-1.23128	0.0144616	1.40359		-0.436089	0.0331465
4-tert-Octylphenol	-0.462296	0.0242998	0.679832		0.31709	0.974714	0.76756		-1.18819	0.0134267	1.43573		-0.430706	0.0356343
Linalool	0.242047	0.55142	0.760215		-0.0524859	0.569612	0.747347		-1.03485	0.0181635	1.01491		-0.430706	0.0356343
N2,N2-Dimethylguanosine	-0.459356	0.111523	0.718965		-0.272348	0.341941	0.534957		-1.13174	0.0260874	1.55047		-0.430706	0.0356343
trans-10-Heptadecenoic acid	-0.0996089	0.81096	0.507165		-1.20045	0.00549969	2.08835		-0.546567	0.161177	0.734401		-0.425322	0.0382677
D-(-)-Quinic acid	-1.12237	0.222266	0.691588		-2.63932	0.0213828	1.92925		-1.77305	0.0704851	0.965794		-0.425322	0.0382677
N1-(1H-1,2,3-benzotriazol-5-yl)-3,4,5-trimethoxybenzamide	-1.11251	0.0190278	1.56086		-0.057815	0.584657	1.20402		-1.24014	0.0114046	1.19667		-0.419938	0.0410526
Mupirocin	-0.997906	0.110888	1.06024		0.199468	0.523127	0.844257		-3.03125	5.71714e-05	1.50723		-0.414554	0.0439947
N-2-Hydroxycyclopentyladenosine	-0.446205	0.418811	0.837583		0.520513	0.819496	0.978183		-1.7088	0.00755902	1.21212		-0.414554	0.0439947
Punicic Acid	-0.121731	0.44939	0.299985		-0.043246	0.477681	0.687975		-1.16289	0.0278164	1.37722		-0.414554	0.0439947
1,2,3,9-tetrahydro-4H-carbazol-4-one oxime	-0.310823	0.306613	0.684912		-1.19972	0.0345206	1.8874		-0.604271	0.104733	0.59854		-0.40917	0.0470996
4-oxododecanedioic acid	-1.29276	0.00314314	2.46153		-0.801338	0.0404305	1.51751		-1.06497	0.00791262	1.37459		-0.40917	0.0470996
Sulfamethazine	-1.63393	0.0559913	1.55187		-0.80046	0.262921	0.975123		-2.41947	0.00552663	1.31544		-0.40917	0.0470996
(±)-Abscisic acid	-1.80613	0.00593038	2.21513		-0.973909	0.0848109	1.27684		-1.682	0.00565037	1.34425		-0.403786	0.0503733
Radicinin	-0.855019	0.0320697	1.8227		-1.28791	0.000256613	2.55785		-0.537111	0.0274923	0.724251		-0.398403	0.0538215
Kinetin	-1.32828	0.0655115	1.65426		-2.6229	0.00131055	2.38899		-1.62377	0.0218219	1.01191		-0.398403	0.0538215
D-(+)-Camphor	-1.03556	0.0280442	1.53645		-1.3279	0.00774087	2.11181		-0.608403	0.144245	0.851486		-0.398403	0.0538215
alpha-Farnesene	-0.258772	0.314041	0.444308		0.268455	0.680426	0.391218		-1.18499	0.0167934	1.44696		-0.398403	0.0538215
Indole-3-propionic acid	-0.930667	0.126564	1.28514		-1.37912	0.035668	1.71889		-1.21438	0.0570228	1.10341		-0.387635	0.061265
Ethylmalonate	1.80969	0.831728	0.509653		-1.08447	0.0425847	1.12032		-0.00832214	0.324834	0.444421		-0.387635	0.061265
Xanthosine	0.268595	0.525267	0.787374		0.395895	0.500196	0.26555		-2.08436	0.000258816	1.15927		-0.387635	0.061265
5-Methylcytosine	-0.872608	0.121557	1.36085		-1.18394	0.0340936	1.7706		-0.900217	0.0973924	0.969167		-0.382251	0.0652719
N-Acetylornithine	-1.22442	0.0230824	1.52465		-0.911909	0.0830336	1.43365		-0.67748	0.0969382	0.975259		-0.382251	0.0652719
3-hydroxy-4-methoxy-[2,2'-bipyridine]-6-carboxamide	-1.14316	0.0945379	1.41115		-0.722747	0.184421	1.34363		-1.63003	0.0190023	1.2012		-0.382251	0.0652719
HLK	-0.841112	0.0296236	0.99112		-0.100956	0.404589	0.816192		-1.28825	0.021787	1.24966		-0.382251	0.0652719
3-Methoxybenzaldehyde	-0.673855	0.210665	1.19003		-0.346515	0.410353	1.18354		-1.14119	0.0392993	1.09412		-0.376867	0.0694766
Gentisic acid	-1.24076	0.0531377	1.95008		-1.87882	0.0125744	1.84603		-1.6927	0.0173443	1.08004		-0.371484	0.073885
trans-2-Butene-1,4-dicarboxylic Acid	-0.411558	0.124603	0.598797		0.468723	0.630243	0.626885		-1.13966	0.0112275	1.37414		-0.3661	0.0785028
N1-[4-(aminosulfonyl)phenyl]-2,2-dimethylpropanamide	-1.40024	0.0557148	1.44852		-0.389705	0.664653	0.255945		-1.63066	0.0219686	1.34736		-0.3661	0.0785028
Phe-Pro	-0.827512	0.0343767	0.990448		-1.20147	0.0251218	1.53857		0.128712	0.346319	0.744868		-0.355332	0.0883891
PA 7:0_12:0	3.02912	0.0390068	2.37716		-0.339589	0.131712	0.309047		-0.178317	0.454864	0.108571		-0.355332	0.0883891
Skatole	-0.981966	0.237546	0.914638		-1.97974	0.0367257	1.05026		0.393516	0.318829	0.89974		-0.344564	0.0991801
5-(6-hydroxy-6-methyloctyl)-2,5-dihydrofuran-2-one	-1.43447	0.0109412	1.30974		0.9556	0.909221	0.711688		-1.67436	0.00524707	1.12326		-0.339181	0.104928
Ascorbic acid	-2.65171	0.156659	1.39051		-3.79675	0.0393987	1.98967		-3.26365	0.0924501	1.10601		-0.333797	0.110919
Indole-3-lactic acid	0.114694	0.527739	0.949725		-1.21706	0.0277757	1.89626		-0.587534	0.311029	0.537688		-0.328413	0.117157
3,4,5-trihydroxycyclohex-1-ene-1-carboxylic acid	-0.807829	0.180832	0.951803		-1.41018	0.0293927	1.95111		-1.13572	0.0502249	0.730991		-0.328413	0.117157
Cer 12:1;2O/2:0	-1.75558	0.0160382	1.80083		-0.326055	0.351332	0.790717		-1.68698	0.0162523	1.11191		-0.328413	0.117157
N-(9-oxodecyl)acetamide	-1.03677	0.01901	1.90678		-0.90345	0.0208001	1.59768		-0.397671	0.182662	0.598962		-0.328413	0.117157
Choline bitartrate	-1.59263	0.00665962	2.10019		-2.27295	0.00102621	2.68271		-1.08464	0.0373987	1.07747		-0.323029	0.123646
6-methyl-5-nitroquinoline	-0.587807	0.18357	1.11963		-0.171408	0.606736	0.250487		-1.12487	0.0424924	1.11693		-0.317645	0.130393
Cholic acid	-0.224411	0.527174	0.96475		-1.1696	0.012576	1.73555		-0.256192	0.407181	0.508542		-0.312262	0.137402
(+/-)12(13)-DiHOME	0.283964	0.965028	0.204749		-1.73486	0.0366048	1.46867		-0.395118	0.226545	0.824832		-0.312262	0.137402
Pyridoxine	-1.00721	0.0537913	1.29143		-1.1455	0.0200104	1.13672		1.02742	0.617429	0.361038		-0.306878	0.144676
1-(6-methyl-3-pyridyl)ethan-1-one O1-ethyloxime hydrochloride	-1.09193	0.0383783	1.281		-0.578944	0.194286	0.911295		-0.803454	0.117742	1.11799		-0.306878	0.144676
Glucosamine 6-sulfate	1.21641	0.0620364	0.759569		4.46812	0.0430231	2.43927		-0.440539	0.0493777	0.196367		-0.301494	0.152221
Orotic Acid	-1.16305	0.125816	0.936069		-2.35913	0.00358795	2.20135		-0.276894	0.560062	0.415979		-0.301494	0.152221
N1-cyclooctyl-4-hydroxy-1-piperidinecarbothioamide	-0.309851	0.328714	0.862196		-2.70267	0.0374179	1.6713		-1.58441	0.18151	0.637643		-0.301494	0.152221
Ala-Gln	-1.76139	0.0504247	1.60928		-2.78055	0.00563624	2.37641		-1.35583	0.144001	0.798477		-0.285342	0.176516
Isovanillic acid	-1.31094	0.0085131	1.86282		-0.196384	0.320739	1.26224		-0.951805	0.0242037	0.907953		-0.285342	0.176516
Levodopa	-0.46178	0.312154	0.945976		1.01334	0.345337	1.02213		-1.93937	0.00648481	1.06878		-0.279959	0.18518
5-Methoxyindole-3-Carbaldehyde	-0.592785	0.148584	0.866002		0.484676	0.308087	0.475835		-1.11548	0.03006	1.30138		-0.269191	0.203374
Palmitoleic Acid	-1.40748	0.0924858	1.3211		0.565127	0.996808	0.206206		-1.54166	0.0356508	1.20459		-0.269191	0.203374
Adenosine 3'5'-cyclic monophosphate	-0.738636	0.0201886	1.40164		-1.00773	0.021443	2.13894		-0.292163	0.260963	0.411329		-0.263807	0.21291
N-Acetylvaline	-1.10504	0.0316263	1.71518		-1.43567	0.00779622	2.26115		-0.707459	0.16116	0.817062		-0.258423	0.222742
Riboflavin-5-phosphate	-0.447736	0.241777	0.426958		-1.15755	0.0156733	1.43119		0.941665	0.963273	0.339786		-0.258423	0.222742
TNK	-1.18977	0.0418189	1.48743		0.708122	0.242584	0.962597		-1.21834	0.0195403	0.889751		-0.258423	0.222742
6-Keto-prostaglandin f1alpha	-0.293044	0.341738	0.708649		-1.36034	0.0221219	1.85014		0.0333339	0.500775	0.459238		-0.247656	0.2433
N-Acetylanthranilic acid	-0.0436869	0.964688	0.830141		-1.28306	0.0451408	1.41495		-0.0900936	0.692411	0.315158		-0.236888	0.265059
XMP	4.04894	0.0209796	2.60018		-0.000935527	0.965007	0.00970889		0.0261838	0.999345	0.0150902		-0.231504	0.276391
L-Methionine Methyl Ester	-0.930444	0.0403377	1.42883		-1.37758	0.012257	2.05712		-0.189192	0.405572	0.324865		-0.220737	0.299964
N1-(5-methylisoxazol-3-yl)-2-morpholinoacetamide	3.43464	0.0174809	2.61476		0.0187965	0.779787	0.0240197		0.0445041	0.904875	0.0219668		-0.215353	0.312203
methyl 2-(benzoylamino)acetate	5.00577	0.0196655	2.66084		0.0187965	0.779787	0.0173158		0.0445041	0.904875	0.0158359		-0.215353	0.312203
PC O-40:11	-1.38001	0.03949	1.28668		0.739665	0.510982	0.74674		-1.57995	0.0233931	1.02766		-0.215353	0.312203
Fumaric acid	-1.62753	0.0245288	1.45661		-1.52125	0.0341324	1.97489		-0.770323	0.228593	0.681448		-0.209969	0.324744
L-Ascorbate	-2.49327	0.233056	1.1051		-3.73387	0.040066	1.77667		-1.162	0.562178	0.470023		-0.209969	0.324744
2-Phosphoglyceric acid	2.36772	0.00184348	2.25417		0.355749	0.785383	0.657848		0.205252	0.964466	0.211668		-0.193817	0.36416
Ureidosuccinic acid	-0.549238	0.160199	0.626656		-2.01099	0.00329828	2.35764		0.0161782	0.479102	0.48794		-0.188434	0.377891
Citric acid	-1.0694	0.0404745	0.8811		-1.51408	0.00814751	1.20703		2.85752	0.591076	0.390391		-0.177666	0.406225
Indole-3-acetamide	-1.29617	0.0340904	1.9074		-1.22804	0.0378632	1.73159		-0.811016	0.176815	0.722166		-0.177666	0.406225
Quinic acid	0.0229017	0.83119	0.472644		-1.08308	0.019744	1.81397		-0.36526	0.463903	0.356916		-0.172282	0.420822
L-Arabinitol	-0.673486	0.113118	1.29971		-1.22696	0.0197088	1.68028		-0.160185	0.426179	0.42109		-0.166898	0.4357
δ-Gluconic acid δ-lactone	-0.807757	0.185263	0.648544		-1.31848	0.0380469	1.58756		0.96174	0.811011	0.281229		-0.161515	0.450857
D-Threose	-0.14275	0.812817	0.240158		-1.24887	0.0243483	1.77147		0.137343	0.994873	0.19672		-0.156131	0.466286
7-Methylxanthine	-1.05297	0.037359	0.736627		-1.23252	0.0443047	1.78751		0.623084	0.658416	0.347228		-0.139979	0.514162
17(S)-HETE	-0.0228136	0.835626	0.24109		-1.03504	0.0454629	1.46913		-0.129324	0.693724	0.265063		-0.139979	0.514162
N-acetyl-D-glucosamine	-1.3756	0.00447328	1.45887		-2.5293	0.00136771	2.53568		0.263211	0.960872	0.0772153		-0.129212	0.547344
Choline	-0.742541	0.108048	0.989164		-1.12811	0.0150458	1.10005		1.46977	0.657365	0.308268		-0.129212	0.547344
Docosahexaenoic Acid	0.523284	0.77499	1.0448		-1.14476	0.0394531	1.13694		0.663716	0.676749	0.289805		-0.129212	0.547344
3-(3-pyridinyl)propanoic acid	-0.983859	0.0160135	1.49564		-1.69483	8.39668e-05	2.44025		-0.137128	0.571584	0.352433		-0.118444	0.581479
β-Muricholic acid	-1.61363	0.0176101	2.00029		0.00207472	0.684794	0.386462		-0.719681	0.134448	0.74294		-0.118444	0.581479
Isobutyryl carnitine	-0.387844	0.200631	0.619635		-1.13988	0.0322029	2.07683		-0.00752709	0.959145	0.0314572		-0.107676	0.616509
L-Phenylalanine	-0.855315	0.0543627	1.04024		-1.01637	0.0411512	1.31826		0.750681	0.970074	0.261595		-0.107676	0.616509
Tetrahydrocorticosterone	-0.942436	0.0392207	1.37111		-3.03979	0.00203162	1.6528		1.10829	0.706822	0.365363		-0.102293	0.634339
Maltotetraose	-1.01392	0.00888319	1.28148		0.0203533	0.349093	0.969882		0.137232	0.685838	0.194443		-0.0969087	0.65237
2-cyano-3-(4-hydroxyphenyl)acrylamide	-0.810499	0.116625	1.28707		-1.04474	0.019027	1.15829		-0.038295	0.529183	0.477627		-0.0915249	0.670591
3-hydroxy-3,4-bis[(4-hydroxy-3-methoxyphenyl)methyl]oxolan-2-one	-0.111969	0.699333	1.16447		-1.14139	0.0427172	1.59778		-0.0138731	0.883658	0.0815434		-0.0915249	0.670591
Bialaphos	-0.958348	0.0434921	1.18178		-1.40815	0.015578	1.67381		0.590494	0.841702	0.318968		-0.0861411	0.688994
N-(4-butyl-2-methylphenyl)-N'-[4-(4-methylpiperazino)phenyl]urea	0.208317	0.865993	0.275605		-1.63167	0.0108034	1.65687		1.39577	0.7875	0.260781		-0.0807573	0.70757
3-methyl-5-phenylpyridazine	-1.10569	0.133383	1.03148		-1.69412	0.0329315	1.17433		0.492162	0.825264	0.431466		-0.0807573	0.70757
Allantoin	-1.43274	0.0420378	1.47407		-0.757071	0.205921	1.14626		0.369566	0.783544	0.172377		-0.0753735	0.726309
Androsterone	-0.519253	0.142272	1.00353		-1.62788	0.00488395	1.37306		1.1974	0.545958	0.387281		-0.0699896	0.745202
5-Hydroxymethyluracil	-1.13202	0.0199252	0.777579		-1.92549	0.000839148	1.32731		2.53066	0.230721	0.797039		-0.0646058	0.764238
D-(-)-Mannitol	-0.631732	0.0821511	0.691266		-1.27887	0.0347922	1.90773		1.14919	0.861492	0.179415		-0.059222	0.783408
D-Gluconic acid	0.021704	0.504516	0.427848		-2.36727	0.0127864	1.64574		1.70155	0.779396	0.248846		-0.0538382	0.802701
Dl-3,4-Dihydroxymandelic Acid	1.85173	0.525108	0.788802		-1.85568	0.0240376	1.06359		3.00813	0.368914	0.526504		-0.0484544	0.822106
Homocysteic acid	-1.35697	0.0852867	0.863291		-2.17301	0.00932568	1.47238		1.6849	0.295397	0.660756		-0.0430706	0.841614
2,7,7-trimethyl-5,6,7,8-tetrahydroquinolin-5-one oxime	-1.77694	0.0381199	1.37476		-1.77526	0.0288877	1.1826		0.728127	0.896625	0.296873		-0.0376867	0.861212
1-(4-nitrophenyl)piperidine	-1.02038	0.0508756	1.37997		-1.12145	0.0282242	1.4642		0.0837773	0.80778	0.264766		-0.0323029	0.880889
1-Methyluric acid	1.53391	0.022221	2.17585		1.16042	0.158479	1.00034		0.104745	0.81841	0.176891		-0.0323029	0.880889
o-Cresol	4.85797	0.0213357	2.64741		0.115304	0.737485	0.140063		1.01542	0.245066	0.324858		-0.00538382	0.980081
Lipoic acid	2.67751	0.0419622	1.74218		-0.616133	0.0119522	0.518794		2.17459	0.0517836	1.04564		-0.00538382	0.980081
5-(hydroxymethyl)-4-methoxy-2,5-dihydrofuran-2-one	-2.17586	0.0143678	1.87564		-2.1296	0.0106599	1.66663		0.167488	0.768428	0.187214		0.0107676	0.960174
2-Hydroxybutyric acid	-2.1823	0.0154349	1.87091		-2.15295	0.0109114	1.66236		0.168299	0.765926	0.183833		0.0107676	0.960174
Lactobionic acid	0.05905	0.557236	0.229115		-1.31585	0.0142249	1.15247		3.68381	0.187127	0.864293		0.0215353	0.92044
Urocanic acid	-0.766318	0.265686	1.2446		-1.8754	0.0329347	1.63017		-0.285698	0.94944	0.208155		0.0215353	0.92044
L-(+)-Citrulline	-0.691953	0.0317478	0.629853		-1.38538	0.00537206	1.19838		3.05874	0.109904	0.980754		0.0269191	0.900636
2,3-dihydroxypropyl 12-methyltridecanoate	-2.01021	0.00374036	1.90104		-1.63523	0.0169315	1.9009		1.02247	0.450328	0.319385		0.0269191	0.900636
Porphobilinogen	-1.44838	0.0294816	1.52783		-0.433869	0.394128	1.0049		0.287912	0.972081	0.171299		0.0269191	0.900636
1H-indol-3-yl(pyridin-2-yl)methanol	1.68235	0.107447	2.0867		1.52406	0.0118659	1.73574		-0.168187	0.82394	0.0661133		0.0323029	0.880889
Tretinoin	-1.66925	0.0160016	1.32329		-1.73994	0.0141305	1.38324		1.4939	0.51197	0.494508		0.0323029	0.880889
(±)10(11)-EpDPA	-0.597877	0.298473	0.344966		-1.37405	0.0173248	1.04734		3.07242	0.0504206	1.24048		0.0376867	0.861212
Betaine	-0.687294	0.0314774	1.17805		-1.04415	0.000638725	1.61758		0.771926	0.195789	0.644914		0.0430706	0.841614
N-Acetyl-L-phenylalanine	-1.27281	0.0312375	1.30247		-1.66115	0.00922853	1.74329		0.440939	0.619945	0.380472		0.0430706	0.841614
Xanthine	-1.1196	0.0157037	1.44503		-1.11022	0.0264262	1.54387		0.557417	0.546162	0.309441		0.0430706	0.841614
4,7,8-trimethoxyfuro[2,3-b]quinoline	3.14576	0.0433315	2.58122		-0.0211328	0.822781	0.0314612		0.134397	0.296362	0.0878163		0.0430706	0.841614
WLK	-2.29703	0.0397833	1.63945		1.54041	0.374118	0.807124		-2.00242	0.0716429	0.817998		0.0430706	0.841614
Diphenylamine	-1.83037	0.00957211	1.84522		-1.85123	0.00879181	1.76774		0.134262	0.933261	0.227665		0.0484544	0.822106
LPG 15:1	0.0024944	0.542394	0.447186		-1.30975	0.00404125	1.2115		1.85705	0.223741	0.674885		0.0538382	0.802701
Octyl hydrogen phthalate	-0.709727	0.330923	0.58636		-1.6482	0.0432507	1.04094		3.19075	0.322994	0.688301		0.0538382	0.802701
2,2-Dimethylsuccinic acid	-0.651738	0.157457	0.760603		-1.14759	0.017776	1.35045		0.969552	0.338146	0.664172		0.0646058	0.764238
4-methoxy-6-(prop-2-en-1-yl)-2H-1,3-benzodioxole	3.45065	0.000558552	2.55965		0.986805	0.39717	0.610972		2.10959	0.1087	0.852541		0.0807573	0.70757
Phenylpyruvic acid	-1.20572	0.0246258	1.91228		-0.232781	0.668557	0.793486		-0.241618	0.839155	0.201262		0.0807573	0.70757
1-benzyl-3-(2-methylphenyl)-3,7-dihydro-1H-purine-2,6-dione	0.433698	0.232507	0.766527		1.71	0.00659159	2.32317		-0.0949328	0.987503	0.217449		0.0861411	0.688994
Gamma-Aminobutyric acid	-1.01548	0.0884974	1.00071		-1.3208	0.03465	1.64825		0.524716	0.480454	0.416117		0.0915249	0.670591
3-Methylglutaric acid	-0.495479	0.136465	0.290342		-0.863566	0.0161477	0.531737		4.22826	0.0392517	1.42099		0.0915249	0.670591
N-[4-cyano-1-(4-fluorophenyl)-1H-pyrazol-5-yl]cyclohexanecarboxamide	-0.0626691	0.615177	0.0815277		-0.430716	0.0571125	0.35805		3.98345	0.049107	1.4348		0.0969087	0.65237
2-Linoleoyl glycerol	-0.601617	0.104669	0.88772		-1.4003	0.00227942	1.58735		1.57893	0.052875	1.0306		0.102293	0.634339
L-Asparagine	-1.52214	0.0326241	1.06255		-0.554448	0.482664	0.496764		2.40368	0.426732	0.562234		0.102293	0.634339
N-α-L-Acetyl-arginine	-1.43189	0.0412997	0.936472		-2.35365	0.00253031	1.56801		2.25385	0.117122	0.777595		0.11306	0.598886
Oleoyl-L-α-lysophosphatidic acid	0.141953	0.729519	0.112248		-0.809727	0.000776748	0.887776		2.24859	0.0281256	1.39187		0.123828	0.564296
1-Methylguanine	0.130154	0.899352	0.987378		1.82758	0.0170648	2.04012		-0.338263	0.994013	0.178741		0.129212	0.547344
4-(2,3-dihydro-1H-inden-5-yl)-6-(trifluoromethyl)pyrimidin-2-amine	-0.638337	0.214059	0.574959		-1.00174	0.0804818	0.544058		5.17011	0.0375118	1.27775		0.129212	0.547344
Prolylleucine	-1.83923	0.00825803	1.6044		-1.54257	0.0157192	1.45141		1.41833	0.172268	0.528103		0.139979	0.514162
Deoxyribose 5-Phosphate	-0.877026	0.104409	0.770981		-1.55823	0.00688188	1.37202		2.05672	0.0774998	0.995046		0.145363	0.497944
Quercetin	-1.0774	0.00674421	1.20969		-0.888527	0.0298758	1.09239		1.33659	0.249079	0.722667		0.145363	0.497944
2-hydroxy-3,6-diphenylcyclohexyl acetate	3.40079	0.0406713	2.72923		0.0416849	0.947859	0.112067		0.687657	0.052813	0.395027		0.150747	0.481983
Proline	-1.11679	0.0110199	1.12469		-0.0167771	0.608445	0.82744		1.31912	0.300656	0.643173		0.150747	0.481983
15-Deoxy-Δ12,14-prostaglandin D2	-1.38752	0.0154691	1.08165		-0.816274	0.136876	0.699554		1.83859	0.212859	0.841894		0.156131	0.466286
Hesperidin	-1.56601	0.0174437	1.46089		-0.364617	0.00590328	0.45527		2.41632	0.324887	0.785117		0.156131	0.466286
L-(-)-Glyceric acid	-0.670741	0.0184732	1.05679		-1.18019	0.012706	1.83561		0.892326	0.0475091	0.683544		0.177666	0.406225
Biopterin	-1.77978	0.000927348	1.41635		-1.03558	0.04297	1.13733		2.01223	0.15511	0.740902		0.177666	0.406225
2-[(2-chlorobenzyl)sulfanyl]-4,6-dimethylnicotinonitrile	1.23393	0.0481103	1.68797		0.586843	0.204912	0.835095		0.727361	0.121714	0.745907		0.18305	0.391913
3-Methyl-2-oxobutanoic acid	-0.833909	0.0826443	1.05678		-1.00766	0.0376573	1.2937		0.72338	0.189753	0.744455		0.188434	0.377891
N-Acetyl-aspartic acid	-0.694923	0.321062	0.920869		-1.55342	0.0487751	1.0994		1.92414	0.147478	0.854841		0.188434	0.377891
(±)5(6)-DiHET	-1.31363	0.0344885	1.64774		-0.562188	0.389846	0.633103		0.090725	0.780619	0.180523		0.188434	0.377891
DL-Panthenol	-1.36256	0.0185207	1.20497		-1.35782	0.022305	1.10467		1.7504	0.0851899	0.943046		0.193817	0.36416
DL-3-Aminoisobutyric acid	-0.636143	0.318567	0.30371		-1.32265	0.039654	0.536794		5.85201	0.0381384	1.42114		0.204585	0.337584
Glycerol-3-phosphate	1.0045	0.000470149	1.48597		0.204131	0.556854	0.484166		1.01422	0.418745	0.602274		0.209969	0.324744
L-Pyroglutamic acid	-0.695397	0.0986944	0.838844		-1.04093	0.00975225	1.03906		2.22423	0.0358204	1.07001		0.215353	0.312203
L-Glutamic acid	-1.47341	0.0607773	0.736644		-2.01777	0.0115946	1.1301		3.40031	0.0873114	1.01872		0.215353	0.312203
Theanine	-1.48724	0.00998968	1.1324		-1.05813	0.0270875	0.732565		2.82736	0.0838387	1.01685		0.215353	0.312203
mesaconic acid	-1.46905	0.060646	0.740576		-1.99072	0.0122701	1.1195		3.38723	0.0855786	1.02305		0.220737	0.299964
2-Hydroxymyristic acid	-0.732271	0.0307702	0.944383		-1.19937	0.000448713	1.29328		1.88075	0.0606126	1.01118		0.22612	0.288026
N6-Acetyl-L-lysine	-2.00571	0.0051018	1.33712		-1.76547	0.0143175	1.24824		2.12436	0.0392715	0.933736		0.231504	0.276391
LPE 15:0	1.54807	0.359851	1.03485		-0.0998692	0.582275	0.482442		2.33224	0.0236325	1.20859		0.247656	0.2433
Soyasaponin I	-0.0180172	0.82273	0.105238		-0.256623	0.0238742	0.162859		5.38129	0.0277674	1.59695		0.247656	0.2433
1-allyl-4,5-diphenyl-2-(2-thienyl)-1H-imidazole	-1.24734	0.104619	1.06767		-2.15286	0.0165544	1.18009		2.50086	0.0512006	0.915599		0.253039	0.232871
2-oxopiperidine-3-carbohydrazide	-1.87091	0.00299789	1.24177		-1.24281	0.0375161	0.850486		3.45383	0.099836	0.930351		0.253039	0.232871
Catechin	0.879846	0.370348	1.06602		1.59501	0.0276524	1.9652		0.625758	0.198631	0.697455		0.263807	0.21291
Taurine	1.81814	0.332153	0.904198		-0.449449	0.0847506	0.569517		2.7239	0.0453376	1.16774		0.263807	0.21291
2-Aminobenzenesulfonic acid	0.496228	0.15232	1.44931		-0.245059	0.797641	0.334154		1.15486	0.0471078	1.21291		0.269191	0.203374
N-Acetyl-DL-glutamic acid	-1.48936	0.0745981	1.0358		-1.94007	0.0288152	1.06474		2.31275	0.027858	1.0658		0.274575	0.194132
Citrinin	-0.286524	0.118537	0.233854		-0.302104	0.134246	0.299277		3.2346	0.02932	1.52916		0.274575	0.194132
methyl 2-cyano-3-(3,5-dimethyl-1H-pyrrol-2-yl)acrylate	-0.407367	0.370862	0.828814		-0.102324	0.954086	0.266952		1.87337	0.0374588	1.27108		0.274575	0.194132
N-{4-[(2R,3R)-3-(Hydroxymethyl)-5-oxo-2-morpholinyl]phenyl}acetamide	-0.681059	0.0996661	0.61809		-0.813109	0.0513824	0.71003		2.31809	0.0422002	1.28197		0.279959	0.18518
13(S)-HOTrE	0.700549	0.0453782	0.842129		-0.379894	0.260918	0.512795		1.90835	0.0265487	1.38701		0.285342	0.176516
3-methyl-5-oxo-5-(4-toluidino)pentanoic acid	-0.522071	0.0717236	0.444362		-0.440676	0.166111	0.849324		3.12303	0.0369579	1.21386		0.285342	0.176516
3-[(4-chlorophenyl)thio]-1-phenylprop-2-en-1-one	-0.27426	0.148966	0.470701		-0.321329	0.12038	0.605411		1.27679	0.0396551	1.29729		0.285342	0.176516
S-(5-Adenosy)-L-Homocysteine	-0.286271	0.121129	0.269442		-0.313156	0.129326	0.361147		2.75801	0.0262827	1.5218		0.290726	0.168137
N6-Methyladenine	-0.312505	0.24751	0.390569		0.128327	0.841188	0.427303		3.32596	0.0443005	1.37873		0.290726	0.168137
Phenethylacetate	0.170093	0.926373	0.615252		-0.195436	0.454933	0.280166		1.03822	0.0465782	1.12649		0.290726	0.168137
1-Methyladenine	-0.757018	0.035747	0.973361		-1.14018	0.01927	1.59513		0.983019	0.00395686	0.868508		0.29611	0.16004
L-Homocitrulline	-1.22741	0.0160643	1.00288		-1.09545	0.0214595	0.898478		2.63414	0.0400672	1.1174		0.29611	0.16004
3-Ureidopropionic acid	-0.36688	0.091395	0.270239		-0.566909	0.012021	0.408251		4.63942	0.0267498	1.53349		0.29611	0.16004
3,3-dimethyl-5-oxo-5-[(3-phenyl-1H-pyrazol-5-yl)amino]pentanoic acid	-1.39993	0.103004	0.635408		-1.43973	0.0933201	0.667941		3.42349	0.037796	1.31043		0.29611	0.16004
1-[(1R,2S,3R,5R)-5-Cyclohexyl-2,3-dihydroxycyclopentyl]-3-ethylurea	-0.135148	0.85915	0.298678		-0.868975	0.0947784	0.79628		1.95403	0.0397858	1.26691		0.29611	0.16004
Acetylcholine	-1.39859	0.0102939	1.14175		-1.09119	0.032979	0.950155		2.11065	0.00682591	1.253		0.301494	0.152221
Thymidine 3,5-cyclic monophosphate	-0.206793	0.377067	0.457743		-0.381559	0.0546855	0.431262		2.03998	0.0217339	1.45918		0.301494	0.152221
Propionylcarnitine	-0.899555	0.161756	0.691572		-0.890221	0.163139	0.591824		3.12627	0.043099	1.17645		0.323029	0.123646
Uridine monophosphate (UMP)	-0.735643	0.0974638	0.785066		-1.07411	0.0309057	0.91091		2.52643	0.00472307	1.29735		0.328413	0.117157
N-Acetylsphingosine	-0.451899	0.0761551	0.253145		-0.201267	0.361695	0.166568		6.48651	0.0372137	1.51905		0.328413	0.117157
Methylimidazoleacetic acid	-0.334308	0.88253	0.651964		-0.643005	0.521283	0.538702		1.1949	0.0445045	1.32916		0.328413	0.117157
Norbuprenorphine	-0.201265	0.258239	0.13442		0.0446623	0.943972	0.0717949		5.65034	0.0363845	1.548		0.333797	0.110919
S-Adenosyl-L-methionine	-0.059663	0.717152	0.444678		-1.02456	0.0174512	0.69236		3.36417	0.000733712	1.65476		0.339181	0.104928
Isoxanthopterin	0.0689828	0.975852	0.386002		-0.529553	0.0495111	0.498642		3.06853	0.0226866	1.48836		0.339181	0.104928
Adrenic acid	0.881272	0.222576	0.879156		0.122939	0.844959	0.137746		1.76748	0.0355249	1.35427		0.339181	0.104928
LPE 17:1	1.98719	0.228623	1.13935		0.569214	0.540735	0.287917		2.27241	0.0370332	1.16429		0.339181	0.104928
5,6-dimethyl-4-oxo-4H-pyran-2-carboxylic acid	4.25284	0.206172	1.05206		2.08299	0.196982	0.737327		3.43502	0.0380783	1.11994		0.339181	0.104928
Kynurenic acid O-hexside	0.618782	0.123505	1.61883		-0.498855	0.183581	0.618429		1.25459	0.00555359	1.43759		0.344564	0.0991801
Fmoc-L-Isoleucine	-1.52957	0.246303	0.746352		-1.52397	0.252692	0.736059		1.3568	0.0138738	1.39707		0.344564	0.0991801
4-Hydroxymandelonitrile	-1.10122	0.0945287	1.19386		1.59456	0.00818465	1.9278		0.0748666	0.469522	0.229662		0.349948	0.0936687
N-Stearoyl taurine	-1.22144	0.0126506	1.32342		-0.31759	0.304545	0.625996		1.5508	0.0344134	0.886308		0.349948	0.0936687
WKK	-0.751666	0.0938841	0.490385		-0.864458	0.0529798	0.510263		3.84896	0.011936	1.5245		0.349948	0.0936687
2-(4-methoxyphenyl)-4H-chromen-4-one	-0.879233	0.179528	0.731436		-0.839733	0.193641	0.767882		1.4184	0.0168078	1.29926		0.349948	0.0936687
1,7-bis(4-hydroxyphenyl)-5-methoxyheptan-3-one	-0.437065	0.0898026	0.482094		-0.217291	0.33939	0.32797		2.74743	0.0387627	1.41327		0.349948	0.0936687
Ocfentanil-d5	-0.171319	0.424871	0.289012		-0.302181	0.0986199	0.248966		3.45445	0.048758	1.43247		0.349948	0.0936687
RLH	-0.232216	0.424192	0.532623		-0.240637	0.382566	0.362684		1.59635	0.0165202	1.45188		0.355332	0.0883891
5-Hydroxyindole-2-carboxylic acid	-0.0852866	0.398441	0.0348304		-0.257109	0.00540728	0.0873087		9.76107	0.0180623	1.7075		0.355332	0.0883891
cholesteryl sulfate	-0.581369	0.0750062	0.767071		-0.421892	0.130753	0.49264		1.91886	0.0192784	1.33024		0.355332	0.0883891
Nonanoic acid	-0.146536	0.585313	0.696167		-0.193622	0.560055	0.21995		2.52513	0.0293041	1.36928		0.355332	0.0883891
3-bromo-2,6-dimethoxybenzoic acid	1.13812	0.0607283	0.827998		3.85763	0.0452122	2.11457		1.82014	0.0487106	0.78136		0.360716	0.0833356
2-(2-amino-3-methylbutanamido)-3-phenylpropanoic acid	-1.93301	0.0367347	1.84073		-1.06927	0.336589	0.634658		0.0240175	0.38489	0.404535		0.360716	0.0833356
5'-Adenylic acid	0.0648479	0.800465	0.163532		-0.369918	0.0201442	0.360593		2.99086	0.013266	1.60585		0.360716	0.0833356
TKK	-0.442432	0.0348576	0.289872		-0.247611	0.179062	0.158669		4.41893	0.0241334	1.57913		0.360716	0.0833356
L-Norleucine	-0.790995	0.0586902	0.688558		-0.0985333	0.608945	0.500498		2.86394	0.038832	1.29664		0.360716	0.0833356
7-(4-methylpiperazino)pyrimido[4,5-d]pyrimidine-2,4(1H,3H)-dithione	0.52736	0.409555	1.19973		1.24823	0.02291	1.88706		1.0289	0.0978675	0.970155		0.3661	0.0785028
Uric acid	1.89392	0.259645	0.483122		-1.25516	0.183801	0.365774		8.9936	0.0182449	1.55334		0.3661	0.0785028
all-cis-4,7,10,13,16-Docosapentaenoic acid	1.2058	0.601582	0.944993		0.362726	0.977228	0.232195		2.56669	0.0477471	1.1552		0.3661	0.0785028
L-Hydroxyproline	-0.287458	0.0729372	0.382089		-0.480494	0.0649941	0.746898		1.74952	0.00606524	1.49869		0.371484	0.073885
3-Methoxyflavone	-0.078076	0.503704	0.155657		-0.123824	0.387597	0.336756		1.50074	0.0417016	1.40854		0.371484	0.073885
2-(5-methyl-2-pyridyl)-2H-isoindole-1-carbonitrile	-0.321736	0.346753	0.789622		-0.183294	0.807102	0.529022		1.86834	0.0416957	1.14334		0.382251	0.0652719
DL-Carnitine	-0.605826	0.120661	0.657483		-0.596707	0.0392921	0.51457		2.63683	0.000467239	1.57271		0.387635	0.061265
1,7-bis(4-hydroxyphenyl)heptan-3-one	1.01552	0.24305	0.957361		-0.00503308	0.930254	0.420888		2.22172	0.0274493	1.2802		0.387635	0.061265
Valylproline	-0.467719	0.350232	0.640633		-0.278659	0.523688	0.691519		2.27556	0.0361054	1.03571		0.387635	0.061265
L-Glutamate	-0.522661	0.131239	0.715854		-0.628779	0.0407312	0.757222		1.91077	0.000527444	1.47766		0.393019	0.0574501
Uridine 5'-Diphospho-N-Acetylgalactosamine	-0.666547	0.151726	0.854614		-0.734057	0.0562118	0.63235		2.24283	0.00519964	1.26758		0.393019	0.0574501
4-Guanidinobutyric acid	-0.889367	0.0630087	0.691251		-0.321408	0.272599	0.587731		4.02799	0.0151824	1.36427		0.393019	0.0574501
2-hydroxy-6-[(8Z,11Z)-pentadeca-8,11,14-trien-1-yl]benzoic acid	-0.147345	0.425293	0.390131		-0.297503	0.373526	0.231223		4.15326	0.0167519	1.45961		0.393019	0.0574501
N-(2-morpholinophenyl)-2-furamide	-0.0059893	0.863906	0.777783		-0.313073	0.89478	0.389101		3.73765	0.0257344	1.52067		0.398403	0.0538215
Ne-(1-Carboxymethyl)-L-lysine	-0.525814	0.332707	0.543178		0.232194	0.793465	0.583456		3.59785	0.0477598	1.26249		0.398403	0.0538215
Oxaceprol	-0.264082	0.350114	0.183576		-0.329529	0.252457	0.302718		4.15756	0.0213233	1.56574		0.403786	0.0503733
N'1-(4-chlorobenzoyl)-2-aminobenzene-1-carbohydrazide	-0.0653465	0.581133	0.0685033		0.0230283	0.857882	0.177931		3.68464	0.0296305	1.57163		0.403786	0.0503733
3-[(4-hydroxyphenyl)methyl]-octahydropyrrolo[1,2-a]pyrazine-1,4-dione	-0.579862	0.215347	1.01769		-0.327878	0.624354	0.295361		2.10725	0.0327318	1.05488		0.403786	0.0503733
D-glutamine	-0.256095	0.158557	0.167375		-0.359203	0.121639	0.313617		4.52286	0.00685855	1.73155		0.40917	0.0470996
UDP-N-acetylglucosamine	-0.643978	0.148601	0.711435		-0.762663	0.0661385	0.671077		2.60887	0.00860012	1.34804		0.40917	0.0470996
Monobutyl phthalate	-0.117214	0.714562	0.632142		-0.404591	0.241028	1.26505		1.13555	0.00897997	1.25797		0.40917	0.0470996
Benzamidine	-0.132906	0.533862	0.366515		-0.334973	0.133698	0.316444		2.55723	0.00407825	1.66783		0.414554	0.0439947
2-Benzyl-5-[(3S)-1-cyclobutyl-3-pyrrolidinyl]-1,3,4-oxadiazole	-0.351566	0.156005	0.21713		-0.3682	0.149673	0.227704		4.54061	0.0133904	1.65725		0.414554	0.0439947
5-Aminopentanoate	-0.406341	0.17681	0.390325		-0.391286	0.185572	0.330443		3.00437	0.0192692	1.52492		0.414554	0.0439947
Cytidine	-0.116598	0.608071	0.3568		-0.25135	0.34673	0.272865		3.60972	0.0194484	1.55467		0.414554	0.0439947
4-(anilinomethylidene)-3-methyl-4,5-dihydroisoxazol-5-one	-0.695472	0.17654	1.05502		-0.179868	0.859632	0.491072		1.6268	0.0395383	1.10967		0.414554	0.0439947
(R)-3-Hydroxy myristic acid	-0.4513	0.0401582	0.968172		-0.255217	0.196087	0.884669		1.05953	0.00718592	1.29005		0.419938	0.0410526
GNK	-0.668365	0.00748586	0.729864		0.0374533	0.812011	0.46241		2.17882	0.0222627	1.40864		0.419938	0.0410526
Anserine	-0.148733	0.300583	0.134667		-0.176447	0.288452	0.223466		3.92235	0.0436435	1.47416		0.419938	0.0410526
Prostaglandin E1 Ethanolamide	1.89921	0.407839	1.17727		0.468931	0.967956	0.148836		2.21647	0.000913099	1.29359		0.425322	0.0382677
7-Hydroxy-4-chromone	0.643068	0.490081	0.892203		-0.518725	0.236742	0.751136		1.40475	0.00129094	1.34726		0.425322	0.0382677
N1,N1-dimethyl-4-fluoro-2-nitro-5-tetrahydro-1H-pyrrol-1-ylaniline	-0.375539	0.312384	0.844923		0.0635295	0.661542	0.218835		2.96487	0.0198738	1.26591		0.425322	0.0382677
4-Guanidinobutanoic acid	-0.126153	0.381932	0.250068		-0.165655	0.26168	0.24527		3.74778	0.0465132	1.46794		0.425322	0.0382677
4-methoxy-6-[2-(4-methoxyphenyl)ethyl]-2H-pyran-2-one	0.104491	0.954598	0.435424		-0.21866	0.298346	0.492028		1.48105	0.00521347	1.53866		0.430706	0.0356343
Medroxyprogesterone	0.199761	0.517806	0.0939133		-0.896189	0.0766143	0.665812		7.4843	0.00841907	1.6603		0.430706	0.0356343
Biotin	1.21321	0.754802	0.381111		-0.422107	0.363452	0.218833		4.01468	0.0126074	1.55739		0.430706	0.0356343
1-(2'-fluoro[1,1'-biphenyl]-4-yl)propan-1-one	0.648873	0.44369	0.358669		0.31682	0.860338	0.297525		3.26454	0.0154402	1.54366		0.430706	0.0356343
methyl 3,4,5-trihydroxycyclohex-1-ene-1-carboxylate	0.307311	0.7105	0.306517		-0.455684	0.108109	0.439576		4.03656	0.0184674	1.57006		0.430706	0.0356343
Dehydroepiandrosterone (DHEA)	0.0402108	0.568042	0.378903		0.647118	0.24509	0.859392		2.25363	0.0317312	1.49741		0.430706	0.0356343
(5-L-Glutamyl)-L-Amino Acid	-1.50114	0.0856935	0.693892		-0.63833	0.493958	0.427982		4.05548	0.0354277	1.32091		0.430706	0.0356343
4-(5-propyl-2-pyridyl)benzonitrile	1.54091	0.0407146	1.89585		0.483325	0.396602	0.416755		1.80552	0.0131548	1.3864		0.441473	0.030799
Homo-Gamma-Linolenic Acid (C20:3)	0.358425	0.627226	0.480949		-0.105329	0.549804	0.284469		2.49484	0.00899926	1.64795		0.441473	0.030799
morpholino(quinolin-6-yl)methanone	-0.399118	0.59487	0.828609		-0.617581	0.552182	0.443617		2.1643	0.0196025	1.36479		0.441473	0.030799
UMP	-0.950509	0.0421105	1.29588		-0.35527	0.34828	0.420835		1.31954	0.00181375	1.22019		0.446857	0.028586
ethyl 4-[(6-methyl-3-pyridazinyl)oxy]benzoate	-0.235796	0.68399	0.61162		0.356331	0.559391	0.505512		3.45485	0.044129	1.35046		0.446857	0.028586
(2,3,4,5,6-pentamethylphenyl)(2-thienyl)methanone	-0.584274	0.233899	0.601269		-0.569016	0.250573	0.608277		3.1784	0.00909615	1.52716		0.452241	0.0265021
LPE O-16:2	0.25977	0.427381	0.274307		-0.0462858	0.62452	0.272852		3.17408	0.0269237	1.59633		0.452241	0.0265021
Deoxycytidine	-0.510908	0.157422	0.922163		-0.254837	0.440336	0.330946		1.34655	0.00632787	1.32613		0.457625	0.024542
3-Hydroxydecanoic acid	-0.550259	0.0568837	0.836212		-0.272105	0.19158	0.415412		1.70205	0.012562	1.39113		0.457625	0.024542
LNK	0.0340371	0.902746	0.111647		0.00638839	0.888365	0.0102255		5.49245	0.0241403	1.65064		0.457625	0.024542
N alpha-Acetyl-L-Arginine	-0.132528	0.387779	0.118027		-0.0351503	0.690953	0.115387		3.8947	0.0172358	1.65357		0.463008	0.0227002
6-benzyl-4-oxo-1,4-dihydropyridine-3-carboxamide	-0.106472	0.421807	0.106174		-0.109375	0.458315	0.196927		3.55501	0.0225904	1.60966		0.463008	0.0227002
1,5,8-Trihydroxy-9-oxo-9H-xanthen-3-yl beta-D-glucopyranoside	-0.0808022	0.532605	0.125897		-0.183249	0.133939	0.146162		4.8148	0.0260095	1.58734		0.463008	0.0227002
cyclohexyl[4-(2-methoxyphenyl)piperidino]methanone	0.0243633	0.723988	0.580597		1.07541	0.471979	0.83904		2.99834	0.0275785	1.36347		0.463008	0.0227002
Norfloxacin	1.39739	0.708907	0.623174		0.557398	0.380004	0.492141		4.45596	0.0350072	1.45738		0.463008	0.0227002
LPE 15:1	1.20978	0.253331	0.680589		0.819799	0.408308	0.481751		2.81021	0.0144677	1.52029		0.468392	0.0209718
2-(1-{2-[(3-furylmethyl)amino]-2-oxoethyl}cyclohexyl)acetic acid	2.05683	0.953312	0.935521		-0.0918169	0.682087	0.700109		1.69356	0.0238141	1.09561		0.468392	0.0209718
QPK	-0.630106	0.166797	0.397939		-0.387312	0.457798	0.253872		3.36293	0.0239844	1.51257		0.468392	0.0209718
Glu-Gln	-0.407199	0.0436557	0.297448		-0.259316	0.115886	0.184546		4.29527	0.0247536	1.55578		0.468392	0.0209718
Phenyl[(3S)-3-(5-propyl-1,3,4-oxadiazol-2-yl)-1-pyrrolidinyl]methanone	-0.407199	0.0436557	0.358301		-0.259316	0.115886	0.2223		3.55786	0.026782	1.52899		0.468392	0.0209718
(+/-)8(9)-DiHETE	0.421929	0.502777	0.517962		-0.0358448	0.81551	0.234075		2.55126	0.00853421	1.67486		0.473776	0.0193514
13,14-Dihydro-15-keto Prostaglandin J2	-0.326497	0.345849	0.467442		-0.297813	0.619461	0.152708		4.23628	0.013265	1.50909		0.473776	0.0193514
Adipamide	-0.694597	0.191203	0.468815		0.0317808	0.826551	0.393158		4.16765	0.0157184	1.49548		0.473776	0.0193514
8,8-dimethyl-2H,8H-pyrano[3,2-g]chromen-2-one	-0.752719	0.652595	0.936156		-0.120092	0.457409	0.506968		2.27703	0.03163	1.31347		0.473776	0.0193514
Acetildenafil	0.299498	0.45414	0.309146		-0.0215871	0.727679	0.267785		3.12615	0.0140681	1.69241		0.47916	0.0178342
4-(1H-imidazol-1-yl)benzoic acid	-0.429937	0.355906	1.02492		0.324942	0.402527	0.773136		1.48854	0.0177367	1.13637		0.47916	0.0178342
Lithocholic acid	0.293983	0.447635	0.330907		-0.0249558	0.706425	0.304115		2.90656	0.0235285	1.5896		0.47916	0.0178342
N-cyclohexyl-N-methyl-6-quinoxalinecarboxamide	-0.31932	0.239653	0.47899		0.403369	0.632198	0.721571		2.34759	0.0266309	1.40957		0.484544	0.0164153
Thymidine 3',5'-cyclic monophosphate	0.189269	0.562321	0.157163		-0.00789538	0.763899	0.194532		4.59988	0.0379275	1.55663		0.484544	0.0164153
N-(3,5-dimethyl-4-isoxazolyl)-N'-(2-phenoxyethyl)urea	-1.75647	0.00660306	1.61084		-0.260167	0.373092	0.514478		1.74129	0.0133802	0.848955		0.489928	0.0150899
ethyl 1-(3-nitro-2-thienyl)piperidine-4-carboxylate	-0.156911	0.27734	0.123596		-0.0914285	0.515809	0.0995798		4.61279	0.0236474	1.61893		0.489928	0.0150899
Prostaglandin E2	0.215486	0.7355	0.236804		0.517263	0.185286	0.656023		2.29737	0.0250621	1.57634		0.489928	0.0150899
N-Acetylneuraminic acid	1.30516	0.00413129	1.51588		0.902603	0.0581915	1.01222		2.38861	0.0119378	1.71999		0.495311	0.0138534
Tris(2-carboxyethyl)phosphine	-1.11721	0.148486	0.696726		-0.292354	0.912256	0.0516082		3.08927	0.011682	1.45417		0.495311	0.0138534
N1-tetrahydrofuran-2-ylmethyl-2-cyanoacetamide	-0.425309	0.0713849	0.366301		-0.155404	0.509635	0.125216		3.1969	0.000908754	1.82586		0.500695	0.0127012
1,3-Dimethyluric Acid	-0.400041	0.0517845	0.834839		-0.0391819	0.771875	0.189296		1.0604	0.0142869	1.35638		0.500695	0.0127012
Boldione	-0.408395	0.112135	0.701378		0.0144819	0.863234	0.402559		1.39498	0.0150374	1.36749		0.500695	0.0127012
16α-Hydroxyestrone	0.00521914	0.651375	0.39468		0.795291	0.365298	0.666674		1.53433	0.0206124	1.03719		0.500695	0.0127012
3,14-dihydro-15-keto-tetranor Prostaglandin E2	-0.39253	0.302163	0.87555		0.0667606	0.945687	0.682279		1.06195	0.0338589	1.11872		0.500695	0.0127012
4,6,8-trihydroxy-7-methoxy-3-methyl-3,4-dihydro-1H-2-benzopyran-1-one	-0.24725	0.161963	0.505023		0.0379346	0.974462	0.114851		1.32987	0.040554	1.34553		0.500695	0.0127012
o-Toluic Acid	-0.64987	0.295818	0.920267		1.25914	0.0194056	1.61027		0.673269	0.0969519	0.67014		0.506079	0.0116291
Vanillyl alcohol	-0.649287	0.298836	0.925284		1.20068	0.0225362	1.57426		0.638603	0.110512	0.649512		0.506079	0.0116291
1-(3-phenylpropanoyl)-4-piperidinecarboxylic acid	-1.1553	0.0310258	1.2419		0.25721	0.786195	0.165677		1.37461	0.0137965	1.06208		0.506079	0.0116291
gamma-Glutamylmethionine	-0.921081	0.182677	0.47716		-0.513442	0.482278	0.325947		5.16273	0.0230828	1.47332		0.506079	0.0116291
4'-(Imidazol-1-yl)acetophenone	-0.445519	0.545866	0.910464		-0.196896	0.921279	0.735792		1.10012	0.0301771	1.24407		0.506079	0.0116291
N1-(1H-indol-4-yl)cyclohexane-1-carboxamide	0.044324	0.651897	0.444342		0.572975	0.0559558	0.993226		1.24938	0.0467768	1.16839		0.506079	0.0116291
lipoamide	-0.33218	0.156227	0.588847		0.00597879	0.671194	0.286353		1.41599	0.000768307	1.45234		0.511463	0.0106326
2-{[methyl(2,3,4,5,6-pentahydroxyhexyl)amino]methylidene}malononitrile	0.821202	0.0959613	1.28765		1.18308	0.0901584	1.51426		1.19413	0.0130317	1.28963		0.511463	0.0106326
4-(pentyloxy)benzene-1-carbohydrazide	-0.645468	0.101239	0.472718		1.19224	0.190202	0.772966		3.16041	0.0252973	1.41265		0.511463	0.0106326
10-Hydroxydecanoic acid	0.0563958	0.670993	0.175309		-0.247773	0.269264	0.823879		1.66983	0.000297168	1.7334		0.516847	0.00970776
Nicotinate ribonucleoside	0.449135	0.393565	0.89685		-0.045867	0.840124	0.388597		1.78603	0.00127484	1.54856		0.516847	0.00970776
11-keto Testosterone (CRM)	-0.387998	0.212722	0.701459		0.0491599	0.974191	0.310519		1.53689	0.00783996	1.32532		0.516847	0.00970776
N-Isovalerylglycine	-0.0564082	0.789446	0.702264		-0.0392513	0.952246	0.354427		1.07785	0.0365035	1.3568		0.516847	0.00970776
Boc-beta-cyano-L-alanine	-0.308486	0.294065	0.161762		0.0285138	0.903683	0.0452477		7.0856	5.26236e-08	2.04032		0.52223	0.00885054
N-cyclohexyl-6,7-dimethoxyquinazolin-4-amine	-0.258452	0.172668	0.227807		-0.0833059	0.650119	0.0779118		3.62952	0.00563869	1.77588		0.52223	0.00885054
4-(benzoylamino)-3-hydroxybutanoic acid	-0.32129	0.0513969	0.151021		0.01441	0.922593	0.0277221		6.88166	0.0167722	1.68565		0.52223	0.00885054
7-[(3,3-dimethyloxiran-2-yl)methoxy]-6-methoxy-2H-chromen-2-one	-0.576652	0.201474	0.858174		-0.207577	0.699219	0.177341		2.0313	0.0167824	1.29998		0.52223	0.00885054
Kaempferol	-0.100851	0.525583	0.0654029		-0.117549	0.476221	0.0650951		9.40137	0.0178844	1.67977		0.52223	0.00885054
1-(4-ethoxyphenyl)-5-(prop-2-ynylthio)-1H-1,2,3,4-tetraazole	0.311258	0.722422	0.115291		1.17196	0.320765	0.401046		5.19134	0.0284082	1.59483		0.52223	0.00885054
1-methyl-N-(4-piperidinophenyl)-1H-imidazole-4-sulfonamide	-0.740855	0.129767	0.749511		-0.340428	0.421136	0.610229		1.85964	0.000728268	1.44586		0.527614	0.0080571
L-Alanyl-L-proline	-0.792673	0.112665	0.616226		-0.379424	0.431008	0.385354		2.96679	0.00192093	1.55929		0.527614	0.0080571
Adrenosterone	-0.296668	0.247407	0.715884		0.132935	0.895928	0.69601		1.10864	0.00809407	1.17033		0.527614	0.0080571
1,4-Dihydro-1-Methyl-4-Oxo-3-Pyridinecarboxamide	-0.586229	0.150246	0.876778		-0.0538019	0.869418	0.587587		1.02821	0.0109292	1.19214		0.527614	0.0080571
3-[5-(benzylthio)-4-methyl-4H-1,2,4-triazol-3-yl]-5-oct-1-ynylpyridine	-0.256884	0.136667	0.13508		0.0357333	0.991155	0.015344		6.6659	0.0159571	1.69661		0.527614	0.0080571
3-(3-morpholinopropyl)-2-(2-pyridinyl)-2,3-dihydro-4(1H)-quinazolinone	-1.8282	0.46777	1.09005		-1.45098	0.95751	0.751138		1.42446	0.0378213	1.23082		0.527614	0.0080571
Tetramethylpyrazine	-0.902737	0.0028287	0.897685		0.487829	0.704592	0.470155		3.14567	0.00060236	1.66426		0.532998	0.00732372
N-Carbamyl-L-glutamicacid	-0.112303	0.39419	0.0820109		0.275717	0.601266	0.116522		5.03759	0.0087692	1.79846		0.532998	0.00732372
Trenbolone acetate	-0.0401166	0.982128	0.672276		0.139445	0.549024	0.573936		1.42348	0.0111002	1.50479		0.532998	0.00732372
pentane-1,2,3,4,5-pentol	-0.119102	0.435234	0.290216		0.0373981	0.997167	0.0371217		2.54608	0.0144943	1.64242		0.532998	0.00732372
MPK	-0.115776	0.383104	0.0907044		0.280138	0.590389	0.13057		5.03717	0.0414349	1.5293		0.532998	0.00732372
2-(3,4-dihydroxyphenyl)-3,5,7-trihydroxy-6-methyl-4H-chromen-4-one	-0.255115	0.13708	0.529023		-0.105147	0.496178	0.212672		1.13865	0.0458843	1.31628		0.538382	0.00664683
2-[2-oxo-2-(2-pyridylamino)ethoxy]acetic acid	-0.64792	0.171636	0.980804		0.276401	0.71643	0.257086		1.92322	0.00317954	1.19683		0.543766	0.006023
Chlorogenic Acid Methyl Ester	-0.161654	0.63311	0.386744		-0.0174367	0.95711	0.260078		1.25479	0.003566	1.60031		0.543766	0.006023
O-7460	-0.679182	0.137247	1.01836		0.420836	0.740918	0.46133		1.61396	0.00359435	1.1023		0.543766	0.006023
4-(3,4-dimethoxyphenyl)-3-methyl-1H-pyrazol-5-amine	-0.935808	0.189249	0.944052		-0.368049	0.744518	0.169783		2.54697	0.00490373	1.3174		0.543766	0.006023
2'-Deoxyguanosine	-0.15433	0.765749	0.124484		0.48229	0.969702	0.367918		5.17411	0.0124076	1.61764		0.543766	0.006023
12-Hydroxydodecanoic acid	0.263094	0.554257	0.332714		0.897777	0.157639	1.18219		1.25689	0.0148499	1.28377		0.543766	0.006023
cis-gondoic acid	0.335715	0.285002	0.920058		0.356279	0.460686	0.776617		1.60855	0.0217583	1.56123		0.543766	0.006023
Norharman	-0.189117	0.70335	0.764778		0.638641	0.158253	1.13245		1.89502	0.0411507	1.22453		0.543766	0.006023
Gibberellin A4	-0.328099	0.595773	0.576393		-0.225265	0.882336	0.203624		2.19879	0.00495032	1.6268		0.54915	0.00544893
Acetylcarnitine	-0.00531719	0.928097	0.132165		0.0244112	0.990246	0.0964933		3.2073	0.00623181	1.80716		0.54915	0.00544893
4-(4-nitrophenylazo)aniline	0.507635	0.209464	0.590766		0.5711	0.304012	0.719574		2.42992	0.0100633	1.69474		0.54915	0.00544893
3-(2-fluorophenyl)-2-[(2-fluorophenyl)imino]-1,3-thiazolan-4-one	-0.0988961	0.433041	0.0756958		0.0400593	0.964763	0.0818879		4.7195	0.0163639	1.70014		0.54915	0.00544893
(2E)-6-hydroxy-2-methyl-6-(4-methylphenyl)hept-2-enoic acid	0.118425	0.752205	1.18158		1.14966	0.0502683	1.41425		1.19836	0.0308781	1.03439		0.54915	0.00544893
N-Methylthreonine	-0.105231	0.823701	0.109636		0.0184706	0.921974	0.172036		1.87169	0.0168818	1.49787		0.554533	0.00492145
5-(2,5-dihydroxyhexyl)oxolan-2-one	0.0598568	0.745816	0.0654621		0.203784	0.407139	0.183546		3.21505	0.0471622	1.51546		0.554533	0.00492145
3-methyl-4-[2-(2-methylphenyl)hydrazono]-4,5-dihydro-1H-pyrazol-5-one	-0.664819	0.0690447	0.949943		0.412387	0.734197	0.634132		1.40914	0.00120799	1.33182		0.559917	0.00443755
Kuromanin	-0.244489	0.150274	0.129535		0.0603972	0.925936	0.0304994		6.63049	0.0162084	1.69495		0.559917	0.00443755
Sodium Dehydrocholate	-0.645049	0.131373	0.633136		-0.31659	0.534677	0.353504		1.87579	0.0209819	1.38674		0.565301	0.00399432
Glycyl-L-leucine	-0.0391157	0.46885	0.341615		0.772301	0.120616	0.882806		4.05559	0.0219279	1.63497		0.565301	0.00399432
5-Hydroxyindole-3-acetic acid	-0.626028	0.244154	0.567638		-0.219946	0.819327	0.246972		3.05749	4.85403e-05	1.84225		0.570685	0.00358903
13,14-dihydro-15-keto Prostaglandin E1	-0.205929	0.864578	0.680064		-0.0147745	0.841741	0.668895		1.60715	0.00319944	1.64239		0.570685	0.00358903
3-(3-nitrophenyl)-1H-pyrazole	-0.569678	0.435256	0.320596		-0.301827	0.879529	0.162385		5.68674	0.00486134	1.73881		0.570685	0.00358903
Creatine	-0.372956	0.806437	0.828096		-0.268823	0.869083	0.149382		2.85574	0.00327146	1.59522		0.576069	0.00321902
L-Ergothioneine	-0.0477307	0.355709	0.506798		0.125369	0.877865	0.225482		4.41289	0.0118063	1.40504		0.576069	0.00321902
Panthenol	-0.416139	0.997181	0.544201		0.0213639	0.62762	0.390624		1.75506	0.0271593	1.56086		0.576069	0.00321902
2-Methylnicotinamide	0.0123998	0.875754	0.0618879		0.135202	0.697676	0.301043		2.04337	0.000136196	1.88343		0.581452	0.00288182
5-[(dimethylamino)methylidene]-3-phenyl-1,3-thiazolane-2,4-dione	0.0802924	0.691475	0.213833		0.414337	0.703346	0.590395		1.74432	0.00109137	1.6594		0.581452	0.00288182
Gly-Tyr	-0.623869	0.241568	0.969067		-0.0761235	0.824952	0.398876		1.95316	0.00136338	1.45255		0.581452	0.00288182
Asp-glu	-0.789331	0.215704	1.05489		0.113672	0.552354	0.733303		1.38214	0.00973355	1.31544		0.581452	0.00288182
Colchicine	-0.235967	0.173202	0.142022		0.0417556	0.899514	0.0149527		5.32702	0.0168253	1.68761		0.581452	0.00288182
Cyclamic acid	-0.128852	0.672314	0.839238		0.109378	0.473706	0.763981		1.45841	0.0181009	1.7082		0.581452	0.00288182
1,3-dipyridin-2-ylpropane-1,3-dione	-0.975242	0.110366	0.924196		-0.00456917	0.925322	0.386222		2.30687	0.000495256	1.43958		0.586836	0.00257505
8-Aminooctanoic acid	-0.369826	0.102296	0.49566		-0.0639691	0.736401	0.257188		2.57749	0.000589263	1.80469		0.586836	0.00257505
Ergosta-5,7,9(11),22-Tetraen-3-beta-Ol	-0.293864	0.605768	0.190482		-0.603092	0.439881	0.236055		3.92274	0.00062022	1.76423		0.586836	0.00257505
L-Histidinol	-0.342767	0.365465	0.528606		-0.020493	0.914547	0.282548		1.55969	0.00138969	1.67035		0.586836	0.00257505
4-oxo-4-[(1-phenylethyl)amino]but-2-enoic acid	-1.14017	0.0823883	1.15906		0.0176234	0.882501	0.69465		1.50143	0.00877417	1.22605		0.586836	0.00257505
4-oxo-4-[(pyridin-4-ylmethyl)amino]but-2-enoic acid	-0.598438	0.20189	1.0394		-0.000323809	0.798142	0.259223		1.82377	0.00140078	1.28597		0.59222	0.00229646
L-beta-Imidazolelactic acid	0.0152219	0.754701	0.0972425		0.053321	0.720928	0.13118		1.96296	0.00181929	1.85567		0.59222	0.00229646
Mycophenolic acid	-0.657282	0.626104	0.440212		-0.186742	0.810565	0.127974		2.59023	0.00273697	1.66267		0.59222	0.00229646
2-[(3S)-1-Benzyl-3-pyrrolidinyl]-1,3-benzothiazole	-0.960218	0.20228	0.88217		0.611828	0.501505	0.820846		1.47225	0.00958518	1.2558		0.59222	0.00229646
Theophylline	0.747334	0.108261	1.24709		1.05011	0.217278	1.25508		1.48488	0.0172635	1.53481		0.59222	0.00229646
Imidazoleacetic acid	-0.206888	0.681144	0.258378		0.271032	0.39448	0.417189		2.72402	0.00114944	1.71868		0.597604	0.00204393
Deoxyguanosine	-0.459136	0.195068	0.825958		0.377171	0.548797	0.427848		1.09546	0.00210768	1.27711		0.597604	0.00204393
2-(3,4-dimethoxyphenyl)ethanamine	-0.558723	0.332624	0.891184		0.375418	0.309306	0.781544		1.53339	0.00667273	1.36219		0.602988	0.00181545
5-fluoro AB-PINACA N-(4-hydroxypentyl) metabolite	-0.122272	0.420201	0.346483		-0.0402112	0.694616	0.259342		1.21776	7.82401e-07	1.7389		0.608372	0.00160913
4',7-Dihydroxyflavanone	-0.653446	0.491145	0.578533		-0.168086	0.870343	0.388289		3.48767	0.00435375	1.64515		0.608372	0.00160913
(±)13-HpODE	-0.268297	0.237759	0.390878		0.00451106	0.806483	0.16767		2.01549	0.00340922	1.74512		0.613755	0.00142319
N-lactoyl-phenylalanine	-0.379872	0.472828	1.06408		0.267056	0.391758	0.569502		1.19801	0.017723	1.20069		0.613755	0.00142319
2-(cyclopropylcarbonyl)-3-(4-fluoroanilino)acrylonitrile	0.303691	0.41129	0.416324		0.362547	0.624896	0.552634		1.92943	0.00034048	1.80418		0.619139	0.00125595
4-decyl-3-hydroxy-5-oxooxolane-2,3-dicarboxylic acid	-0.0439482	0.660702	0.120804		0.0544517	0.494398	0.100881		1.65043	0.00491225	1.80635		0.619139	0.00125595
TPH	-0.149289	0.294019	0.106015		0.202847	0.545751	0.155266		4.891	0.0119061	1.74768		0.624523	0.00110584
2'-Deoxyadenosine	-0.384113	0.245634	0.563642		0.125501	0.842888	0.188899		2.69361	7.63456e-06	1.71685		0.635291	0.000851255
4-[1-(dimethylamino)ethylidene]-2-phenyl-1,3-oxazol-5(4H)-one	-0.0312981	0.716836	0.106765		0.140308	0.210209	0.228616		1.61693	0.0405123	1.5199		0.635291	0.000851255
N1-(2-pyridyl)-2-(3,5-difluorophenyl)acetamide	-1.04832	0.389345	0.766759		-0.332836	0.772435	0.569659		2.31781	0.00405601	1.59555		0.640674	0.000744128
1-phenyl-5-(2-thienyl)-1H-1,2,4-triazol-3-ol	-0.352863	0.309034	0.950842		0.223559	0.441138	0.50966		1.40036	0.0041996	1.18973		0.640674	0.000744128
Adenosine	-0.375334	0.218742	0.524854		0.851695	0.242458	0.610259		2.24259	7.89586e-07	1.70766		0.646058	0.00064883
GPH	-0.108874	0.522919	0.121008		0.268994	0.355936	0.193215		3.77805	0.00770721	1.80103		0.646058	0.00064883
Oleoyl-L-alpha-lysophosphatidic acid	0.039488	0.842766	0.110182		0.166339	0.143447	0.236055		2.18974	0.0236366	1.6774		0.646058	0.00064883
Oleanolic acid	-0.208909	0.422686	0.172674		3.1525	0.220681	0.787735		7.38989	4.69841e-07	1.96895		0.651442	0.000564256
α-Lapachone	-1.11684	0.385054	0.712381		-0.149763	0.674288	0.255143		2.8175	0.00135199	1.7158		0.656826	0.000489383
Choline Glycerophosphate	-0.327564	0.0646066	0.189887		0.795061	0.19437	0.473687		5.87014	0.000276021	2.00328		0.66221	0.000423267
N-isopropyl-N'-(2-oxoazepan-3-yl)urea	-0.553783	0.386471	0.73376		-0.187029	0.902519	0.413077		2.02282	0.00126723	1.68882		0.667594	0.000365034
17alpha-Hydroxyprogesterone	0.182486	0.753503	0.272274		0.516873	0.0744422	0.426281		3.27348	0.00844477	1.8163		0.667594	0.000365034
Methionine	0.159299	0.542642	0.11084		0.630645	0.0215242	0.39847		6.56777	0.0326289	1.6328		0.667594	0.000365034
CYM-5442	0.0060489	0.984356	0.138009		0.0946988	0.399198	0.113901		2.83568	3.01569e-05	2.05749		0.672977	0.000313883
5-(tert-butyl)-2-methyl-N-(4-nitrophenyl)-3-furamide	0.146844	0.730637	0.367202		0.412241	0.193638	0.390755		3.17427	0.0137848	1.73279		0.672977	0.000313883
N-(4-morpholinophenyl)-4-(1H-pyrazol-1-yl)benzamide	0.0597868	0.84715	0.318446		0.234732	0.347084	0.214699		3.6607	0.00113108	1.96003		0.678361	0.000269076
N'-[2-(3-methoxyphenyl)acetyl]-6-quinoxalinecarbohydrazide	-0.4822	0.249118	0.63377		0.435779	0.222192	0.547996		2.21116	0.00116551	1.67285		0.689129	0.000195854
Erucic acid	0.403594	0.357504	0.921407		0.870869	0.392891	0.765104		1.99761	0.00192966	1.62203		0.689129	0.000195854
L-Cycloserine	0.11653	0.816118	0.0582877		0.835355	0.175722	0.37991		5.43448	0.00268694	1.92442		0.689129	0.000195854
4-[(3,4-dimethoxyphenethyl)amino]-4-oxobutanoic acid	-0.429057	0.321267	0.726278		0.533067	0.221446	0.55168		2.35457	0.000362933	1.54378		0.70528	0.00011855
Inositol	-0.143344	0.558474	0.387348		1.38082	0.00653419	1.82578		1.57061	0.00118087	1.53714		0.726816	5.76e-05
(2E)-N-(4-acetamidobutyl)-3-(4-hydroxy-3-methoxyphenyl)prop-2-enamide	1.07556	0.181315	1.02683		1.07477	0.0761808	0.742442		3.49149	4.01797e-05	2.07483		0.732199	4.75e-05
2-Hydroxy-1,4-naphthoquinone	-0.64071	0.203522	0.546663		1.59889	0.00175679	1.92919		1.74105	0.00105763	1.51684		0.764502	1.36e-05
3-benzyl-1-butyl-4-hydroxy-1,2-dihydroquinolin-2-one	0.0808233	0.77065	0.689495		1.03255	0.0602278	1.13438		2.74669	0.000366263	1.97097		0.780654	6.78e-06
N-(1,3-benzodioxol-5-yl)-7-chloroquinolin-4-amine	-0.231297	0.255625	0.350776		1.20378	0.00424754	1.35455		2.60267	4.49401e-05	1.91953		0.791421	4.11e-06
Tyrosol	-0.302652	0.15323	0.40741		1.64786	0.000435386	1.88541		2.33411	6.0904e-08	1.83927		0.807573	1.84e-06
