# Supplementary material for: LC-MS based metabolomics identification of natural metabolites against Fusarium oxysporum
Source: Front Plant Sci. 2024 Sep 3;15:1435963. doi: 10.3389/fpls.2024.1435963 (PMC11405212; doi:10.3389/fpls.2024.1435963)
Supplement: Supplementary file 5 [file Table5.xlsx]

## Sheet: Sheet1
Table S5 The correlation value between metabolite features
G1 vs. G0
corr	Glycerol-3-phosphate	4-methoxy-6-(prop-2-en-1-yl)-2H-1,3-benzodioxole	Biopterin	3-(4-chlorophenyl)-5-(3-phenyl-1H-pyrazol-4-yl)-1,2,4-oxadiazole	Benzyl 6-O-beta-D-glucopyranosyl-beta-D-glucopyranoside	5-acetyl-2,6-dimethyl-1,2,3,4-tetrahydropyridin-4-one	2-Phosphoglyceric acid	2-oxopiperidine-3-carbohydrazide	4-oxododecanedioic acid	2,3-dihydroxypropyl 12-methyltridecanoate	N-Acetylneuraminic acid	N-acetyl-D-glucosamine	N6-Acetyl-L-lysine	(±)-Abscisic acid	N-(3,5-dimethyl-4-isoxazolyl)-N'-(2-phenoxyethyl)urea	Choline bitartrate	Quercetin	Prolylleucine	Isovanillic acid	Maltotetraose	Diphenylamine	Theanine	Acetylcholine	5-(6-hydroxy-6-methyloctyl)-2,5-dihydrofuran-2-one	Proline	3-(4-fluorophenoxy)-1-(1,4-thiazinan-4-yl)propan-1-one	N-Stearoyl taurine	1,4-dihydroxy-1,4-dimethyl-7-(propan-2-ylidene)-decahydroazulen-6-one	5-(hydroxymethyl)-4-methoxy-2,5-dihydrofuran-2-one	2-Hydroxybutyric acid	15-Deoxy-Δ12,14-prostaglandin D2	Xanthine	Tretinoin	Cer 12:1;2O/2:0	L-Homocitrulline	N1-(5-methylisoxazol-3-yl)-2-morpholinoacetamide	β-Muricholic acid	3-amino-2-phenyl-2H-pyrazolo[4,3-c]pyridine-4,6-diol	Syringic acid	DL-Panthenol	N-(9-oxodecyl)acetamide	N1-(1H-1,2,3-benzotriazol-5-yl)-3,4,5-trimethoxybenzamide	methyl 2-(benzoylamino)acetate	Pantothenic acid	XMP	4-Hydroxyisoleucine	o-Cresol	1-Methyluric acid	5-Methoxysalicylic acid
Glycerol-3-phosphate	1	0.528694	-0.743529	-0.631553	-0.692111	-0.812655	0.630106	-0.593927	-0.702819	-0.684114	0.798782	-0.56128	-0.67123	-0.613139	-0.691597	-0.6475	-0.82666	-0.848576	-0.863407	-0.831051	-0.731308	-0.801229	-0.536378	-0.579477	-0.727524	-0.928553	-0.711579	-0.867312	-0.786479	-0.786536	-0.688051	-0.795376	-0.630361	-0.545887	-0.78646	0.573157	-0.847697	-0.795688	-0.918242	-0.713517	-0.718142	-0.654462	0.386866	-0.924104	0.483987	-0.919983	0.49738	0.119752	-0.857555
4-methoxy-6-(prop-2-en-1-yl)-2H-1,3-benzodioxole	0.528694	1	-0.637452	-0.516759	-0.713206	-0.458122	0.84193	-0.413338	-0.453262	-0.586123	0.270475	-0.702973	-0.431518	-0.368597	-0.54423	-0.467269	-0.44083	-0.492521	-0.518483	-0.612865	-0.394212	-0.399398	-0.417246	-0.450102	-0.508633	-0.50786	-0.524969	-0.475817	-0.387498	-0.387416	-0.379613	-0.360384	-0.354013	-0.58214	-0.386091	0.925864	-0.300129	-0.504759	-0.575299	-0.353011	-0.232952	-0.5404	0.8825	-0.420701	0.924313	-0.440475	0.947612	0.612127	-0.591822
Biopterin	-0.743529	-0.637452	1	0.832195	0.685459	0.823611	-0.668988	0.903335	0.927251	0.870976	-0.668631	0.751751	0.303173	0.878059	0.913605	0.838636	0.477446	0.843491	0.735075	0.634582	0.421809	0.435326	0.889389	0.889467	0.385651	0.757344	0.822976	0.518114	0.450852	0.451127	0.388606	0.846257	0.331071	0.841246	0.375791	-0.582994	0.725222	0.398676	0.666551	0.347016	0.857175	0.317292	-0.554706	0.578169	-0.577371	0.588709	-0.596952	-0.459213	0.554534
3-(4-chlorophenyl)-5-(3-phenyl-1H-pyrazol-4-yl)-1,2,4-oxadiazole	-0.631553	-0.516759	0.832195	1	0.416945	0.942811	-0.479659	0.794146	0.753385	0.672888	-0.62192	0.56284	0.37002	0.865235	0.652027	0.476288	0.555493	0.80591	0.839341	0.467857	0.60334	0.434942	0.881389	0.850113	0.407129	0.559451	0.669607	0.507144	0.562442	0.562653	0.33731	0.866803	0.305343	0.647579	0.366235	-0.413947	0.776345	0.309873	0.667499	0.420824	0.827055	0.28131	-0.383214	0.606363	-0.401764	0.617887	-0.434985	-0.377381	0.555433
Benzyl 6-O-beta-D-glucopyranosyl-beta-D-glucopyranoside	-0.692111	-0.713206	0.685459	0.416945	1	0.465088	-0.662368	0.499607	0.710361	0.843011	-0.592496	0.470549	0.684197	0.328038	0.595446	0.683912	0.676767	0.756134	0.652668	0.768369	0.570674	0.733772	0.392747	0.352229	0.637512	0.694783	0.622777	0.725247	0.644072	0.644242	0.690094	0.45225	0.593214	0.420584	0.661224	-0.61184	0.515836	0.757673	0.694995	0.67588	0.491999	0.624168	-0.586041	0.670839	-0.609821	0.687291	-0.62571	-0.413542	0.790979
5-acetyl-2,6-dimethyl-1,2,3,4-tetrahydropyridin-4-one	-0.812655	-0.458122	0.823611	0.942811	0.465088	1	-0.4792	0.781259	0.767589	0.688772	-0.773465	0.59025	0.481771	0.872173	0.705868	0.515942	0.687349	0.880434	0.903705	0.59774	0.712774	0.590908	0.823776	0.827031	0.518923	0.740252	0.733611	0.668056	0.685545	0.685815	0.43937	0.941571	0.39778	0.646119	0.525705	-0.401356	0.919562	0.475446	0.785938	0.552959	0.886336	0.384031	-0.297338	0.773532	-0.34978	0.776795	-0.380231	-0.259564	0.67183
2-Phosphoglyceric acid	0.630106	0.84193	-0.668988	-0.479659	-0.662368	-0.4792	1	-0.402581	-0.524679	-0.5539	0.396051	-0.632338	-0.364115	-0.400876	-0.58303	-0.572406	-0.454347	-0.493017	-0.536667	-0.629052	-0.420278	-0.462633	-0.412131	-0.505442	-0.519436	-0.564898	-0.442523	-0.56842	-0.430404	-0.430496	-0.446391	-0.473709	-0.404556	-0.535819	-0.423259	0.923988	-0.361606	-0.496909	-0.63836	-0.390748	-0.286794	-0.505512	0.934608	-0.500743	0.953966	-0.521596	0.919094	0.326042	-0.582946
2-oxopiperidine-3-carbohydrazide	-0.593927	-0.413338	0.903335	0.794146	0.499607	0.781259	-0.402581	1	0.923846	0.745962	-0.562623	0.64085	0.0831855	0.934232	0.809269	0.696489	0.273598	0.800555	0.632186	0.343971	0.298451	0.227234	0.96749	0.937179	0.0780697	0.574118	0.834548	0.336365	0.255543	0.255921	0.0903644	0.837025	0.0136016	0.84161	0.110259	-0.339522	0.758376	0.141726	0.432904	0.203131	0.893827	-0.0270223	-0.28336	0.422761	-0.312761	0.431338	-0.341324	-0.366858	0.339511
4-oxododecanedioic acid	-0.702819	-0.453262	0.927251	0.753385	0.710361	0.767589	-0.524679	0.923846	1	0.850776	-0.695959	0.565902	0.322017	0.828566	0.809097	0.763547	0.480854	0.889729	0.745369	0.562698	0.469477	0.487224	0.868908	0.839099	0.313202	0.688419	0.843559	0.556517	0.472762	0.473295	0.35103	0.855663	0.24338	0.71501	0.358681	-0.403824	0.770166	0.369232	0.585527	0.443958	0.90064	0.204403	-0.368202	0.585689	-0.391	0.598469	-0.397709	-0.290055	0.54808
2,3-dihydroxypropyl 12-methyltridecanoate	-0.684114	-0.586123	0.870976	0.672888	0.843011	0.688772	-0.5539	0.745962	0.850776	1	-0.651709	0.655668	0.489792	0.669121	0.774837	0.838188	0.585336	0.826108	0.688853	0.647809	0.493304	0.576552	0.671504	0.645492	0.503451	0.765947	0.694807	0.59586	0.561293	0.561561	0.564883	0.67916	0.48486	0.675499	0.510682	-0.448226	0.682138	0.586173	0.697902	0.492633	0.774415	0.43574	-0.48624	0.637541	-0.470146	0.651482	-0.520084	-0.502189	0.650967
N-Acetylneuraminic acid	0.798782	0.270475	-0.668631	-0.62192	-0.592496	-0.773465	0.396051	-0.562623	-0.695959	-0.651709	1	-0.313566	-0.60251	-0.582199	-0.709466	-0.534272	-0.72868	-0.863239	-0.760237	-0.737832	-0.709158	-0.763233	-0.562073	-0.515851	-0.571918	-0.737912	-0.612277	-0.72618	-0.760117	-0.760565	-0.644949	-0.740332	-0.606111	-0.318588	-0.677793	0.204305	-0.824936	-0.586579	-0.716993	-0.683177	-0.790936	-0.485564	0.144651	-0.782784	0.177211	-0.781086	0.151859	0.141814	-0.690636
N-acetyl-D-glucosamine	-0.56128	-0.702973	0.751751	0.56284	0.470549	0.59025	-0.632338	0.64085	0.565902	0.655668	-0.313566	1	0.127041	0.713687	0.764983	0.604106	0.241578	0.478144	0.415303	0.51397	0.218836	0.184921	0.598533	0.740755	0.30608	0.699808	0.723192	0.345285	0.1736	0.173648	0.0806847	0.618851	0.0493441	0.92696	0.177424	-0.675338	0.484241	0.313099	0.467978	0.0964271	0.50453	0.290422	-0.635369	0.32604	-0.663316	0.335754	-0.720903	-0.618896	0.328902
N6-Acetyl-L-lysine	-0.67123	-0.431518	0.303173	0.37002	0.684197	0.481771	-0.364115	0.0831855	0.322017	0.489792	-0.60251	0.127041	1	0.057	0.169439	0.187529	0.951766	0.636464	0.753773	0.780099	0.890365	0.952197	0.0572031	0.0199025	0.937062	0.602296	0.370549	0.897961	0.942041	0.94174	0.866506	0.37462	0.812944	-0.027435	0.946898	-0.336438	0.525988	0.926103	0.805167	0.947518	0.32641	0.896154	-0.259163	0.84447	-0.298682	0.851401	-0.326715	-0.180406	0.920362
(±)-Abscisic acid	-0.613139	-0.368597	0.878059	0.865235	0.328038	0.872173	-0.400876	0.934232	0.828566	0.669121	-0.582199	0.713687	0.057	1	0.816455	0.618613	0.293134	0.734313	0.644508	0.365617	0.329162	0.209772	0.949518	0.9784	0.131629	0.623713	0.780396	0.332401	0.280622	0.281111	0.0671775	0.910192	0.0207863	0.858068	0.128094	-0.334272	0.780978	0.119083	0.483863	0.157005	0.897178	0.011752	-0.265886	0.441797	-0.300532	0.445231	-0.330708	-0.310846	0.317846
N-(3,5-dimethyl-4-isoxazolyl)-N'-(2-phenoxyethyl)urea	-0.691597	-0.54423	0.913605	0.652027	0.595446	0.705868	-0.58303	0.809269	0.809097	0.774837	-0.709466	0.764983	0.169439	0.816455	1	0.833477	0.334138	0.723708	0.534406	0.643221	0.249424	0.332269	0.779761	0.80064	0.270542	0.767351	0.774996	0.383177	0.30737	0.30787	0.298406	0.735935	0.274183	0.811733	0.294606	-0.500048	0.633837	0.313096	0.53333	0.187879	0.780151	0.25058	-0.444873	0.452073	-0.481407	0.451967	-0.483788	-0.437507	0.409048
Choline bitartrate	-0.6475	-0.467269	0.838636	0.476288	0.683912	0.515942	-0.572406	0.696489	0.763547	0.838188	-0.534272	0.604106	0.187529	0.618613	0.833477	1	0.338776	0.631545	0.458367	0.543069	0.138606	0.336508	0.608355	0.603058	0.289709	0.724409	0.55146	0.364276	0.292968	0.293117	0.473913	0.552222	0.43646	0.695349	0.350947	-0.464801	0.499886	0.419832	0.574784	0.180949	0.670346	0.280273	-0.460654	0.474508	-0.468283	0.474192	-0.486839	-0.295586	0.438186
Quercetin	-0.82666	-0.44083	0.477446	0.555493	0.676767	0.687349	-0.454347	0.273598	0.480854	0.585336	-0.72868	0.241578	0.951766	0.293134	0.334138	0.338776	1	0.764238	0.888587	0.815224	0.930554	0.971632	0.258437	0.241514	0.928607	0.738602	0.466258	0.948799	0.990551	0.990466	0.879499	0.591216	0.823687	0.140125	0.961184	-0.394904	0.708492	0.92059	0.929958	0.939329	0.526774	0.847946	-0.279843	0.960101	-0.338009	0.962917	-0.362458	-0.0955968	0.970673
Prolylleucine	-0.848576	-0.492521	0.843491	0.80591	0.756134	0.880434	-0.493017	0.800555	0.889729	0.826108	-0.863239	0.478144	0.636464	0.734313	0.723708	0.631545	0.764238	1	0.91489	0.700533	0.758737	0.747398	0.770118	0.706186	0.574511	0.763915	0.810268	0.778193	0.762459	0.762661	0.594508	0.853563	0.51056	0.555689	0.63824	-0.384306	0.913888	0.623836	0.785918	0.724139	0.892083	0.463445	-0.305179	0.828326	-0.34651	0.837105	-0.365934	-0.316538	0.782559
Isovanillic acid	-0.863407	-0.518483	0.735075	0.839341	0.652668	0.903705	-0.536667	0.632186	0.745369	0.688853	-0.760237	0.415303	0.753773	0.644508	0.534406	0.458367	0.888587	0.91489	1	0.725594	0.883735	0.823504	0.645295	0.620649	0.738501	0.741246	0.689574	0.8685	0.88253	0.882646	0.671199	0.846319	0.596967	0.437207	0.757386	-0.471974	0.866464	0.710674	0.898225	0.813724	0.772347	0.611985	-0.35103	0.913168	-0.413951	0.921243	-0.437389	-0.174526	0.887067
Maltotetraose	-0.831051	-0.612865	0.634582	0.467857	0.768369	0.59774	-0.629052	0.343971	0.562698	0.647809	-0.737832	0.51397	0.780099	0.365617	0.643221	0.543069	0.815224	0.700533	0.725594	1	0.682278	0.838141	0.304391	0.345124	0.859626	0.868594	0.644863	0.825576	0.779591	0.779767	0.768292	0.585377	0.726877	0.3661	0.858651	-0.600445	0.552632	0.84043	0.826268	0.714998	0.507803	0.861813	-0.474277	0.776923	-0.547198	0.777277	-0.549088	-0.276635	0.847449
Diphenylamine	-0.731308	-0.394212	0.421809	0.60334	0.570674	0.712774	-0.420278	0.298451	0.469477	0.493304	-0.709158	0.218836	0.890365	0.329162	0.249424	0.138606	0.930554	0.758737	0.883735	0.682278	1	0.913204	0.315532	0.308334	0.831349	0.596952	0.491781	0.931024	0.950046	0.949982	0.695008	0.634144	0.6211	0.123302	0.823903	-0.326939	0.752732	0.777235	0.811124	0.954423	0.518507	0.707553	-0.264552	0.883975	-0.297234	0.897148	-0.309643	-0.142647	0.875042
Theanine	-0.801229	-0.399398	0.435326	0.434942	0.733772	0.590908	-0.462633	0.227234	0.487224	0.576552	-0.763233	0.184921	0.952197	0.209772	0.332269	0.336508	0.971632	0.747398	0.823504	0.838141	0.913204	1	0.186286	0.171336	0.908135	0.72143	0.459078	0.962577	0.972788	0.972841	0.880453	0.536123	0.807553	0.0694329	0.958184	-0.364711	0.665273	0.922738	0.86806	0.967116	0.482835	0.835225	-0.27372	0.926575	-0.322164	0.931789	-0.324313	-0.0627468	0.949365
Acetylcholine	-0.536378	-0.417246	0.889389	0.881389	0.392747	0.823776	-0.412131	0.96749	0.868908	0.671504	-0.562073	0.598533	0.0572031	0.949518	0.779761	0.608355	0.258437	0.770118	0.645295	0.304391	0.315532	0.186286	1	0.958003	0.0707516	0.485579	0.766892	0.287932	0.2589	0.259239	0.0707608	0.841576	0.0204533	0.794088	0.0752348	-0.332775	0.728889	0.0600436	0.418789	0.170829	0.87533	-0.0387225	-0.308484	0.385609	-0.32403	0.396063	-0.341702	-0.386347	0.301642
5-(6-hydroxy-6-methyloctyl)-2,5-dihydrofuran-2-one	-0.579477	-0.450102	0.889467	0.850113	0.352229	0.827031	-0.505442	0.937179	0.839099	0.645492	-0.515851	0.740755	0.0199025	0.9784	0.80064	0.603058	0.241514	0.706186	0.620649	0.345124	0.308334	0.171336	0.958003	1	0.107563	0.568028	0.794068	0.323149	0.229445	0.229842	0.0120855	0.888642	-0.0445391	0.883848	0.0700641	-0.434181	0.724076	0.0794532	0.441461	0.1398	0.835459	-0.00710207	-0.396411	0.385235	-0.420437	0.395903	-0.437893	-0.361945	0.288357
Proline	-0.727524	-0.508633	0.385651	0.407129	0.637512	0.518923	-0.519436	0.0780697	0.313202	0.503451	-0.571918	0.30608	0.937062	0.131629	0.270542	0.289709	0.928607	0.574511	0.738501	0.859626	0.831349	0.908135	0.0707516	0.107563	1	0.709189	0.380335	0.893525	0.903629	0.903235	0.870643	0.437675	0.837696	0.109296	0.955222	-0.48395	0.487992	0.935751	0.871107	0.854351	0.31955	0.973517	-0.421993	0.83537	-0.457297	0.841194	-0.483457	-0.213237	0.899006
3-(4-fluorophenoxy)-1-(1,4-thiazinan-4-yl)propan-1-one	-0.928553	-0.50786	0.757344	0.559451	0.694783	0.740252	-0.564898	0.574118	0.688419	0.765947	-0.737912	0.699808	0.602296	0.623713	0.767351	0.724409	0.738602	0.763915	0.741246	0.868594	0.596952	0.72143	0.485579	0.568028	0.709189	1	0.738862	0.776472	0.682297	0.682507	0.634864	0.760418	0.580018	0.635443	0.739123	-0.529506	0.754688	0.774879	0.853476	0.585351	0.711753	0.661744	-0.370542	0.817023	-0.451448	0.810664	-0.488616	-0.224785	0.769609
N-Stearoyl taurine	-0.711579	-0.524969	0.822976	0.669607	0.622777	0.733611	-0.442523	0.834548	0.843559	0.694807	-0.612277	0.723192	0.370549	0.780396	0.774996	0.55146	0.466258	0.810268	0.689574	0.644863	0.491781	0.459078	0.766892	0.794068	0.380335	0.738862	1	0.575471	0.422751	0.422905	0.203675	0.823633	0.111501	0.784	0.365026	-0.453647	0.740915	0.408652	0.521669	0.437835	0.784909	0.317088	-0.326809	0.530091	-0.392948	0.538717	-0.427717	-0.472926	0.516781
1,4-dihydroxy-1,4-dimethyl-7-(propan-2-ylidene)-decahydroazulen-6-one	-0.867312	-0.475817	0.518114	0.507144	0.725247	0.668056	-0.56842	0.336365	0.556517	0.59586	-0.72618	0.345285	0.897961	0.332401	0.383177	0.364276	0.948799	0.778193	0.8685	0.825576	0.931024	0.962577	0.287932	0.323149	0.893525	0.776472	0.575471	1	0.93674	0.936661	0.781281	0.650126	0.692076	0.242165	0.904376	-0.480262	0.743238	0.904551	0.891001	0.949712	0.52904	0.800207	-0.380943	0.939912	-0.434741	0.949382	-0.443186	-0.115513	0.938753
5-(hydroxymethyl)-4-methoxy-2,5-dihydrofuran-2-one	-0.786479	-0.387498	0.450852	0.562442	0.644072	0.685545	-0.430404	0.255543	0.472762	0.561293	-0.760117	0.1736	0.942041	0.280622	0.30737	0.292968	0.990551	0.762459	0.88253	0.779591	0.950046	0.972788	0.2589	0.229445	0.903629	0.682297	0.422751	0.93674	1	0.999998	0.872329	0.586694	0.81687	0.0763711	0.940609	-0.333443	0.708883	0.877004	0.899747	0.95119	0.529316	0.809821	-0.250202	0.944065	-0.292921	0.948968	-0.304988	-0.0681179	0.94581
2-Hydroxybutyric acid	-0.786536	-0.387416	0.451127	0.562653	0.644242	0.685815	-0.430496	0.255921	0.473295	0.561561	-0.760565	0.173648	0.94174	0.281111	0.30787	0.293117	0.990466	0.762661	0.882646	0.779767	0.949982	0.972841	0.259239	0.229842	0.903235	0.682507	0.422905	0.936661	0.999998	1	0.872087	0.587126	0.81651	0.0764394	0.940417	-0.333495	0.709075	0.87668	0.899696	0.951062	0.529729	0.809284	-0.249993	0.944076	-0.292856	0.948964	-0.304813	-0.0672633	0.945879
15-Deoxy-Δ12,14-prostaglandin D2	-0.688051	-0.379613	0.388606	0.33731	0.690094	0.43937	-0.446391	0.0903644	0.35103	0.564883	-0.644949	0.0806847	0.866506	0.0671775	0.298406	0.473913	0.879499	0.594508	0.671199	0.768292	0.695008	0.880453	0.0707608	0.0120855	0.870643	0.634864	0.203675	0.781281	0.872329	0.872087	1	0.321192	0.983127	-0.0250959	0.935577	-0.340104	0.447996	0.891524	0.845797	0.788232	0.357219	0.857019	-0.307618	0.826352	-0.3271	0.825381	-0.333272	-0.0623977	0.867017
Xanthine	-0.795376	-0.360384	0.846257	0.866803	0.45225	0.941571	-0.473709	0.837025	0.855663	0.67916	-0.740332	0.618851	0.37462	0.910192	0.735935	0.552222	0.591216	0.853563	0.846319	0.585377	0.634144	0.536123	0.841576	0.888642	0.437675	0.760418	0.823633	0.650126	0.586694	0.587126	0.321192	1	0.243861	0.706633	0.443065	-0.369886	0.899577	0.398785	0.694714	0.499118	0.919288	0.289367	-0.270644	0.700206	-0.321069	0.705461	-0.336747	-0.17787	0.581894
Tretinoin	-0.630361	-0.354013	0.331071	0.305343	0.593214	0.39778	-0.404556	0.0136016	0.24338	0.48486	-0.606111	0.0493441	0.812944	0.0207863	0.274183	0.43646	0.823687	0.51056	0.596967	0.726877	0.6211	0.807553	0.0204533	-0.0445391	0.837696	0.580018	0.111501	0.692076	0.81687	0.81651	0.983127	0.243861	1	-0.0691869	0.898689	-0.309436	0.372814	0.83869	0.804697	0.70021	0.290076	0.847888	-0.281902	0.763879	-0.298764	0.75884	-0.304472	-0.0727146	0.799661
Cer 12:1;2O/2:0	-0.545887	-0.58214	0.841246	0.647579	0.420584	0.646119	-0.535819	0.84161	0.71501	0.675499	-0.318588	0.92696	-0.027435	0.858068	0.811733	0.695349	0.140125	0.555689	0.437207	0.3661	0.123302	0.0694329	0.794088	0.883848	0.109296	0.635443	0.784	0.242165	0.0763711	0.0764394	-0.0250959	0.706633	-0.0691869	1	0.0363045	-0.560063	0.562371	0.153874	0.394763	0.00128768	0.660654	0.065855	-0.505898	0.283876	-0.537497	0.291394	-0.592432	-0.534459	0.234053
L-Homocitrulline	-0.78646	-0.386091	0.375791	0.366235	0.661224	0.525705	-0.423259	0.110259	0.358681	0.510682	-0.677793	0.177424	0.946898	0.128094	0.294606	0.350947	0.961184	0.63824	0.757386	0.858651	0.823903	0.958184	0.0752348	0.0700641	0.955222	0.739123	0.365026	0.904376	0.940609	0.940417	0.935577	0.443065	0.898689	0.0363045	1	-0.372285	0.557178	0.958338	0.888513	0.886928	0.393644	0.922867	-0.252869	0.903499	-0.313729	0.900398	-0.330025	-0.0439422	0.932285
N1-(5-methylisoxazol-3-yl)-2-morpholinoacetamide	0.573157	0.925864	-0.582994	-0.413947	-0.61184	-0.401356	0.923988	-0.339522	-0.403824	-0.448226	0.204305	-0.675338	-0.336438	-0.334272	-0.500048	-0.464801	-0.394904	-0.384306	-0.471974	-0.600445	-0.326939	-0.364711	-0.332775	-0.434181	-0.48395	-0.529506	-0.453647	-0.480262	-0.333443	-0.333495	-0.340104	-0.369886	-0.309436	-0.560063	-0.372285	1	-0.248552	-0.480245	-0.579527	-0.295316	-0.155613	-0.509638	0.901957	-0.420647	0.974022	-0.435041	0.969013	0.347065	-0.558504
β-Muricholic acid	-0.847697	-0.300129	0.725222	0.776345	0.515836	0.919562	-0.361606	0.758376	0.770166	0.682138	-0.824936	0.484241	0.525988	0.780978	0.633837	0.499886	0.708492	0.913888	0.866464	0.552632	0.752732	0.665273	0.728889	0.724076	0.487992	0.754688	0.740915	0.743238	0.708883	0.709075	0.447996	0.899577	0.372814	0.562371	0.557178	-0.248552	1	0.544118	0.747862	0.657581	0.888688	0.335783	-0.133945	0.828601	-0.186601	0.830417	-0.215862	-0.161594	0.680626
3-amino-2-phenyl-2H-pyrazolo[4,3-c]pyridine-4,6-diol	-0.795688	-0.504759	0.398676	0.309873	0.757673	0.475446	-0.496909	0.141726	0.369232	0.586173	-0.586579	0.313099	0.926103	0.119083	0.313096	0.419832	0.92059	0.623836	0.710674	0.84043	0.777235	0.922738	0.0600436	0.0794532	0.935751	0.774879	0.408652	0.904551	0.877004	0.87668	0.891524	0.398785	0.83869	0.153874	0.958338	-0.480245	0.544118	1	0.879937	0.858629	0.344682	0.915762	-0.367019	0.881851	-0.42534	0.882747	-0.461911	-0.161352	0.931138
Syringic acid	-0.918242	-0.575299	0.666551	0.667499	0.694995	0.785938	-0.63836	0.432904	0.585527	0.697902	-0.716993	0.467978	0.805167	0.483863	0.53333	0.574784	0.929958	0.785918	0.898225	0.826268	0.811124	0.86806	0.418789	0.441461	0.871107	0.853476	0.521669	0.891001	0.899747	0.899696	0.845797	0.694714	0.804697	0.394763	0.888513	-0.579527	0.747862	0.879937	1	0.784267	0.614588	0.796005	-0.457976	0.958625	-0.522649	0.959251	-0.551722	-0.142489	0.942426
DL-Panthenol	-0.713517	-0.353011	0.347016	0.420824	0.67588	0.552959	-0.390748	0.203131	0.443958	0.492633	-0.683177	0.0964271	0.947518	0.157005	0.187879	0.180949	0.939329	0.724139	0.813724	0.714998	0.954423	0.967116	0.170829	0.1398	0.854351	0.585351	0.437835	0.949712	0.95119	0.951062	0.788232	0.499118	0.70021	0.00128768	0.886928	-0.295316	0.657581	0.858629	0.784267	1	0.430318	0.760284	-0.230306	0.879377	-0.264371	0.891175	-0.268884	-0.0782824	0.902782
N-(9-oxodecyl)acetamide	-0.718142	-0.232952	0.857175	0.827055	0.491999	0.886336	-0.286794	0.893827	0.90064	0.774415	-0.790936	0.50453	0.32641	0.897178	0.780151	0.670346	0.526774	0.892083	0.772347	0.507803	0.518507	0.482835	0.87533	0.835459	0.31955	0.711753	0.784909	0.52904	0.529316	0.529729	0.357219	0.919288	0.290076	0.660654	0.393644	-0.155613	0.888688	0.344682	0.614588	0.430318	1	0.187575	-0.0944995	0.642943	-0.120183	0.643709	-0.148204	-0.224036	0.510109
N1-(1H-1,2,3-benzotriazol-5-yl)-3,4,5-trimethoxybenzamide	-0.654462	-0.5404	0.317292	0.28131	0.624168	0.384031	-0.505512	-0.0270223	0.204403	0.43574	-0.485564	0.290422	0.896154	0.011752	0.25058	0.280273	0.847946	0.463445	0.611985	0.861813	0.707553	0.835225	-0.0387225	-0.00710207	0.973517	0.661744	0.317088	0.800207	0.809821	0.809284	0.857019	0.289367	0.847888	0.065855	0.922867	-0.509638	0.335783	0.915762	0.796005	0.760284	0.187575	1	-0.4434	0.733502	-0.482593	0.7363	-0.507851	-0.265859	0.835024
methyl 2-(benzoylamino)acetate	0.386866	0.8825	-0.554706	-0.383214	-0.586041	-0.297338	0.934608	-0.28336	-0.368202	-0.48624	0.144651	-0.635369	-0.259163	-0.265886	-0.444873	-0.460654	-0.279843	-0.305179	-0.35103	-0.474277	-0.264552	-0.27372	-0.308484	-0.396411	-0.421993	-0.370542	-0.326809	-0.380943	-0.250202	-0.249993	-0.307618	-0.270644	-0.281902	-0.505898	-0.252869	0.901957	-0.133945	-0.367019	-0.457976	-0.230306	-0.0944995	-0.4434	1	-0.272725	0.975946	-0.30143	0.962723	0.522277	-0.415051
Pantothenic acid	-0.924104	-0.420701	0.578169	0.606363	0.670839	0.773532	-0.500743	0.422761	0.585689	0.637541	-0.782784	0.32604	0.84447	0.441797	0.452073	0.474508	0.960101	0.828326	0.913168	0.776923	0.883975	0.926575	0.385609	0.385235	0.83537	0.817023	0.530091	0.939912	0.944065	0.944076	0.826352	0.700206	0.763879	0.283876	0.903499	-0.420647	0.828601	0.881851	0.958625	0.879377	0.642943	0.733502	-0.272725	1	-0.346536	0.99882	-0.367889	-0.0244494	0.947667
XMP	0.483987	0.924313	-0.577371	-0.401764	-0.609821	-0.34978	0.953966	-0.312761	-0.391	-0.470146	0.177211	-0.663316	-0.298682	-0.300532	-0.481407	-0.468283	-0.338009	-0.34651	-0.413951	-0.547198	-0.297234	-0.322164	-0.32403	-0.420437	-0.457297	-0.451448	-0.392948	-0.434741	-0.292921	-0.292856	-0.3271	-0.321069	-0.298764	-0.537497	-0.313729	0.974022	-0.186601	-0.42534	-0.522649	-0.264371	-0.120183	-0.482593	0.975946	-0.346536	1	-0.368773	0.987829	0.440438	-0.491875
4-Hydroxyisoleucine	-0.919983	-0.440475	0.588709	0.617887	0.687291	0.776795	-0.521596	0.431338	0.598469	0.651482	-0.781086	0.335754	0.851401	0.445231	0.451967	0.474192	0.962917	0.837105	0.921243	0.777277	0.897148	0.931789	0.396063	0.395903	0.841194	0.810664	0.538717	0.949382	0.948968	0.948964	0.825381	0.705461	0.75884	0.291394	0.900398	-0.435041	0.830417	0.882747	0.959251	0.891175	0.643709	0.7363	-0.30143	0.99882	-0.368773	1	-0.3895	-0.0495521	0.95211
o-Cresol	0.49738	0.947612	-0.596952	-0.434985	-0.62571	-0.380231	0.919094	-0.341324	-0.397709	-0.520084	0.151859	-0.720903	-0.326715	-0.330708	-0.483788	-0.486839	-0.362458	-0.365934	-0.437389	-0.549088	-0.309643	-0.324313	-0.341702	-0.437893	-0.483457	-0.488616	-0.427717	-0.443186	-0.304988	-0.304813	-0.333272	-0.336747	-0.304472	-0.592432	-0.330025	0.969013	-0.215862	-0.461911	-0.551722	-0.268884	-0.148204	-0.507851	0.962723	-0.367889	0.987829	-0.3895	1	0.50631	-0.513789
1-Methyluric acid	0.119752	0.612127	-0.459213	-0.377381	-0.413542	-0.259564	0.326042	-0.366858	-0.290055	-0.502189	0.141814	-0.618896	-0.180406	-0.310846	-0.437507	-0.295586	-0.0955968	-0.316538	-0.174526	-0.276635	-0.142647	-0.0627468	-0.386347	-0.361945	-0.213237	-0.224785	-0.472926	-0.115513	-0.0681179	-0.0672633	-0.0623977	-0.17787	-0.0727146	-0.534459	-0.0439422	0.347065	-0.161594	-0.161352	-0.142489	-0.0782824	-0.224036	-0.265859	0.522277	-0.0244494	0.440438	-0.0495521	0.50631	1	-0.125882
5-Methoxysalicylic acid	-0.857555	-0.591822	0.554534	0.555433	0.790979	0.67183	-0.582946	0.339511	0.54808	0.650967	-0.690636	0.328902	0.920362	0.317846	0.409048	0.438186	0.970673	0.782559	0.887067	0.847449	0.875042	0.949365	0.301642	0.288357	0.899006	0.769609	0.516781	0.938753	0.94581	0.945879	0.867017	0.581894	0.799661	0.234053	0.932285	-0.558504	0.680626	0.931138	0.942426	0.902782	0.510109	0.835024	-0.415051	0.947667	-0.491875	0.95211	-0.513789	-0.125882	1
N-Acetylornithine	-0.784071	-0.368272	0.360977	0.364335	0.648291	0.524489	-0.446203	0.101432	0.357399	0.500461	-0.658603	0.163048	0.943545	0.121543	0.253326	0.333494	0.965192	0.630265	0.765986	0.825124	0.847958	0.96429	0.0666445	0.0735675	0.956061	0.720761	0.339365	0.926267	0.949483	0.949265	0.928858	0.453058	0.882664	0.0247994	0.992983	-0.374054	0.568539	0.956541	0.89405	0.907557	0.383191	0.906827	-0.273458	0.915236	-0.325135	0.91495	-0.338017	-0.0087869	0.932353
(4-benzoylpiperidino)[4-(tert-butyl)phenyl]methanone	-0.543812	-0.597975	0.632534	0.583363	0.229133	0.620485	-0.481276	0.564198	0.403164	0.431965	-0.237508	0.914202	0.0981668	0.695422	0.63553	0.418943	0.229212	0.399833	0.416321	0.423286	0.217399	0.110175	0.565971	0.703805	0.287369	0.623844	0.668568	0.288068	0.151358	0.151003	0.00697358	0.60441	0.0155134	0.864297	0.157651	-0.590479	0.483781	0.251321	0.445338	0.0462115	0.454151	0.277553	-0.474915	0.314668	-0.535702	0.314952	-0.605651	-0.544368	0.27252
Fumaric acid	-0.723732	-0.420689	0.38874	0.4866	0.67551	0.582474	-0.450257	0.174371	0.42008	0.528053	-0.656731	0.110129	0.965282	0.162638	0.206752	0.256003	0.977265	0.700684	0.842229	0.75258	0.928003	0.966479	0.171278	0.133371	0.917761	0.608837	0.356889	0.926162	0.98241	0.982276	0.891151	0.484525	0.829174	0.00386276	0.94005	-0.368979	0.605172	0.893147	0.870309	0.961268	0.420308	0.83832	-0.304886	0.90531	-0.339685	0.914125	-0.351226	-0.0706664	0.948483
Phenylpyruvic acid	-0.727948	-0.413903	0.688178	0.902803	0.425864	0.922347	-0.498679	0.572467	0.648958	0.580712	-0.73241	0.394146	0.615049	0.684068	0.499022	0.344322	0.778284	0.803432	0.926128	0.60892	0.832692	0.691895	0.663523	0.661266	0.65878	0.617481	0.566241	0.740935	0.803316	0.803461	0.558523	0.855187	0.517313	0.399447	0.627827	-0.373021	0.806243	0.524926	0.806632	0.683748	0.74933	0.513958	-0.339713	0.789984	-0.359681	0.800827	-0.368704	-0.181912	0.726152
N-Acetyl-L-leucine	-0.779707	-0.403373	0.572939	0.743583	0.609265	0.813901	-0.438747	0.450902	0.612619	0.610174	-0.756591	0.224283	0.842864	0.469568	0.365096	0.321177	0.93914	0.848273	0.963064	0.686067	0.947443	0.890416	0.478106	0.431379	0.791942	0.642576	0.51914	0.889015	0.955653	0.955745	0.755188	0.726603	0.686214	0.208407	0.820818	-0.337337	0.80314	0.747378	0.878967	0.898144	0.668933	0.659283	-0.259801	0.92202	-0.2993	0.931175	-0.31545	-0.0944786	0.901478
1-(4-bromophenyl)-2-phenylethan-1-one	-0.795262	-0.298276	0.480899	0.371625	0.668702	0.539841	-0.363456	0.23767	0.472244	0.595994	-0.767065	0.178701	0.791416	0.243273	0.479832	0.554588	0.85834	0.670209	0.698104	0.851145	0.646737	0.867341	0.183555	0.148679	0.80005	0.793299	0.382336	0.771444	0.838194	0.83845	0.915555	0.477196	0.889347	0.10769	0.920553	-0.29269	0.566715	0.855631	0.844458	0.728467	0.525535	0.779709	-0.142671	0.85257	-0.217709	0.839139	-0.223885	0.0500559	0.85202
Nicotinuric Acid	-0.580895	-0.455052	0.888003	0.850256	0.525014	0.781589	-0.526976	0.92499	0.91569	0.718752	-0.542982	0.486407	0.16823	0.852096	0.691695	0.665883	0.363972	0.80125	0.719897	0.337274	0.392189	0.309463	0.939419	0.884489	0.167503	0.481388	0.693608	0.402377	0.36714	0.367485	0.229714	0.813737	0.150295	0.695439	0.188098	-0.415273	0.70791	0.179435	0.516226	0.304131	0.835964	0.0431295	-0.406348	0.485991	-0.417158	0.501545	-0.42108	-0.25662	0.432223
D-(+)-Camphor	-0.625028	-0.286904	0.800684	0.646003	0.58624	0.688215	-0.371396	0.919866	0.947707	0.716813	-0.596319	0.461286	0.201649	0.790905	0.674344	0.63821	0.36356	0.825496	0.659242	0.366852	0.407019	0.380158	0.835194	0.805677	0.13856	0.568425	0.812825	0.481475	0.356878	0.35737	0.17117	0.811287	0.0436362	0.669198	0.214654	-0.262463	0.779219	0.247134	0.441471	0.388517	0.857981	0.00539397	-0.198631	0.508837	-0.231101	0.520319	-0.23838	-0.164082	0.424499
Citicoline	-0.794381	-0.455218	0.814363	0.820936	0.619947	0.887824	-0.526682	0.729658	0.84476	0.702965	-0.877248	0.478899	0.551135	0.761507	0.748112	0.518061	0.707107	0.904633	0.878774	0.747738	0.727107	0.701395	0.748499	0.736632	0.55071	0.741958	0.778434	0.724605	0.724325	0.725115	0.503007	0.899828	0.429359	0.509566	0.589378	-0.412949	0.831566	0.505247	0.732239	0.643821	0.854342	0.434667	-0.308911	0.748606	-0.367903	0.754865	-0.353128	-0.176166	0.717418
Porphobilinogen	-0.756765	-0.324809	0.363861	0.452792	0.639228	0.589913	-0.387467	0.178797	0.420599	0.497565	-0.707697	0.0649829	0.948951	0.171079	0.212428	0.256295	0.979139	0.712075	0.836787	0.74193	0.925074	0.97774	0.161921	0.123955	0.888448	0.632562	0.355512	0.932672	0.986517	0.986461	0.88626	0.50407	0.823271	-0.0217993	0.948375	-0.294563	0.652636	0.889817	0.865687	0.966114	0.454029	0.800871	-0.198677	0.932362	-0.247061	0.935942	-0.253097	0.0281314	0.938843
1-(3-phenylpropanoyl)-4-piperidinecarboxylic acid	-0.66126	-0.300595	0.558074	0.536155	0.596838	0.580703	-0.358688	0.304847	0.516616	0.615069	-0.73241	0.107329	0.706562	0.310089	0.480995	0.571605	0.783591	0.674468	0.711812	0.745671	0.590788	0.755311	0.330009	0.233053	0.725792	0.633962	0.320273	0.638715	0.788095	0.788172	0.897749	0.485611	0.896062	0.0987345	0.81255	-0.240888	0.500174	0.692007	0.788773	0.632906	0.578243	0.700251	-0.197401	0.747311	-0.220934	0.741263	-0.22165	-0.0634941	0.758903
2-[6-(1H-benzo[d]imidazol-2-yl)-2-pyridyl]-1H-benzo[d]imidazole	-0.868967	-0.349717	0.703528	0.77595	0.603768	0.885679	-0.483049	0.598365	0.739238	0.672307	-0.888531	0.303841	0.704502	0.628699	0.572931	0.507066	0.868967	0.909992	0.948275	0.708964	0.850815	0.838632	0.612572	0.578273	0.686569	0.744712	0.59422	0.845412	0.887794	0.888132	0.718244	0.838704	0.654575	0.340116	0.763103	-0.330323	0.891013	0.676797	0.879064	0.797124	0.812895	0.550537	-0.235055	0.924164	-0.284377	0.926818	-0.280199	-0.027581	0.841557
N-Acetyl-L-phenylalanine	-0.737858	-0.352115	0.353562	0.403397	0.644763	0.528439	-0.393658	0.110581	0.358833	0.504523	-0.656593	0.0624166	0.939651	0.109559	0.221804	0.32961	0.963682	0.645049	0.779769	0.769047	0.83303	0.947747	0.093804	0.0492702	0.912091	0.646967	0.274095	0.874313	0.957125	0.956994	0.957409	0.416499	0.919531	-0.0403277	0.975947	-0.325116	0.552511	0.918554	0.884369	0.894735	0.394391	0.860777	-0.22437	0.907145	-0.275413	0.905703	-0.288627	0.0241996	0.935513
N-Acetylvaline	-0.723913	-0.435933	0.400321	0.431469	0.71916	0.52229	-0.455828	0.171127	0.421783	0.571997	-0.575554	0.127096	0.944452	0.130039	0.201907	0.357578	0.954558	0.667094	0.80399	0.741773	0.844002	0.935488	0.137371	0.0990199	0.912564	0.634081	0.33046	0.895445	0.939158	0.9389	0.925416	0.431836	0.862103	0.0369995	0.943103	-0.398118	0.550791	0.927374	0.882683	0.911893	0.394518	0.850851	-0.32734	0.894662	-0.364199	0.901276	-0.390143	-0.0632841	0.94811
L-Adrenaline	-0.849652	-0.255846	0.481813	0.552943	0.579539	0.722165	-0.390294	0.32729	0.536468	0.539726	-0.808905	0.164815	0.852202	0.366932	0.363877	0.359767	0.956478	0.779854	0.884013	0.760416	0.901177	0.945501	0.310518	0.301846	0.83235	0.742761	0.459489	0.927141	0.963764	0.963921	0.827491	0.677293	0.763808	0.121449	0.913137	-0.270548	0.779307	0.831495	0.896476	0.904478	0.620925	0.719088	-0.141823	0.965728	-0.204971	0.963637	-0.206259	0.0997512	0.905185
L-Asparagine	-0.563316	-0.419915	0.223791	0.299227	0.657566	0.38353	-0.386579	0.0560908	0.297286	0.423646	-0.451128	0.0994808	0.939008	-0.0103342	0.0209101	0.0685453	0.862133	0.566039	0.693767	0.636139	0.886516	0.883814	0.0178629	0.00449384	0.857869	0.463841	0.347074	0.882828	0.859515	0.859064	0.724653	0.325236	0.636043	-0.0463233	0.82323	-0.342267	0.471333	0.845163	0.69083	0.947942	0.225289	0.791572	-0.325794	0.752715	-0.336457	0.771868	-0.359897	-0.196725	0.83826
Indole-3-acetamide	-0.601027	-0.352696	0.645308	0.90464	0.196826	0.893409	-0.399903	0.550355	0.518546	0.434687	-0.672001	0.383425	0.379877	0.721025	0.54228	0.303477	0.574181	0.667633	0.769285	0.469044	0.614579	0.450753	0.696642	0.677786	0.455376	0.495814	0.456465	0.481799	0.60293	0.6031	0.396348	0.774069	0.417856	0.412967	0.431618	-0.302398	0.700304	0.292972	0.660741	0.41028	0.70021	0.34577	-0.256147	0.607104	-0.282627	0.60855	-0.285885	-0.193067	0.515123
(±)5(6)-DiHET	-0.505813	-0.286257	0.691512	0.374564	0.671434	0.410953	-0.372839	0.787644	0.861559	0.689206	-0.437103	0.368104	0.133338	0.562039	0.592125	0.70025	0.232467	0.679417	0.454429	0.305812	0.21225	0.299331	0.645179	0.601071	0.052993	0.474654	0.68506	0.375531	0.210772	0.211154	0.17299	0.560919	0.0386238	0.572945	0.150252	-0.275878	0.557515	0.240345	0.313262	0.29522	0.660447	-0.0261786	-0.24157	0.37313	-0.261714	0.385537	-0.26123	-0.149129	0.342625
DL-Stachydrine	-0.842827	-0.308113	0.497758	0.524256	0.657941	0.679183	-0.408824	0.328828	0.56096	0.558192	-0.819155	0.131711	0.876365	0.324828	0.389944	0.392773	0.956305	0.796821	0.875513	0.805401	0.875368	0.961144	0.304478	0.266499	0.83315	0.732067	0.478024	0.917773	0.960569	0.960772	0.86406	0.630852	0.799528	0.0950239	0.929968	-0.305675	0.731672	0.846908	0.88314	0.911906	0.601845	0.743935	-0.164315	0.949662	-0.235992	0.947425	-0.230201	0.076163	0.928221
2-(2-amino-3-methylbutanamido)-3-phenylpropanoic acid	-0.586409	-0.359225	0.273747	0.355457	0.621344	0.428785	-0.313591	0.0125426	0.272162	0.440916	-0.616812	-0.0141087	0.953345	-0.00174982	0.162906	0.20019	0.907615	0.577587	0.69639	0.761319	0.801634	0.906217	0.0268679	-0.053613	0.898071	0.517703	0.238156	0.79129	0.91441	0.914219	0.921991	0.295537	0.899947	-0.152121	0.932445	-0.258986	0.41492	0.850767	0.763805	0.868559	0.29808	0.879305	-0.206981	0.778486	-0.235216	0.781184	-0.24437	-0.11222	0.865851
2,7,7-trimethyl-5,6,7,8-tetrahydroquinolin-5-one oxime	-0.476061	-0.324502	0.7933	0.919689	0.225132	0.858043	-0.34074	0.871382	0.762919	0.54395	-0.560552	0.523569	0.0478211	0.938483	0.6864	0.430751	0.265898	0.702224	0.649779	0.259653	0.367285	0.174183	0.955811	0.93115	0.0750162	0.41549	0.671637	0.266074	0.287662	0.288205	0.0264862	0.855644	-0.00764624	0.687897	0.0625511	-0.254424	0.716833	-0.00800978	0.399514	0.166228	0.840476	-0.0583063	-0.225684	0.370409	-0.242737	0.379037	-0.251698	-0.281879	0.269087
1-(6-methyl-3-pyridyl)ethan-1-one O1-ethyloxime hydrochloride	-0.85291	-0.321451	0.614508	0.704858	0.557563	0.827699	-0.469191	0.462816	0.639052	0.573292	-0.872728	0.233664	0.756346	0.522914	0.502886	0.41831	0.900971	0.837679	0.924146	0.762894	0.867301	0.876851	0.490719	0.470036	0.758006	0.731907	0.528825	0.864705	0.920669	0.921014	0.763504	0.780119	0.711836	0.226421	0.828437	-0.330035	0.812495	0.712877	0.883321	0.823631	0.720866	0.639226	-0.213966	0.923538	-0.274837	0.923188	-0.260008	0.0449539	0.860197
PA 7:0_12:0	0.228985	0.879707	-0.488621	-0.358829	-0.574382	-0.214952	0.795515	-0.236257	-0.300906	-0.473897	0.0751294	-0.581867	-0.271521	-0.183974	-0.373741	-0.357212	-0.220045	-0.265061	-0.276176	-0.412577	-0.22873	-0.210827	-0.276741	-0.313162	-0.384457	-0.240976	-0.312485	-0.284522	-0.19592	-0.195486	-0.257448	-0.15325	-0.243166	-0.441297	-0.188142	0.789983	-0.0367974	-0.304473	-0.336343	-0.198659	-0.0361074	-0.431004	0.945203	-0.150139	0.890284	-0.183542	0.895986	0.721311	-0.338583
PC O-40:11	-0.579313	-0.250601	0.790865	0.712364	0.40539	0.764972	-0.258471	0.945328	0.872313	0.661441	-0.582496	0.61176	0.0841597	0.9158	0.738347	0.548827	0.270305	0.766498	0.60012	0.320664	0.346858	0.248053	0.88819	0.897713	0.0585864	0.58742	0.859149	0.368716	0.259252	0.259849	-0.00521172	0.866314	-0.101998	0.786003	0.100994	-0.195623	0.80885	0.126508	0.37172	0.241558	0.892703	-0.074396	-0.10577	0.421515	-0.147449	0.427107	-0.177269	-0.259069	0.300994
WLK	-0.420962	-0.444394	0.758245	0.668291	0.224242	0.660293	-0.396033	0.781589	0.619611	0.558425	-0.368875	0.884393	-0.116749	0.881608	0.800517	0.519607	0.0517749	0.484309	0.35885	0.300523	0.105752	-0.0157685	0.790528	0.885981	0.0235407	0.538455	0.734114	0.134575	0.0204482	0.02075	-0.157456	0.709741	-0.175002	0.925596	-0.0676819	-0.388007	0.540164	-0.0109694	0.267243	-0.0813465	0.658998	-0.030222	-0.371331	0.168995	-0.38306	0.17531	-0.424991	-0.549722	0.0910451
Pyridoxine O-Glucoside	-0.797749	-0.29773	0.37916	0.394429	0.669908	0.566971	-0.327545	0.210799	0.448396	0.517779	-0.716184	0.0923543	0.928912	0.184548	0.273534	0.326347	0.962323	0.718952	0.809271	0.786255	0.855483	0.967826	0.15333	0.116077	0.861971	0.709794	0.41788	0.912975	0.949774	0.949838	0.878822	0.50305	0.812649	0.0213069	0.959722	-0.278362	0.655383	0.912874	0.857906	0.926523	0.484139	0.793811	-0.113757	0.933603	-0.194105	0.929255	-0.208796	0.0729955	0.939269
2-hydroxy-3,6-diphenylcyclohexyl acetate	0.229935	0.566837	-0.321512	-0.347023	-0.399461	-0.281871	0.119026	-0.288315	-0.195332	-0.440974	-0.0559185	-0.523322	-0.361216	-0.230257	-0.18814	-0.20072	-0.292997	-0.296785	-0.316427	-0.27335	-0.224778	-0.170194	-0.237949	-0.214453	-0.341452	-0.325159	-0.436629	-0.219869	-0.204234	-0.20348	-0.163554	-0.160066	-0.150781	-0.463785	-0.234258	0.349755	-0.207154	-0.381631	-0.31825	-0.189965	-0.182308	-0.37683	0.276964	-0.227104	0.306849	-0.234003	0.440814	0.671917	-0.347943
4-(5-propyl-2-pyridyl)benzonitrile	0.506819	0.965926	-0.567976	-0.422065	-0.62505	-0.380834	0.878996	-0.348369	-0.377387	-0.486947	0.136413	-0.713077	-0.332909	-0.322881	-0.464478	-0.440371	-0.362586	-0.373185	-0.441147	-0.533093	-0.312963	-0.317962	-0.33745	-0.423083	-0.455558	-0.47992	-0.450363	-0.437195	-0.297059	-0.296933	-0.297737	-0.319167	-0.267863	-0.591041	-0.319613	0.976024	-0.233488	-0.463743	-0.538665	-0.272664	-0.132219	-0.484465	0.914893	-0.37409	0.966385	-0.392699	0.9853	0.490975	-0.526882
Acetaminophen glucuronide	-0.570975	-0.63154	0.647335	0.738212	0.209661	0.743216	-0.598322	0.525434	0.383691	0.443209	-0.362939	0.807808	0.182046	0.706795	0.60421	0.389732	0.350499	0.46045	0.535927	0.40957	0.373623	0.210782	0.606764	0.713045	0.369616	0.563579	0.505181	0.358009	0.314499	0.314217	0.161503	0.63935	0.1934	0.743681	0.238437	-0.61384	0.553782	0.276559	0.572324	0.153645	0.476761	0.322968	-0.569208	0.429693	-0.598539	0.434926	-0.643444	-0.490477	0.367721
TNK	-0.60173	-0.263019	0.797606	0.609085	0.665305	0.630283	-0.3495	0.856728	0.952673	0.758474	-0.661345	0.319444	0.271163	0.69668	0.685164	0.710382	0.411283	0.836538	0.653431	0.437777	0.385405	0.446091	0.779882	0.693859	0.187452	0.553428	0.726517	0.470305	0.415144	0.41576	0.334195	0.730011	0.219549	0.531173	0.304475	-0.214796	0.699389	0.295165	0.466643	0.418382	0.849628	0.0805095	-0.168615	0.522648	-0.193502	0.531126	-0.186869	-0.11699	0.475113
Lipoic acid	0.283091	0.124248	-0.270292	-0.25662	-0.374876	-0.353889	0.099441	-0.268774	-0.307064	-0.46324	0.615996	-0.129323	-0.234338	-0.270286	-0.419421	-0.279788	-0.290147	-0.437354	-0.25346	-0.251838	-0.299914	-0.348021	-0.24739	-0.174258	-0.10292	-0.303961	-0.141506	-0.236536	-0.343056	-0.34421	-0.291704	-0.235035	-0.277475	-0.0824672	-0.226776	-0.0345905	-0.441439	-0.221915	-0.26907	-0.27765	-0.389517	-0.0457164	-0.0257839	-0.338814	-0.0296218	-0.336373	-0.0407409	0.0878214	-0.300199
Allantoin	-0.705746	-0.295641	0.283771	0.38231	0.578369	0.520214	-0.353904	0.0560724	0.303803	0.420213	-0.687395	0.0105142	0.952754	0.0737063	0.169397	0.204472	0.961465	0.627202	0.765922	0.749597	0.886559	0.960257	0.0586168	0.0186439	0.911258	0.59328	0.260686	0.889001	0.9714	0.971232	0.916178	0.409609	0.880541	-0.112642	0.964971	-0.262479	0.560997	0.887161	0.838344	0.93223	0.363714	0.851219	-0.179474	0.889603	-0.221861	0.89023	-0.222876	0.0241426	0.904997
Linustatin	-0.45413	-0.451477	0.858731	0.621121	0.457072	0.585956	-0.429187	0.938158	0.828346	0.707601	-0.359689	0.743203	-0.12358	0.85833	0.819695	0.75481	0.0425273	0.608369	0.393714	0.246869	0.0333402	0.00976295	0.87771	0.886102	-0.0729639	0.508234	0.766581	0.140746	0.0026139	0.00288939	-0.0646563	0.673282	-0.128027	0.923299	-0.0759917	-0.397651	0.551748	0.0187024	0.268291	-0.040542	0.735204	-0.127902	-0.379564	0.204938	-0.392408	0.214153	-0.426159	-0.461123	0.148134
Neosaxitoxin	-0.654449	-0.631565	0.794042	0.811121	0.328733	0.799232	-0.621463	0.634976	0.561157	0.584823	-0.418215	0.818302	0.229765	0.794079	0.714778	0.579041	0.425608	0.554295	0.63604	0.544311	0.361678	0.284095	0.693955	0.786671	0.439459	0.692891	0.604546	0.406369	0.376466	0.376441	0.282843	0.748099	0.294462	0.80166	0.33835	-0.641986	0.57171	0.345448	0.669456	0.180189	0.619448	0.391679	-0.559943	0.501189	-0.607369	0.502473	-0.654653	-0.403722	0.461744
4,7,8-trimethoxyfuro[2,3-b]quinoline	0.368734	0.94085	-0.556327	-0.409822	-0.616772	-0.306133	0.865075	-0.303057	-0.355984	-0.520091	0.0992048	-0.680158	-0.306147	-0.267984	-0.433404	-0.435727	-0.296532	-0.323057	-0.364694	-0.480847	-0.271355	-0.265949	-0.319341	-0.38628	-0.441187	-0.375603	-0.382842	-0.367268	-0.250943	-0.250598	-0.296449	-0.247607	-0.273766	-0.544115	-0.260092	0.897623	-0.133096	-0.396225	-0.455402	-0.233872	-0.0962144	-0.477246	0.97219	-0.264563	0.956848	-0.292678	0.973345	0.645635	-0.43594
N-Acetyl-L-glutamine	-0.673944	-0.274806	0.300844	0.426509	0.58087	0.541716	-0.295529	0.0963181	0.326224	0.489985	-0.643852	0.0325469	0.952076	0.108222	0.143452	0.22877	0.961494	0.641648	0.778822	0.690974	0.886938	0.938555	0.0917306	0.041985	0.900916	0.585364	0.258026	0.871001	0.968503	0.968241	0.910177	0.421896	0.867834	-0.07427	0.94373	-0.205057	0.585252	0.884312	0.842537	0.92338	0.406081	0.824618	-0.153716	0.888357	-0.17636	0.891254	-0.202014	-0.0325496	0.895763
2-[(2-chlorobenzyl)sulfanyl]-4,6-dimethylnicotinonitrile	0.621938	0.11183	-0.462172	-0.310636	-0.284849	-0.469007	0.272487	-0.413641	-0.469666	-0.233937	0.682743	-0.255057	-0.315235	-0.405045	-0.551524	-0.339211	-0.38965	-0.557227	-0.45005	-0.566208	-0.394285	-0.439766	-0.403981	-0.410065	-0.357348	-0.536898	-0.623369	-0.491782	-0.385183	-0.384706	-0.299956	-0.552349	-0.28701	-0.306992	-0.416996	0.157191	-0.544442	-0.336285	-0.381871	-0.402185	-0.52541	-0.349023	0.0653823	-0.452488	0.114587	-0.446729	0.0709327	0.147033	-0.33972
[truncated: 37 more columns]

## Sheet: Sheet2
Table S5 The correlation value between metabolite features
G5 vs. G0
corr	Benzo[E]pyrazolo[5,1-c][1,2,4]triazin-8-yl N,N-dimethylcarbamate	3-(3-pyridinyl)propanoic acid	1-(4-bromophenyl)-2-phenylethan-1-one	Radicinin	Syringic acid	2-[(carboxymethyl)(methyl)amino]-5-methoxybenzoic acid	Tyrosol	2-Hydroxymyristic acid	Betaine	α,α-Trehalose	5-Hydroxymethyluracil	Choline bitartrate	6,6-dimethyl-4-piperidino-5,6-dihydro-2H-thiine-2-thione	Rosmarinic acid	Kinetin	N-acetyl-D-glucosamine	LPG 15:0	(±)12(13)-DiHOME	Neosaxitoxin	4-(methylthio)-6-phenyl-2-(3-pyridyl)pyrimidine-5-carbonitrile	2-Hydroxy-1,4-naphthoquinone	6-Methylquinoline	Tetrahydrocorticosterone	13-HPODE	Alternariol	2-Linoleoyl glycerol	N-α-L-Acetyl-arginine	Hexanoylglycine	3-(4-fluorophenoxy)-1-(1,4-thiazinan-4-yl)propan-1-one	Ureidosuccinic acid	Orotic Acid	4-(cyclohexylmethyl)-6-(2-thienyl)-2,3-dihydropyridazin-3-one hydrate	LPG 15:1	N-(1,3-benzodioxol-5-yl)-7-chloroquinolin-4-amine	2-Methylpentanedioic acid	Androsterone	L-(+)-Citrulline	trans-10-Heptadecenoic acid	Ala-Gln	Estrone sulfate	Inositol	1-benzyl-3-(2-methylphenyl)-3,7-dihydro-1H-purine-2,6-dione	Deoxyribose 5-Phosphate	D-(+)-Camphor	N-Acetylvaline	Citric acid	4-Hydroxymandelonitrile	N-Acetyl-Asp-Glu	Diphenylamine
Benzo[E]pyrazolo[5,1-c][1,2,4]triazin-8-yl N,N-dimethylcarbamate	1	0.885027	0.753479	0.943444	0.87319	0.870668	-0.76046	0.87208	0.861162	0.832325	0.782422	0.858908	0.645934	0.658852	0.740855	0.886269	0.584696	0.869357	0.873281	0.88372	-0.653253	0.752621	0.767384	0.84663	0.801915	0.705517	0.634435	0.84935	0.952546	0.890398	0.474252	0.694322	0.751494	-0.667703	0.59576	0.691323	0.810927	0.519432	0.478343	0.533818	-0.624716	-0.807384	0.62988	0.751009	0.613284	0.699351	-0.65635	0.464545	0.567548
3-(3-pyridinyl)propanoic acid	0.885027	1	0.607961	0.860589	0.836206	0.846398	-0.662107	0.702047	0.830743	0.639199	0.848103	0.630536	0.454665	0.408362	0.878786	0.754263	0.445326	0.877273	0.884356	0.724764	-0.537507	0.802062	0.622463	0.916346	0.715284	0.518697	0.646762	0.753607	0.775916	0.867303	0.467966	0.584658	0.84021	-0.581306	0.559359	0.548671	0.656476	0.48663	0.48679	0.4414	-0.56484	-0.79965	0.694914	0.686141	0.568124	0.529055	-0.522299	0.430318	0.6797
1-(4-bromophenyl)-2-phenylethan-1-one	0.753479	0.607961	1	0.59571	0.897823	0.461415	-0.587208	0.765836	0.877652	0.671189	0.831105	0.691165	0.881691	0.805896	0.239414	0.503228	0.258117	0.492966	0.561596	0.569896	-0.582063	0.8025	0.588795	0.641879	0.322066	0.405854	0.881319	0.356957	0.828182	0.512319	0.768178	0.884805	0.371065	-0.553402	0.87678	0.419136	0.838212	0.659096	0.832208	0.846981	-0.457497	-0.706172	0.216328	0.353477	0.881594	0.529958	-0.375401	0.842975	0.668278
Radicinin	0.943444	0.860589	0.59571	1	0.72776	0.940194	-0.663547	0.780912	0.721089	0.678757	0.69717	0.811702	0.406073	0.429459	0.826459	0.816536	0.487708	0.840306	0.785636	0.84585	-0.465889	0.618593	0.763787	0.763932	0.856481	0.69317	0.459715	0.880491	0.823948	0.977316	0.301352	0.462362	0.839781	-0.643397	0.404812	0.751464	0.64236	0.3142	0.312148	0.286701	-0.467037	-0.696354	0.622994	0.852676	0.47338	0.726658	-0.703156	0.255731	0.449129
Syringic acid	0.87319	0.836206	0.897823	0.72776	1	0.609924	-0.734913	0.82601	0.970814	0.766396	0.950793	0.659838	0.833451	0.76909	0.504008	0.671396	0.424012	0.699618	0.764577	0.619931	-0.75152	0.939643	0.656133	0.84117	0.468168	0.493626	0.915471	0.537556	0.905249	0.693477	0.794181	0.911751	0.631079	-0.60936	0.895202	0.503496	0.845805	0.755843	0.819479	0.836655	-0.702213	-0.851652	0.440998	0.525081	0.880784	0.508765	-0.476224	0.812148	0.822812
2-[(carboxymethyl)(methyl)amino]-5-methoxybenzoic acid	0.870668	0.846398	0.461415	0.940194	0.609924	1	-0.649044	0.588068	0.58617	0.587035	0.583364	0.794796	0.241226	0.261364	0.862595	0.767665	0.511006	0.879734	0.745685	0.826535	-0.345008	0.507933	0.779289	0.734419	0.878907	0.76913	0.330067	0.91196	0.697881	0.940821	0.184875	0.303478	0.864802	-0.657904	0.252289	0.773923	0.556275	0.257477	0.18208	0.133677	-0.360728	-0.663642	0.666201	0.867964	0.326179	0.777766	-0.692696	0.110288	0.365972
Tyrosol	-0.76046	-0.662107	-0.587208	-0.663547	-0.734913	-0.649044	1	-0.736612	-0.615739	-0.773197	-0.587137	-0.648981	-0.632039	-0.661653	-0.507311	-0.74639	-0.72596	-0.649218	-0.679007	-0.682485	0.850856	-0.588092	-0.565763	-0.586442	-0.634541	-0.623229	-0.51874	-0.650449	-0.772351	-0.658907	-0.468056	-0.630916	-0.587927	0.824314	-0.517944	-0.466486	-0.749433	-0.503778	-0.443946	-0.505619	0.801453	0.851444	-0.571246	-0.504801	-0.48782	-0.47266	0.852934	-0.431139	-0.505411
2-Hydroxymyristic acid	0.87208	0.702047	0.765836	0.780912	0.82601	0.588068	-0.736612	1	0.821788	0.811508	0.703922	0.691226	0.772105	0.801697	0.550191	0.822536	0.508604	0.633055	0.797384	0.797477	-0.758893	0.69491	0.464007	0.688365	0.651783	0.386846	0.633308	0.616971	0.929284	0.691715	0.485475	0.769932	0.462002	-0.599029	0.623228	0.381446	0.808709	0.425632	0.504966	0.61384	-0.702348	-0.74486	0.507478	0.450706	0.597112	0.403833	-0.624049	0.527852	0.5124
Betaine	0.861162	0.830743	0.877652	0.721089	0.970814	0.58617	-0.615739	0.821788	1	0.742903	0.936973	0.605869	0.815399	0.759191	0.514072	0.68829	0.332259	0.737187	0.748112	0.6339	-0.674181	0.962875	0.624562	0.895126	0.470021	0.429526	0.913071	0.512234	0.907037	0.664952	0.791441	0.908784	0.608249	-0.486284	0.884419	0.495437	0.850764	0.718456	0.803063	0.818159	-0.611789	-0.754886	0.399359	0.525414	0.858231	0.485611	-0.330268	0.804355	0.83748
α,α-Trehalose	0.832325	0.639199	0.671189	0.678757	0.766396	0.587035	-0.773197	0.811508	0.742903	1	0.582099	0.74917	0.764094	0.813517	0.473373	0.889404	0.826061	0.650052	0.705789	0.776678	-0.816579	0.622891	0.556296	0.621378	0.687016	0.695043	0.529543	0.747789	0.904633	0.588932	0.432409	0.752399	0.473522	-0.552243	0.571622	0.441843	0.809234	0.588193	0.418535	0.586719	-0.669804	-0.641703	0.657283	0.471561	0.478016	0.421669	-0.598595	0.46434	0.421687
5-Hydroxymethyluracil	0.782422	0.848103	0.831105	0.69717	0.950793	0.583364	-0.587137	0.703922	0.936973	0.582099	1	0.513091	0.692965	0.587273	0.524714	0.511883	0.231225	0.643232	0.672985	0.46414	-0.57578	0.951595	0.613086	0.833269	0.375665	0.382034	0.923101	0.432518	0.770398	0.697644	0.811684	0.812949	0.694279	-0.538208	0.88174	0.477289	0.694394	0.720046	0.853385	0.766708	-0.554526	-0.773036	0.379458	0.531378	0.90023	0.447495	-0.371645	0.804748	0.884971
Choline bitartrate	0.858908	0.630536	0.691165	0.811702	0.659838	0.794796	-0.648981	0.691226	0.605869	0.74917	0.513091	1	0.503623	0.525689	0.5268	0.725382	0.566204	0.645427	0.66698	0.840291	-0.501086	0.445943	0.77554	0.525574	0.695238	0.778193	0.390054	0.825033	0.794047	0.75086	0.203942	0.480681	0.513061	-0.558764	0.383996	0.699657	0.724017	0.289163	0.25161	0.339501	-0.431403	-0.608404	0.484255	0.67043	0.428541	0.820194	-0.652284	0.25883	0.189393
6,6-dimethyl-4-piperidino-5,6-dihydro-2H-thiine-2-thione	0.645934	0.454665	0.881691	0.406073	0.833451	0.241226	-0.632039	0.772105	0.815399	0.764094	0.692965	0.503623	1	0.976063	0.0862717	0.556674	0.433378	0.409711	0.531068	0.49525	-0.744644	0.744291	0.386864	0.569779	0.267634	0.331052	0.829242	0.25167	0.821877	0.293163	0.795976	0.968149	0.207006	-0.536014	0.862913	0.205931	0.809497	0.78075	0.799655	0.93659	-0.606688	-0.6848	0.24536	0.139118	0.787315	0.252041	-0.33246	0.860493	0.661565
Rosmarinic acid	0.658852	0.408362	0.805896	0.429459	0.76909	0.261364	-0.661653	0.801697	0.759191	0.813517	0.587273	0.525689	0.976063	1	0.0990604	0.644624	0.520503	0.440542	0.536382	0.5677	-0.77153	0.663832	0.386413	0.541244	0.356467	0.38429	0.719223	0.320745	0.844717	0.301557	0.701784	0.921142	0.196153	-0.543278	0.762756	0.236505	0.812287	0.716303	0.676873	0.860031	-0.631587	-0.653267	0.275513	0.1724	0.67867	0.263303	-0.387633	0.751823	0.569425
Kinetin	0.740855	0.878786	0.239414	0.826459	0.504008	0.862595	-0.507311	0.550191	0.514072	0.473373	0.524714	0.5268	0.0862717	0.0990604	1	0.740266	0.461354	0.808484	0.824109	0.731001	-0.299603	0.450847	0.429078	0.727317	0.845622	0.447022	0.219408	0.824491	0.557113	0.840997	0.0275804	0.191564	0.783018	-0.481306	0.111406	0.444763	0.369659	0.112045	0.0363828	-0.00128089	-0.374151	-0.586155	0.805689	0.656777	0.132966	0.409654	-0.551139	-0.0339947	0.322695
N-acetyl-D-glucosamine	0.886269	0.754263	0.503228	0.816536	0.671396	0.767665	-0.74639	0.822536	0.68829	0.889404	0.511883	0.725382	0.556674	0.644624	0.740266	1	0.765124	0.84661	0.841915	0.926606	-0.681547	0.557836	0.542068	0.746086	0.895115	0.654084	0.37638	0.874474	0.880949	0.733516	0.250303	0.570466	0.610891	-0.577594	0.353116	0.506438	0.741897	0.37813	0.204714	0.352287	-0.619328	-0.663894	0.755034	0.606119	0.291311	0.479227	-0.633977	0.226732	0.36994
LPG 15:0	0.584696	0.445326	0.258117	0.487708	0.424012	0.511006	-0.72596	0.508604	0.332259	0.826061	0.231225	0.566204	0.433378	0.520503	0.461354	0.765124	1	0.474757	0.581314	0.621554	-0.644319	0.220341	0.32992	0.325257	0.708903	0.702127	0.113545	0.735179	0.589622	0.437424	0.0674481	0.376409	0.402821	-0.60706	0.153317	0.247253	0.426035	0.421411	0.0342834	0.228259	-0.555114	-0.535734	0.813272	0.317235	0.0590212	0.200313	-0.706816	0.0610405	0.0995917
(±)12(13)-DiHOME	0.869357	0.877273	0.492966	0.840306	0.699618	0.879734	-0.649218	0.633055	0.737187	0.650052	0.643232	0.645427	0.409711	0.440542	0.808484	0.84661	0.474757	1	0.805799	0.82235	-0.485155	0.696318	0.720994	0.925113	0.800497	0.655766	0.502039	0.803775	0.786296	0.814944	0.396198	0.511291	0.818051	-0.550669	0.419131	0.704955	0.705328	0.432551	0.330974	0.344295	-0.498347	-0.70105	0.592875	0.78476	0.42321	0.670957	-0.469341	0.302354	0.590596
Neosaxitoxin	0.873281	0.884356	0.561596	0.785636	0.764577	0.745685	-0.679007	0.797384	0.748112	0.705789	0.672985	0.66698	0.531068	0.536382	0.824109	0.841915	0.581314	0.805799	1	0.819149	-0.613409	0.639034	0.449735	0.81891	0.753523	0.438507	0.516533	0.758344	0.81014	0.738438	0.306859	0.592159	0.603813	-0.590777	0.435912	0.364053	0.638676	0.424805	0.318471	0.440809	-0.677502	-0.830212	0.754071	0.49033	0.413621	0.405488	-0.552464	0.323152	0.479404
4-(methylthio)-6-phenyl-2-(3-pyridyl)pyrimidine-5-carbonitrile	0.88372	0.724764	0.569896	0.84585	0.619931	0.826535	-0.682485	0.797477	0.6339	0.776678	0.46414	0.840291	0.49525	0.5677	0.731001	0.926606	0.621554	0.82235	0.819149	1	-0.514712	0.465378	0.565448	0.690547	0.899801	0.621515	0.330052	0.857968	0.838703	0.747738	0.154274	0.476994	0.545216	-0.603264	0.275236	0.535973	0.748529	0.21401	0.150213	0.266031	-0.450647	-0.655458	0.66558	0.597851	0.262371	0.622793	-0.639669	0.162712	0.24828
2-Hydroxy-1,4-naphthoquinone	-0.653253	-0.537507	-0.582063	-0.465889	-0.75152	-0.345008	0.850856	-0.758893	-0.674181	-0.816579	-0.57578	-0.501086	-0.744644	-0.77153	-0.299603	-0.681547	-0.644319	-0.485155	-0.613409	-0.514712	1	-0.657184	-0.415253	-0.532693	-0.370243	-0.413777	-0.600797	-0.470928	-0.772689	-0.447437	-0.54182	-0.773416	-0.354215	0.480775	-0.653101	-0.297709	-0.781747	-0.553811	-0.514057	-0.666125	0.940669	0.692843	-0.401137	-0.318241	-0.553095	-0.259	0.564581	-0.565846	-0.52901
6-Methylquinoline	0.752621	0.802062	0.8025	0.618593	0.939643	0.507933	-0.588092	0.69491	0.962875	0.622891	0.951595	0.445943	0.744291	0.663832	0.450847	0.557836	0.220341	0.696318	0.639034	0.465378	-0.657184	1	0.605506	0.885895	0.328623	0.358416	0.946412	0.38686	0.798478	0.605377	0.871519	0.878024	0.633246	-0.429413	0.917591	0.48111	0.7912	0.747016	0.866566	0.819326	-0.613091	-0.71594	0.292579	0.511505	0.891927	0.430031	-0.249316	0.849105	0.936141
Tetrahydrocorticosterone	0.767384	0.622463	0.588795	0.763787	0.656133	0.779289	-0.565763	0.464007	0.624562	0.556296	0.613086	0.77554	0.386864	0.386413	0.429078	0.542068	0.32992	0.720994	0.449735	0.565448	-0.415253	0.605506	1	0.631005	0.505707	0.851105	0.513444	0.687899	0.68578	0.781404	0.462416	0.460659	0.756869	-0.473568	0.511872	0.968483	0.643857	0.469604	0.431684	0.385665	-0.397564	-0.536038	0.21345	0.906833	0.605259	0.934349	-0.477717	0.392032	0.485642
13-HPODE	0.84663	0.916346	0.641879	0.763932	0.84117	0.734419	-0.586442	0.688365	0.895126	0.621378	0.833269	0.525574	0.569779	0.541244	0.727317	0.746086	0.325257	0.925113	0.81891	0.690547	-0.532693	0.885895	0.631005	1	0.617306	0.461132	0.744607	0.617392	0.812524	0.735391	0.632155	0.703899	0.757192	-0.489205	0.660793	0.563354	0.738727	0.599158	0.593052	0.583426	-0.547169	-0.746873	0.505846	0.645879	0.647931	0.524878	-0.312654	0.569246	0.806286
Alternariol	0.801915	0.715284	0.322066	0.856481	0.468168	0.878907	-0.634541	0.651783	0.470021	0.687016	0.375665	0.695238	0.267634	0.356467	0.845622	0.895115	0.708903	0.800497	0.753523	0.899801	-0.370243	0.328623	0.505707	0.617306	1	0.680947	0.132553	0.916282	0.68848	0.796096	0.00969859	0.259484	0.691556	-0.659139	0.0728911	0.518528	0.484983	0.173226	-0.0160738	0.0413174	-0.337578	-0.577134	0.829839	0.657297	0.0773529	0.500922	-0.726153	-0.051442	0.182213
2-Linoleoyl glycerol	0.705517	0.518697	0.405854	0.69317	0.493626	0.76913	-0.623229	0.386846	0.429526	0.695043	0.382034	0.778193	0.331052	0.38429	0.447022	0.654084	0.702127	0.655766	0.438507	0.621515	-0.413777	0.358416	0.851105	0.461132	0.680947	1	0.244353	0.817559	0.624214	0.681846	0.223806	0.331448	0.686922	-0.577009	0.270106	0.811068	0.507684	0.459367	0.178623	0.220609	-0.338301	-0.478544	0.510455	0.780576	0.305907	0.759028	-0.627513	0.153388	0.237436
N-α-L-Acetyl-arginine	0.634435	0.646762	0.881319	0.459715	0.915471	0.330067	-0.51874	0.633308	0.913071	0.529543	0.923101	0.390054	0.829242	0.719223	0.219408	0.37638	0.113545	0.502039	0.516533	0.330052	-0.600797	0.946412	0.513444	0.744607	0.132553	0.244353	1	0.178132	0.720931	0.431499	0.945334	0.920456	0.448827	-0.437193	0.982661	0.347367	0.746216	0.801335	0.967604	0.929328	-0.542514	-0.705862	0.128156	0.31404	0.967445	0.354681	-0.176357	0.962683	0.916772
Hexanoylglycine	0.84935	0.753607	0.356957	0.880491	0.537556	0.91196	-0.650449	0.616971	0.512234	0.747789	0.432518	0.825033	0.25167	0.320745	0.824491	0.874474	0.735179	0.803775	0.758344	0.857968	-0.470928	0.38686	0.687899	0.617392	0.916282	0.817559	0.178132	1	0.718529	0.858126	0.0178468	0.285678	0.736762	-0.538089	0.149118	0.683723	0.540609	0.214763	0.00649532	0.077517	-0.45696	-0.558766	0.778413	0.789367	0.162437	0.65859	-0.701463	-0.0177824	0.174621
3-(4-fluorophenoxy)-1-(1,4-thiazinan-4-yl)propan-1-one	0.952546	0.775916	0.828182	0.823948	0.905249	0.697881	-0.772351	0.929284	0.907037	0.904633	0.770398	0.794047	0.821877	0.844717	0.557113	0.880949	0.589622	0.786296	0.81014	0.838703	-0.772689	0.798478	0.68578	0.812524	0.68848	0.624214	0.720931	0.718529	1	0.73768	0.598919	0.845111	0.592467	-0.618306	0.715386	0.583829	0.903028	0.613045	0.587769	0.698283	-0.693122	-0.78067	0.524689	0.604763	0.686553	0.59026	-0.575059	0.612463	0.618286
Ureidosuccinic acid	0.890398	0.867303	0.512319	0.977316	0.693477	0.940821	-0.658907	0.691715	0.664952	0.588932	0.697644	0.75086	0.293163	0.301557	0.840997	0.733516	0.437424	0.814944	0.738438	0.747738	-0.447437	0.605377	0.781404	0.735391	0.796096	0.681846	0.431499	0.858126	0.73768	1	0.281292	0.380843	0.900302	-0.617452	0.373932	0.781881	0.567505	0.279099	0.292471	0.219722	-0.484788	-0.682056	0.590228	0.896395	0.46057	0.729662	-0.711127	0.214119	0.460563
Orotic Acid	0.474252	0.467966	0.768178	0.301352	0.794181	0.184875	-0.468056	0.485475	0.791441	0.432409	0.811684	0.203942	0.795976	0.701784	0.0275804	0.250303	0.0674481	0.396198	0.306859	0.154274	-0.54182	0.871519	0.462416	0.632155	0.00969859	0.223806	0.945334	0.0178468	0.598919	0.281292	1	0.87088	0.392765	-0.424204	0.951634	0.311485	0.641092	0.854482	0.977086	0.919137	-0.466412	-0.600346	-0.0120285	0.246054	0.932382	0.2595	-0.11221	0.968375	0.931933
4-(cyclohexylmethyl)-6-(2-thienyl)-2,3-dihydropyridazin-3-one hydrate	0.694322	0.584658	0.884805	0.462362	0.911751	0.303478	-0.630916	0.769932	0.908784	0.752399	0.812949	0.480681	0.968149	0.921142	0.191564	0.570466	0.376409	0.511291	0.592159	0.476994	-0.773416	0.878024	0.460659	0.703899	0.259484	0.331448	0.920456	0.285678	0.845111	0.380843	0.87088	1	0.336806	-0.479941	0.939371	0.285244	0.838802	0.825397	0.868798	0.963957	-0.667949	-0.716619	0.256832	0.246186	0.866694	0.293483	-0.276036	0.914474	0.796801
LPG 15:1	0.751494	0.84021	0.371065	0.839781	0.631079	0.864802	-0.587927	0.462002	0.608249	0.473522	0.694279	0.513061	0.207006	0.196153	0.783018	0.610891	0.402821	0.818051	0.603813	0.545216	-0.354215	0.633246	0.756869	0.757192	0.691556	0.686922	0.448827	0.736762	0.592467	0.900302	0.392765	0.336806	1	-0.598835	0.385165	0.760945	0.431777	0.438	0.357673	0.222434	-0.399332	-0.642075	0.562275	0.876964	0.459158	0.617812	-0.57567	0.252243	0.608703
N-(1,3-benzodioxol-5-yl)-7-chloroquinolin-4-amine	-0.667703	-0.581306	-0.553402	-0.643397	-0.60936	-0.657904	0.824314	-0.599029	-0.486284	-0.552243	-0.538208	-0.558764	-0.536014	-0.543278	-0.481306	-0.577594	-0.60706	-0.550669	-0.590777	-0.603264	0.480775	-0.429413	-0.473568	-0.489205	-0.659139	-0.577009	-0.437193	-0.538089	-0.618306	-0.617452	-0.424204	-0.479941	-0.598835	1	-0.391803	-0.376535	-0.482017	-0.518468	-0.421248	-0.416816	0.456662	0.85006	-0.583124	-0.412657	-0.435201	-0.408645	0.852347	-0.361444	-0.452878
2-Methylpentanedioic acid	0.59576	0.559359	0.87678	0.404812	0.895202	0.252289	-0.517944	0.623228	0.884419	0.571622	0.88174	0.383996	0.862913	0.762756	0.111406	0.353116	0.153317	0.419131	0.435912	0.275236	-0.653101	0.917591	0.511872	0.660793	0.0728911	0.270106	0.982661	0.149118	0.715386	0.373932	0.951634	0.939371	0.385165	-0.391803	1	0.339984	0.747298	0.822288	0.970488	0.954107	-0.565614	-0.6419	0.0797195	0.285396	0.970872	0.327125	-0.17233	0.979606	0.877323
Androsterone	0.691323	0.548671	0.419136	0.751464	0.503496	0.773923	-0.466486	0.381446	0.495437	0.441843	0.477289	0.699657	0.205931	0.236505	0.444763	0.506438	0.247253	0.704955	0.364053	0.535973	-0.297709	0.48111	0.968483	0.563354	0.518528	0.811068	0.347367	0.683723	0.583829	0.781881	0.311485	0.285244	0.760945	-0.376535	0.339984	1	0.535865	0.289989	0.260136	0.19319	-0.305289	-0.404252	0.151775	0.955493	0.452414	0.93338	-0.440459	0.21096	0.370618
L-(+)-Citrulline	0.810927	0.656476	0.838212	0.64236	0.845805	0.556275	-0.749433	0.808709	0.850764	0.809234	0.694394	0.724017	0.809497	0.812287	0.369659	0.741897	0.426035	0.705328	0.638676	0.748529	-0.781747	0.7912	0.643857	0.738727	0.484983	0.507684	0.746216	0.540609	0.903028	0.567505	0.641092	0.838802	0.431777	-0.482017	0.747298	0.535865	1	0.51882	0.632151	0.708971	-0.649546	-0.684893	0.290553	0.493487	0.692407	0.608639	-0.434162	0.671796	0.610771
trans-10-Heptadecenoic acid	0.519432	0.48663	0.659096	0.3142	0.755843	0.257477	-0.503778	0.425632	0.718456	0.588193	0.720046	0.289163	0.78075	0.716303	0.112045	0.37813	0.421411	0.432551	0.424805	0.21401	-0.553811	0.747016	0.469604	0.599158	0.173226	0.459367	0.801335	0.214763	0.613045	0.279099	0.854482	0.825397	0.438	-0.518468	0.822288	0.289989	0.51882	1	0.815471	0.868387	-0.494735	-0.645829	0.290308	0.241424	0.776339	0.206542	-0.203446	0.823833	0.799112
Ala-Gln	0.478343	0.48679	0.832208	0.312148	0.819479	0.18208	-0.443946	0.504966	0.803063	0.418535	0.853385	0.25161	0.799655	0.676873	0.0363828	0.204714	0.0342834	0.330974	0.318471	0.150213	-0.514057	0.866566	0.431684	0.593052	-0.0160738	0.178623	0.967604	0.00649532	0.587769	0.292471	0.977086	0.868798	0.357673	-0.421248	0.970488	0.260136	0.632151	0.815471	1	0.922199	-0.428712	-0.606896	0.00404327	0.20034	0.960929	0.250898	-0.126964	0.984442	0.896728
Estrone sulfate	0.533818	0.4414	0.846981	0.286701	0.836655	0.133677	-0.505619	0.61384	0.818159	0.586719	0.766708	0.339501	0.93659	0.860031	-0.00128089	0.352287	0.228259	0.344295	0.440809	0.266031	-0.666125	0.819326	0.385665	0.583426	0.0413174	0.220609	0.929328	0.077517	0.698283	0.219722	0.919137	0.963957	0.222434	-0.416816	0.954107	0.19319	0.708971	0.868387	0.922199	1	-0.584284	-0.652595	0.0823076	0.111137	0.899085	0.207853	-0.142263	0.967153	0.799313
Inositol	-0.624716	-0.56484	-0.457497	-0.467037	-0.702213	-0.360728	0.801453	-0.702348	-0.611789	-0.669804	-0.554526	-0.431403	-0.606688	-0.631587	-0.374151	-0.619328	-0.555114	-0.498347	-0.677502	-0.450647	0.940669	-0.613091	-0.397564	-0.547169	-0.337578	-0.338301	-0.542514	-0.45696	-0.693122	-0.484788	-0.466412	-0.667949	-0.399332	0.456662	-0.565614	-0.305289	-0.649546	-0.494735	-0.428712	-0.584284	1	0.731909	-0.377215	-0.350668	-0.504481	-0.251226	0.544435	-0.470089	-0.51697
1-benzyl-3-(2-methylphenyl)-3,7-dihydro-1H-purine-2,6-dione	-0.807384	-0.79965	-0.706172	-0.696354	-0.851652	-0.663642	0.851444	-0.74486	-0.754886	-0.641703	-0.773036	-0.608404	-0.6848	-0.653267	-0.586155	-0.663894	-0.535734	-0.70105	-0.830212	-0.655458	0.692843	-0.71594	-0.536038	-0.746873	-0.577134	-0.478544	-0.705862	-0.558766	-0.78067	-0.682056	-0.600346	-0.716619	-0.642075	0.85006	-0.6419	-0.404252	-0.684893	-0.645829	-0.606896	-0.652595	0.731909	1	-0.56308	-0.447446	-0.654617	-0.44835	0.687473	-0.581361	-0.678324
Deoxyribose 5-Phosphate	0.62988	0.694914	0.216328	0.622994	0.440998	0.666201	-0.571246	0.507478	0.399359	0.657283	0.379458	0.484255	0.24536	0.275513	0.805689	0.755034	0.813272	0.592875	0.754071	0.66558	-0.401137	0.292579	0.21345	0.505846	0.829839	0.510455	0.128156	0.778413	0.524689	0.590228	-0.0120285	0.256832	0.562275	-0.583124	0.0797195	0.151775	0.290553	0.290308	0.00404327	0.0823076	-0.377215	-0.56308	1	0.346582	0.0164046	0.119304	-0.628307	-0.0271351	0.178497
D-(+)-Camphor	0.751009	0.686141	0.353477	0.852676	0.525081	0.867964	-0.504801	0.450706	0.525414	0.471561	0.531378	0.67043	0.139118	0.1724	0.656777	0.606119	0.317235	0.78476	0.49033	0.597851	-0.318241	0.511505	0.906833	0.645879	0.657297	0.780576	0.31404	0.789367	0.604763	0.896395	0.246054	0.246186	0.876964	-0.412657	0.285396	0.955493	0.493487	0.241424	0.20034	0.111137	-0.350668	-0.447446	0.346582	1	0.387562	0.848928	-0.521263	0.129358	0.394451
N-Acetylvaline	0.613284	0.568124	0.881594	0.47338	0.880784	0.326179	-0.48782	0.597112	0.858231	0.478016	0.90023	0.428541	0.787315	0.67867	0.132966	0.291311	0.0590212	0.42321	0.413621	0.262371	-0.553095	0.891927	0.605259	0.647931	0.0773529	0.305907	0.967445	0.162437	0.686553	0.46057	0.932382	0.866694	0.459158	-0.435201	0.970872	0.452414	0.692407	0.776339	0.960929	0.899085	-0.504481	-0.654617	0.0164046	0.387562	1	0.445877	-0.215192	0.945171	0.864258
Citric acid	0.699351	0.529055	0.529958	0.726658	0.508765	0.777766	-0.47266	0.403833	0.485611	0.421669	0.447495	0.820194	0.252041	0.263303	0.409654	0.479227	0.200313	0.670957	0.405488	0.622793	-0.259	0.430031	0.934349	0.524878	0.500922	0.759028	0.354681	0.65859	0.59026	0.729662	0.2595	0.293483	0.617812	-0.408645	0.327125	0.93338	0.608639	0.206542	0.250898	0.207853	-0.251226	-0.44835	0.119304	0.848928	0.445877	1	-0.444627	0.217987	0.274322
4-Hydroxymandelonitrile	-0.65635	-0.522299	-0.375401	-0.703156	-0.476224	-0.692696	0.852934	-0.624049	-0.330268	-0.598595	-0.371645	-0.652284	-0.33246	-0.387633	-0.551139	-0.633977	-0.706816	-0.469341	-0.552464	-0.639669	0.564581	-0.249316	-0.477717	-0.312654	-0.726153	-0.627513	-0.176357	-0.701463	-0.575059	-0.711127	-0.11221	-0.276036	-0.57567	0.852347	-0.17233	-0.440459	-0.434162	-0.203446	-0.126964	-0.142263	0.544435	0.687473	-0.628307	-0.521263	-0.215192	-0.444627	1	-0.07229	-0.164405
N-Acetyl-Asp-Glu	0.464545	0.430318	0.842975	0.255731	0.812148	0.110288	-0.431139	0.527852	0.804355	0.46434	0.804748	0.25883	0.860493	0.751823	-0.0339947	0.226732	0.0610405	0.302354	0.323152	0.162712	-0.565846	0.849105	0.392032	0.569246	-0.051442	0.153388	0.962683	-0.0177824	0.612463	0.214119	0.968375	0.914474	0.252243	-0.361444	0.979606	0.21096	0.671796	0.823833	0.984442	0.967153	-0.470089	-0.581361	-0.0271351	0.129358	0.945171	0.217987	-0.07229	1	0.856541
Diphenylamine	0.567548	0.6797	0.668278	0.449129	0.822812	0.365972	-0.505411	0.5124	0.83748	0.421687	0.884971	0.189393	0.661565	0.569425	0.322695	0.36994	0.0995917	0.590596	0.479404	0.24828	-0.52901	0.936141	0.485642	0.806286	0.182213	0.237436	0.916772	0.174621	0.618286	0.460563	0.931933	0.796801	0.608703	-0.452878	0.877323	0.370618	0.610771	0.799112	0.896728	0.799313	-0.51697	-0.678324	0.178497	0.394451	0.864258	0.274322	-0.164405	0.856541	1
L-Threonic acid	0.456246	0.413462	0.828496	0.245886	0.80461	0.0935396	-0.444315	0.534176	0.792527	0.473926	0.792192	0.238552	0.872308	0.770727	-0.0460552	0.232848	0.0899291	0.288546	0.318922	0.153599	-0.580364	0.83621	0.371393	0.554159	-0.0459388	0.153169	0.952214	-0.0246147	0.611744	0.202095	0.970717	0.918493	0.247584	-0.384009	0.973695	0.190375	0.655884	0.841246	0.980673	0.972929	-0.485049	-0.58834	-0.013635	0.111931	0.935474	0.18473	-0.0922533	0.99753	0.855241
Linustatin	0.760906	0.662144	0.231997	0.835442	0.392754	0.912733	-0.549626	0.475052	0.375197	0.576996	0.298074	0.794045	0.0722323	0.154172	0.780187	0.770516	0.58237	0.789649	0.651924	0.809042	-0.322501	0.265137	0.725842	0.548051	0.858585	0.79961	0.048123	0.958034	0.595056	0.833517	-0.100451	0.11263	0.71408	-0.447425	0.00443463	0.769183	0.460295	0.0510351	-0.128138	-0.0831234	-0.349737	-0.454438	0.6203	0.845006	0.0576341	0.761919	-0.630331	-0.159509	0.0668764
N-Acetyl-L-phenylalanine	0.577718	0.550111	0.896833	0.401234	0.880155	0.244551	-0.444544	0.601197	0.869448	0.495179	0.887101	0.398419	0.824982	0.705856	0.102487	0.282721	0.055256	0.37496	0.426849	0.252775	-0.569335	0.892248	0.500058	0.632571	0.0279976	0.214002	0.980886	0.112369	0.677009	0.371856	0.920526	0.901533	0.352333	-0.358186	0.985997	0.32679	0.708087	0.767324	0.965112	0.931951	-0.500451	-0.624585	0.0288347	0.265037	0.981568	0.348856	-0.131727	0.969023	0.841774
Homocysteic acid	0.500272	0.512404	0.811823	0.340908	0.818959	0.223089	-0.434777	0.496477	0.814946	0.403543	0.85834	0.245656	0.781664	0.666723	0.0720708	0.228094	0.0207318	0.395151	0.342868	0.169122	-0.487044	0.882788	0.47188	0.647188	0.0166926	0.205949	0.968094	0.0298351	0.598871	0.321484	0.988145	0.861056	0.40775	-0.431068	0.959949	0.312933	0.626352	0.834877	0.991837	0.9142	-0.423423	-0.620098	0.00407099	0.254412	0.960006	0.288764	-0.109871	0.973316	0.928368
L-Pyroglutamic acid	0.722004	0.642512	0.891618	0.604606	0.865469	0.45817	-0.597986	0.756264	0.889596	0.724076	0.835439	0.544667	0.823582	0.767298	0.314158	0.577115	0.302986	0.547929	0.483068	0.548364	-0.620783	0.861506	0.536105	0.691251	0.389703	0.396798	0.851271	0.380258	0.81526	0.534184	0.789261	0.862257	0.476687	-0.485331	0.861191	0.4069	0.84613	0.632457	0.820469	0.769765	-0.42851	-0.59287	0.294738	0.407638	0.816971	0.410149	-0.3597	0.8104	0.74774
3-amino-2-phenyl-2H-pyrazolo[4,3-c]pyridine-4,6-diol	0.649521	0.495378	0.878245	0.484693	0.873625	0.282287	-0.583118	0.722093	0.849878	0.669028	0.817029	0.47379	0.903388	0.8521	0.0864733	0.440705	0.278293	0.395688	0.421091	0.35467	-0.707285	0.836397	0.557749	0.580733	0.176145	0.377079	0.901536	0.235481	0.7844	0.433264	0.889309	0.930676	0.395987	-0.476651	0.947889	0.409478	0.756874	0.794014	0.897855	0.923264	-0.600054	-0.642422	0.106328	0.345937	0.931538	0.368484	-0.326373	0.914568	0.776997
5-(hydroxymethyl)-4-methoxy-2,5-dihydrofuran-2-one	0.602661	0.652007	0.824172	0.438124	0.890579	0.313623	-0.473783	0.591509	0.905674	0.487468	0.920116	0.322398	0.77334	0.661023	0.234191	0.354466	0.0604186	0.514041	0.492446	0.283761	-0.579031	0.96336	0.501528	0.766586	0.103218	0.2081	0.990418	0.156554	0.685102	0.423077	0.944603	0.891215	0.466207	-0.36235	0.970506	0.350268	0.718161	0.780421	0.95524	0.897365	-0.532185	-0.653334	0.103123	0.332336	0.950612	0.329606	-0.110189	0.945955	0.943058
N-(4-butyl-2-methylphenyl)-N'-[4-(4-methylpiperazino)phenyl]urea	0.773678	0.523077	0.588478	0.630562	0.679804	0.475207	-0.710732	0.863097	0.692935	0.926129	0.473326	0.629041	0.760755	0.8587	0.396255	0.890106	0.718692	0.618195	0.666563	0.767076	-0.810125	0.561756	0.452701	0.58827	0.651572	0.540532	0.467346	0.643774	0.891828	0.518869	0.402747	0.731071	0.377084	-0.485165	0.508577	0.389433	0.786525	0.488243	0.349521	0.562186	-0.698315	-0.587853	0.512878	0.414457	0.416799	0.341795	-0.533491	0.418209	0.388344
2-Hydroxybutyric acid	0.604019	0.653308	0.825231	0.440006	0.891137	0.315524	-0.474231	0.592399	0.906592	0.488731	0.920719	0.323938	0.773568	0.661372	0.235755	0.3561	0.0611786	0.515626	0.492778	0.286072	-0.578508	0.963849	0.502488	0.767568	0.10553	0.209451	0.990566	0.158236	0.686206	0.424654	0.94444	0.891297	0.46785	-0.363297	0.970459	0.351487	0.719596	0.779858	0.955257	0.896773	-0.53062	-0.65362	0.104469	0.333696	0.950533	0.330981	-0.111099	0.945718	0.943128
1,3-dimethyl 2,4-bis(4-hydroxyphenyl)cyclobutane-1,3-dicarboxylate	0.728116	0.744189	0.552287	0.709239	0.668557	0.785017	-0.699204	0.497834	0.663426	0.496884	0.643278	0.582102	0.392042	0.38158	0.577749	0.610501	0.275871	0.861089	0.540818	0.642267	-0.469413	0.70484	0.782672	0.797081	0.571867	0.615979	0.573131	0.596359	0.663852	0.727762	0.533859	0.490825	0.760873	-0.574987	0.507547	0.754812	0.748132	0.398244	0.480674	0.374395	-0.432922	-0.652619	0.305976	0.762786	0.540401	0.760085	-0.482607	0.423539	0.651738
L-Glutamic acid	0.471702	0.459337	0.818062	0.284816	0.809637	0.151942	-0.417177	0.498478	0.810539	0.42268	0.824843	0.242623	0.810921	0.700541	-0.00114694	0.21573	0.00953339	0.351082	0.312753	0.149817	-0.532504	0.875508	0.448635	0.611557	-0.0470499	0.173251	0.969114	-0.00714042	0.600439	0.258586	0.985164	0.88707	0.322878	-0.350199	0.977078	0.284993	0.661526	0.818352	0.988842	0.940776	-0.455246	-0.574844	-0.0568504	0.20701	0.95903	0.271001	-0.055114	0.991398	0.898133
Carbadox	0.607189	0.366723	0.486922	0.393766	0.546294	0.274425	-0.60497	0.745101	0.549769	0.836162	0.298318	0.500521	0.751269	0.848298	0.261692	0.788342	0.723667	0.465134	0.651435	0.675481	-0.740925	0.397093	0.197731	0.455415	0.527358	0.367051	0.362018	0.485684	0.757858	0.253915	0.29463	0.681018	0.107092	-0.419797	0.395477	0.100129	0.658191	0.470322	0.244739	0.551848	-0.654857	-0.543356	0.506294	0.106058	0.265658	0.120257	-0.396412	0.353301	0.248084
1H-indol-3-yl(pyridin-2-yl)methanol	-0.508085	-0.487429	-0.396878	-0.345574	-0.431966	-0.505804	0.525551	-0.319924	-0.44456	-0.587729	-0.295344	-0.461635	-0.450897	-0.46787	-0.397867	-0.623621	-0.56406	-0.657244	-0.523259	-0.626218	0.353472	-0.394413	-0.347224	-0.577967	-0.558568	-0.523319	-0.320838	-0.499454	-0.523711	-0.258622	-0.287867	-0.442096	-0.301218	0.475405	-0.272812	-0.241381	-0.577835	-0.449052	-0.234415	-0.333577	0.230971	0.477954	-0.545997	-0.234903	-0.174492	-0.340806	0.271193	-0.261327	-0.328466
L-Methionine Methyl Ester	0.798287	0.745617	0.837926	0.627921	0.940536	0.478244	-0.597878	0.791879	0.977204	0.746288	0.883412	0.544903	0.82999	0.786066	0.402671	0.657359	0.309619	0.686281	0.674287	0.562278	-0.742848	0.960663	0.605374	0.852669	0.366544	0.393644	0.907889	0.444302	0.887132	0.575733	0.811993	0.930804	0.525856	-0.372907	0.905014	0.481094	0.87354	0.718135	0.802684	0.846188	-0.673082	-0.680004	0.293173	0.488185	0.854995	0.449224	-0.249583	0.826992	0.831948
mesaconic acid	0.468168	0.458922	0.812307	0.281232	0.807288	0.149719	-0.415591	0.493385	0.808817	0.420442	0.823523	0.235447	0.807921	0.69773	-0.00122308	0.214461	0.00961547	0.352212	0.310523	0.145473	-0.531598	0.875952	0.446627	0.612837	-0.0487099	0.172366	0.968134	-0.00936682	0.597026	0.255939	0.986462	0.885481	0.32514	-0.348091	0.975948	0.283659	0.658228	0.820962	0.988388	0.939619	-0.45496	-0.573157	-0.0565221	0.206483	0.95691	0.266657	-0.051213	0.990619	0.901304
Gentisic acid	0.596953	0.33992	0.398415	0.498175	0.415482	0.54815	-0.500192	0.351818	0.363691	0.718335	0.22161	0.805746	0.365105	0.426675	0.23759	0.591498	0.660861	0.486904	0.373112	0.579169	-0.477471	0.254397	0.734207	0.306247	0.484521	0.874931	0.178564	0.717336	0.58524	0.457973	0.103449	0.344985	0.361702	-0.285235	0.242206	0.674428	0.563185	0.338946	0.0806819	0.238769	-0.376122	-0.314385	0.351174	0.581595	0.227143	0.700428	-0.422229	0.128319	0.0352151
Cholic acid	0.676134	0.441635	0.585235	0.636218	0.571711	0.623935	-0.456677	0.408858	0.510934	0.573971	0.482987	0.831611	0.403109	0.402081	0.242679	0.442798	0.385528	0.490014	0.362828	0.483925	-0.38593	0.435395	0.915164	0.400796	0.384877	0.843019	0.411082	0.634095	0.619996	0.630984	0.332046	0.423059	0.532795	-0.368511	0.452444	0.850816	0.551287	0.438604	0.342519	0.3786	-0.347535	-0.422209	0.171314	0.742784	0.538452	0.862462	-0.43111	0.339201	0.261012
L-(-)-Glyceric acid	0.833319	0.771456	0.646762	0.641454	0.816886	0.591734	-0.651691	0.732281	0.822354	0.840898	0.663412	0.686995	0.689803	0.698236	0.567744	0.824953	0.608297	0.776231	0.855747	0.742697	-0.756798	0.736822	0.56481	0.808088	0.567817	0.541947	0.635594	0.686342	0.866309	0.579524	0.470525	0.762544	0.497937	-0.390109	0.616406	0.449184	0.810532	0.597121	0.451299	0.631852	-0.735358	-0.719033	0.564826	0.475272	0.536658	0.469168	-0.344861	0.508542	0.544168
D-Gluconic acid	0.532647	0.356424	0.779103	0.265994	0.759399	0.0956885	-0.566934	0.690973	0.745771	0.726363	0.611039	0.364399	0.979084	0.962784	-0.0120362	0.494668	0.433202	0.32021	0.461378	0.378031	-0.752341	0.693023	0.271055	0.499213	0.163186	0.247806	0.783007	0.150707	0.741326	0.155943	0.781037	0.949185	0.111639	-0.438817	0.832581	0.0898494	0.730874	0.799958	0.766036	0.936371	-0.621799	-0.60997	0.204199	0.0215158	0.727108	0.102972	-0.2302	0.844538	0.638406
4-amino-2-(2,4-dimethoxyanilino)-5-pyrimidinecarbonitrile	0.545077	0.377748	0.819627	0.27414	0.780854	0.0977921	-0.527536	0.706516	0.774602	0.673815	0.639027	0.389511	0.974819	0.94399	-0.00543605	0.462978	0.329126	0.327869	0.495786	0.387533	-0.726727	0.717407	0.280997	0.528182	0.120283	0.183664	0.820628	0.123477	0.745166	0.164573	0.784303	0.956824	0.0828404	-0.393101	0.854425	0.0987702	0.754394	0.757588	0.783563	0.952815	-0.624872	-0.624268	0.136784	0.0199636	0.765354	0.150169	-0.175498	0.866596	0.645108
Tretinoin	0.494102	0.413322	0.895535	0.326632	0.785911	0.147773	-0.393643	0.587972	0.732052	0.472459	0.773982	0.445435	0.801697	0.674433	0.00546305	0.187507	0.100082	0.142136	0.36251	0.213242	-0.505695	0.697924	0.351293	0.393252	-0.016158	0.149941	0.851851	0.0671175	0.590989	0.279897	0.752157	0.811257	0.163773	-0.370911	0.877381	0.152075	0.593415	0.646808	0.859842	0.854427	-0.409938	-0.560442	0.0602729	0.0847157	0.879116	0.242994	-0.210027	0.870902	0.607302
Lactobionic acid	0.781236	0.710137	0.714998	0.608829	0.793754	0.573983	-0.56075	0.638579	0.81809	0.793635	0.671395	0.736527	0.641022	0.617898	0.453889	0.706613	0.447252	0.712881	0.665646	0.677151	-0.673886	0.758489	0.671552	0.747002	0.448757	0.572337	0.66303	0.633615	0.815875	0.558466	0.49767	0.729666	0.460295	-0.236803	0.665685	0.558723	0.873927	0.511586	0.506083	0.60008	-0.573076	-0.544745	0.384897	0.538789	0.597488	0.608321	-0.239447	0.552155	0.52115
N6-Acetyl-L-lysine	0.496582	0.469405	0.820654	0.310989	0.822374	0.156442	-0.422134	0.542401	0.831961	0.455127	0.830795	0.252287	0.827645	0.727662	0.0165113	0.254668	0.0265275	0.3655	0.335547	0.175251	-0.562103	0.887974	0.450006	0.626688	-0.0226786	0.173238	0.969757	0.0165309	0.633015	0.279002	0.981154	0.904659	0.329197	-0.336565	0.982254	0.29358	0.67886	0.812983	0.980795	0.946596	-0.485216	-0.572426	-0.0443039	0.22397	0.959694	0.265778	-0.0615957	0.988834	0.898273
Acetaminophen glucuronide	0.684578	0.760204	0.339194	0.562922	0.613903	0.554853	-0.551796	0.610514	0.604164	0.620859	0.524253	0.419548	0.441251	0.455649	0.736332	0.750976	0.623166	0.697157	0.925644	0.636475	-0.552418	0.522959	0.237494	0.727339	0.642032	0.32914	0.396553	0.630078	0.643333	0.521505	0.237569	0.508079	0.491034	-0.473785	0.323001	0.149254	0.437342	0.47562	0.215004	0.388491	-0.645989	-0.724763	0.78594	0.294602	0.253644	0.134557	-0.387597	0.237421	0.430582
Choline	0.637256	0.569292	0.876608	0.493128	0.857549	0.38038	-0.450984	0.563855	0.863419	0.485812	0.862023	0.490319	0.753473	0.656487	0.141541	0.326313	0.0264818	0.503587	0.404416	0.320915	-0.512364	0.892888	0.695529	0.693339	0.103592	0.374737	0.941685	0.214578	0.705027	0.47114	0.902225	0.842967	0.461061	-0.358768	0.941707	0.558626	0.749227	0.734778	0.913887	0.858966	-0.452946	-0.590883	-0.029768	0.469602	0.971716	0.569594	-0.144269	0.908444	0.835334
4-Methylcatechol	0.684243	0.657954	0.85217	0.512994	0.93003	0.360573	-0.540157	0.667036	0.929609	0.614367	0.916131	0.44744	0.822143	0.736135	0.239956	0.446701	0.192939	0.534441	0.532648	0.354403	-0.682056	0.95572	0.599518	0.750834	0.167171	0.342392	0.972393	0.273474	0.773325	0.4926	0.914577	0.926435	0.500271	-0.379358	0.980062	0.45053	0.77166	0.806925	0.921862	0.915145	-0.629131	-0.676452	0.145486	0.418952	0.96044	0.410215	-0.199655	0.92811	0.890219
Bialaphos	0.764899	0.817196	0.791131	0.653289	0.934525	0.515707	-0.52853	0.714511	0.96471	0.585226	0.963236	0.449586	0.708754	0.626567	0.486752	0.544439	0.17185	0.683573	0.668925	0.463321	-0.611662	0.986049	0.595004	0.884526	0.331248	0.318651	0.932011	0.393782	0.792159	0.641404	0.831394	0.848701	0.645111	-0.397544	0.895071	0.482844	0.742794	0.707142	0.838327	0.792521	-0.600363	-0.710293	0.288421	0.526883	0.889337	0.427044	-0.231515	0.817828	0.912361
Riboflavin-5-phosphate	0.522358	0.349094	0.697185	0.285989	0.705009	0.180351	-0.608063	0.55745	0.677727	0.811939	0.54804	0.468542	0.837968	0.829317	-0.00974724	0.511801	0.540506	0.346468	0.31861	0.366724	-0.797133	0.660294	0.458141	0.433646	0.180679	0.488155	0.678658	0.300055	0.702899	0.220472	0.685739	0.839464	0.213342	-0.315584	0.771806	0.29979	0.782422	0.720103	0.666882	0.78546	-0.590677	-0.453095	0.212833	0.215805	0.650219	0.273465	-0.266484	0.732812	0.542606
L-Adrenaline	0.665235	0.666323	0.788014	0.555631	0.875492	0.404132	-0.474805	0.640137	0.866531	0.435393	0.915104	0.374443	0.722441	0.631814	0.305957	0.366743	0.0750577	0.527865	0.567007	0.314046	-0.511951	0.88927	0.560769	0.750152	0.193736	0.263353	0.926501	0.227312	0.697872	0.546029	0.876955	0.820722	0.561956	-0.492428	0.891826	0.435675	0.599349	0.772333	0.883436	0.843705	-0.553527	-0.741781	0.136561	0.42922	0.938265	0.391514	-0.240048	0.857812	0.894923
Prolylleucine	0.842728	0.846625	0.653532	0.752015	0.850659	0.719929	-0.59275	0.623655	0.860999	0.648465	0.822768	0.653041	0.532558	0.495452	0.602026	0.66134	0.331334	0.836043	0.720186	0.590289	-0.615976	0.86748	0.826804	0.888518	0.482197	0.615413	0.733779	0.659609	0.801044	0.765144	0.613037	0.684593	0.749826	-0.367406	0.702977	0.75108	0.752641	0.601883	0.58679	0.5881	-0.642078	-0.667702	0.36575	0.775392	0.716791	0.700043	-0.323443	0.574118	0.728211
DL-Stachydrine	0.662396	0.659974	0.835348	0.487911	0.902445	0.363637	-0.488133	0.620885	0.917961	0.546512	0.893	0.446044	0.765663	0.671272	0.244807	0.412538	0.0911927	0.559962	0.530163	0.354976	-0.632855	0.953886	0.608091	0.774923	0.12585	0.295369	0.962701	0.250325	0.740229	0.472422	0.884772	0.888509	0.465515	-0.295185	0.954417	0.467604	0.78747	0.733617	0.892439	0.87744	-0.597252	-0.63809	0.0749598	0.425055	0.939822	0.462024	-0.112853	0.903298	0.874007
1-allyl-4,5-diphenyl-2-(2-thienyl)-1H-imidazole	0.706431	0.786726	0.731274	0.665397	0.846068	0.600859	-0.497251	0.550824	0.867474	0.446758	0.928944	0.4421	0.543373	0.44657	0.473926	0.428264	0.0579023	0.693033	0.509263	0.394892	-0.448476	0.935048	0.721223	0.84116	0.316319	0.413317	0.867738	0.386442	0.677673	0.691005	0.810384	0.696455	0.747509	-0.421721	0.821587	0.638503	0.676882	0.63035	0.812079	0.652648	-0.424897	-0.627274	0.193174	0.663579	0.865145	0.57843	-0.254304	0.746022	0.899544
2,3-dihydroxypropyl 12-methyltridecanoate	0.819866	0.682944	0.722983	0.836269	0.671875	0.844328	-0.638673	0.626054	0.637323	0.56301	0.622277	0.822974	0.489633	0.483599	0.552465	0.626025	0.372648	0.724501	0.582877	0.783809	-0.313259	0.537202	0.771163	0.635332	0.708015	0.700003	0.508782	0.676796	0.729904	0.786025	0.406415	0.475585	0.686667	-0.765449	0.446423	0.716321	0.674636	0.374821	0.431241	0.371743	-0.241627	-0.708032	0.412555	0.695338	0.537227	0.809777	-0.653339	0.373636	0.431504
1-Methylguanine	-0.514955	-0.477302	-0.306279	-0.39252	-0.372804	-0.583804	0.614047	-0.296355	-0.348527	-0.554667	-0.219379	-0.497043	-0.356042	-0.400616	-0.44268	-0.641261	-0.623332	-0.686471	-0.527304	-0.658443	0.361761	-0.300947	-0.402683	-0.532402	-0.628644	-0.603238	-0.212646	-0.569662	-0.493464	-0.330686	-0.192811	-0.335059	-0.375547	0.578128	-0.158405	-0.327242	-0.536242	-0.372777	-0.122765	-0.220522	0.280116	0.531776	-0.563946	-0.321054	-0.09012	-0.419148	0.420376	-0.13529	-0.254437
(±)10(11)-EpDPA	0.810859	0.772601	0.52161	0.851895	0.605926	0.860207	-0.614346	0.644738	0.532909	0.585434	0.566066	0.842171	0.273801	0.255758	0.787435	0.662259	0.518596	0.622383	0.767564	0.755035	-0.388693	0.409541	0.591969	0.540359	0.755641	0.605074	0.298873	0.839962	0.648397	0.84668	0.0667747	0.30057	0.625071	-0.596835	0.24415	0.529508	0.487164	0.157795	0.15218	0.14736	-0.405122	-0.634923	0.69815	0.638013	0.307904	0.619613	-0.730626	0.100731	0.19041
2,2-Dimethylsuccinic acid	0.530408	0.532023	0.838353	0.32726	0.856415	0.197388	-0.454505	0.547928	0.856611	0.481502	0.852778	0.311224	0.820716	0.709554	0.0742011	0.283517	0.053969	0.407429	0.406434	0.21943	-0.601504	0.910381	0.469123	0.664319	-0.0092485	0.18705	0.983634	0.0669733	0.651263	0.30301	0.954721	0.912455	0.336608	-0.321386	0.986714	0.299877	0.72371	0.797637	0.967499	0.945174	-0.534652	-0.6136	0.00102817	0.23327	0.955768	0.304339	-0.0645504	0.980827	0.889382
Paracetamol	0.775407	0.83431	0.320745	0.836625	0.545655	0.869656	-0.44698	0.504015	0.583294	0.491965	0.542702	0.657568	0.0989376	0.112887	0.859357	0.702497	0.317745	0.860058	0.71207	0.712409	-0.340224	0.542051	0.706404	0.761593	0.708062	0.580484	0.300459	0.837449	0.613765	0.864883	0.109909	0.244551	0.787974	-0.260355	0.226255	0.74053	0.532822	0.111784	0.0991618	0.0608597	-0.398605	-0.467254	0.522704	0.856786	0.268255	0.705743	-0.389404	0.0541749	0.348725
Pantothenic acid	0.737152	0.739393	0.802735	0.563797	0.936669	0.440658	-0.553776	0.670015	0.947092	0.662936	0.913311	0.487033	0.775658	0.699623	0.358763	0.536231	0.26552	0.634311	0.62685	0.424464	-0.702162	0.967577	0.629827	0.825383	0.253552	0.399468	0.93564	0.384479	0.801936	0.547367	0.851068	0.903008	0.559625	-0.349054	0.932927	0.489001	0.783322	0.793639	0.847699	0.864029	-0.668772	-0.686321	0.251138	0.483719	0.899945	0.439308	-0.196057	0.858399	0.8752
2-cyano-3-(4-hydroxyphenyl)acrylamide	0.796912	0.865284	0.550421	0.873713	0.722006	0.814866	-0.426638	0.571822	0.753579	0.430893	0.81601	0.565722	0.292291	0.244426	0.745964	0.555716	0.149994	0.782766	0.629883	0.556918	-0.293845	0.748958	0.759331	0.818683	0.583176	0.521575	0.598149	0.649874	0.65946	0.90446	0.470445	0.440923	0.897857	-0.425252	0.525554	0.753377	0.517252	0.387754	0.481602	0.334838	-0.337254	-0.582405	0.398116	0.851896	0.619018	0.666959	-0.38927	0.392757	0.656879
Monocrotaline	0.428944	0.367556	0.844891	0.201016	0.781819	0.0363922	-0.395858	0.543351	0.769023	0.437733	0.752459	0.253749	0.878935	0.773129	-0.0917182	0.194062	0.0346989	0.226851	0.329777	0.152941	-0.561068	0.789779	0.31023	0.505961	-0.101106	0.0687064	0.934986	-0.0729067	0.59321	0.144529	0.921062	0.910698	0.13417	-0.331706	0.952758	0.121165	0.650816	0.778358	0.950113	0.974586	-0.480018	-0.572985	-0.0657716	0.0273874	0.916304	0.16546	-0.0458665	0.984657	0.784066
1-Methyladenine	0.64639	0.59528	0.775303	0.462854	0.87434	0.28728	-0.517203	0.686516	0.910787	0.644412	0.837204	0.350847	0.837872	0.789709	0.206817	0.50455	0.215426	0.544163	0.504337	0.359223	-0.715336	0.937068	0.518355	0.754251	0.181928	0.290969	0.923271	0.243938	0.781137	0.420913	0.903139	0.936053	0.44371	-0.312508	0.942699	0.394463	0.77827	0.789674	0.871116	0.902561	-0.645474	-0.602036	0.132724	0.374718	0.887152	0.311038	-0.138979	0.898085	0.883082
o-Toluic Acid	-0.613712	-0.479869	-0.537865	-0.451183	-0.607068	-0.426993	0.860183	-0.691967	-0.489096	-0.711196	-0.415102	-0.524453	-0.698627	-0.736436	-0.359575	-0.671	-0.75823	-0.457103	-0.683671	-0.63182	0.732972	-0.394587	-0.240547	-0.430445	-0.563987	-0.418918	-0.416962	-0.476155	-0.674017	-0.380203	-0.364637	-0.616323	-0.281751	0.831556	-0.406478	-0.100719	-0.591114	-0.517898	-0.35495	-0.533275	0.691204	0.827728	-0.612079	-0.125259	-0.342062	-0.179572	0.740841	-0.385103	-0.345355
δ-Ribono-1,4-lactone	0.459068	0.43998	0.882673	0.277821	0.786579	0.116709	-0.363822	0.564834	0.757132	0.374369	0.792093	0.346804	0.789027	0.649951	0.0181579	0.152572	-0.0376975	0.194264	0.38543	0.194825	-0.476884	0.753835	0.295789	0.47754	-0.0721625	0.0154348	0.906184	-0.0262541	0.561978	0.234785	0.808623	0.825113	0.143367	-0.333902	0.899298	0.103681	0.616315	0.627643	0.900896	0.878158	-0.413034	-0.586068	-0.016719	0.0389566	0.896916	0.214448	-0.10354	0.912599	0.697166
L-Arabinitol	0.615932	0.645814	0.28935	0.458133	0.553821	0.444201	-0.556441	0.574375	0.587158	0.777739	0.415402	0.367954	0.487078	0.539873	0.606353	0.826556	0.735464	0.675866	0.754962	0.630539	-0.664961	0.523254	0.215147	0.672357	0.622131	0.394612	0.346751	0.62767	0.659499	0.395004	0.246156	0.548371	0.40738	-0.303855	0.331614	0.141492	0.556529	0.466687	0.186922	0.378531	-0.620469	-0.520282	0.755945	0.268659	0.175905	0.0708688	-0.295694	0.239871	0.394416
Quinic acid	0.503794	0.441072	0.861328	0.27171	0.837395	0.121715	-0.488768	0.582122	0.812061	0.519179	0.792283	0.33178	0.892241	0.79283	-0.0218577	0.274293	0.12373	0.308692	0.391701	0.214114	-0.650168	0.837563	0.403434	0.563331	-0.0350325	0.172661	0.953519	0.0308523	0.656488	0.227432	0.930414	0.938423	0.217683	-0.36844	0.976102	0.212866	0.716269	0.808434	0.951882	0.982913	-0.571015	-0.626681	-0.00191063	0.12507	0.935667	0.244787	-0.120571	0.985242	0.810277
Pyridoxine	0.730601	0.807887	0.679292	0.679222	0.842326	0.623511	-0.499041	0.549938	0.864525	0.451936	0.908102	0.454539	0.515388	0.433272	0.512611	0.465745	0.0829153	0.744246	0.573807	0.410895	-0.478373	0.93016	0.753361	0.87794	0.331632	0.438805	0.840898	0.433833	0.692125	0.711786	0.774166	0.684013	0.766392	-0.388542	0.791193	0.680505	0.665655	0.63494	0.756504	0.63875	-0.504263	-0.646072	0.204682	0.707861	0.837054	0.606812	-0.237146	0.702898	0.887376
Dibenzoyl Thiamine	0.695341	0.608865	0.792285	0.442491	0.871539	0.338057	-0.565899	0.665405	0.879771	0.767217	0.749794	0.537427	0.861227	0.819846	0.232958	0.594302	0.407575	0.577766	0.623506	0.487087	-0.767976	0.851276	0.541356	0.730481	0.246392	0.419156	0.84779	0.380396	0.819017	0.378131	0.761318	0.93233	0.346986	-0.306962	0.869145	0.376014	0.837957	0.787568	0.747246	0.88484	-0.690819	-0.642409	0.266718	0.323804	0.782959	0.385024	-0.158494	0.813666	0.717951
4-Hydroxyisoleucine	0.723171	0.733219	0.78986	0.553296	0.928325	0.432356	-0.544404	0.652575	0.940176	0.643282	0.911135	0.466668	0.761706	0.684344	0.350551	0.519519	0.24482	0.631602	0.610011	0.404898	-0.693384	0.969235	0.630761	0.824345	0.237033	0.390656	0.935775	0.368948	0.787167	0.541874	0.857693	0.894206	0.564705	-0.337851	0.932428	0.493824	0.774383	0.791252	0.850879	0.858836	-0.663486	-0.677029	0.231052	0.487567	0.901453	0.437854	-0.182062	0.859113	0.884859
D-(-)-Quinic acid	0.455925	0.378739	0.826167	0.225722	0.795069	0.0636632	-0.452784	0.556077	0.783936	0.513791	0.753536	0.253153	0.90526	0.818541	-0.0786101	0.261427	0.132969	0.274643	0.325714	0.173533	-0.61792	0.812027	0.352736	0.532028	-0.0437422	0.158123	0.932028	-0.0194485	0.631844	0.168539	0.951018	0.937004	0.195945	-0.369303	0.963887	0.16929	0.674645	0.842371	0.95482	0.986759	-0.516035	-0.57914	-0.0131653	0.0808704	0.91224	0.168248	-0.0900601	0.988981	0.817515
Adenosine 3'5'-cyclic monophosphate	0.672911	0.670453	0.825165	0.491389	0.907102	0.340888	-0.462514	0.639193	0.92261	0.661321	0.889175	0.458592	0.797768	0.707412	0.274818	0.472577	0.254857	0.513842	0.553839	0.372353	-0.648409	0.922103	0.533982	0.732039	0.188986	0.338523	0.926745	0.313587	0.75739	0.457377	0.831152	0.903761	0.465646	-0.288731	0.937603	0.376546	0.742391	0.788152	0.858371	0.875955	-0.56837	-0.615056	0.242329	0.36266	0.888765	0.341156	-0.128887	0.875444	0.817508
(2,6-dimethylmorpholino)(1-methyl-5-nitro-1H-pyrazol-4-yl)methanone	0.53771	0.274289	0.714093	0.303382	0.63987	0.107977	-0.554355	0.771019	0.64574	0.786126	0.435197	0.452985	0.918899	0.957252	0.0172269	0.599033	0.502172	0.285315	0.457201	0.526483	-0.741633	0.523312	0.187501	0.386259	0.288803	0.231905	0.583375	0.243048	0.755224	0.156051	0.542261	0.837969	-0.00598147	-0.382828	0.644382	0.0481146	0.750948	0.546588	0.538163	0.759041	-0.568451	-0.496048	0.251537	-0.00448076	0.522985	0.0993985	-0.304291	0.638729	0.387957
6-Keto-prostaglandin f1alpha	0.769519	0.79581	0.689613	0.633917	0.852887	0.567079	-0.508588	0.633099	0.920675	0.634234	0.827956	0.484718	0.648547	0.610681	0.505875	0.649129	0.242377	0.821719	0.670321	0.560783	-0.592908	0.93525	0.664603	0.939162	0.410128	0.439007	0.826138	0.488823	0.80147	0.604841	0.742192	0.79383	0.644439	-0.306344	0.786353	0.582778	0.80061	0.670616	0.696081	0.704744	-0.566939	-0.632595	0.296343	0.599704	0.751161	0.526432	-0.139433	0.702473	0.841319
DL-Panthenol	0.502665	0.517077	0.736333	0.3733	0.785435	0.277254	-0.457159	0.45147	0.786717	0.388355	0.832211	0.224699	0.711565	0.617054	0.0983384	0.248883	0.027854	0.46298	0.302832	0.164602	-0.480646	0.880616	0.556074	0.672735	0.0540062	0.286914	0.926791	0.0732422	0.586081	0.373676	0.984123	0.808242	0.508131	-0.435897	0.920324	0.430612	0.616517	0.825779	0.953713	0.851807	-0.427143	-0.598104	-0.0167429	0.373239	0.931609	0.356996	-0.132452	0.922304	0.95041
Vanillyl alcohol	-0.603714	-0.472802	-0.561293	-0.438108	-0.608291	-0.410203	0.85673	-0.695793	-0.500403	-0.734453	-0.415336	-0.519793	-0.719994	-0.755575	-0.343701	-0.678091	-0.760251	-0.448603	-0.653106	-0.645094	0.733661	-0.404502	-0.217026	-0.424554	-0.565265	-0.406622	-0.428222	-0.4625	-0.678048	-0.357986	-0.376907	-0.632315	-0.2639	0.817959	-0.421292	-0.074903	-0.626014	-0.50736	-0.373325	-0.538901	0.651498	0.802443	-0.613964	-0.0979912	-0.341129	-0.160411	0.725203	-0.40388	-0.347811
7-(4-methylpiperazino)pyrimido[4,5-d]pyrimidine-2,4(1H,3H)-dithione	-0.573969	-0.546717	-0.310639	-0.475538	-0.376078	-0.649453	0.563971	-0.360156	-0.375593	-0.607183	-0.227123	-0.597724	-0.291596	-0.333186	-0.564457	-0.709015	-0.623917	-0.704486	-0.595558	-0.74686	0.356535	-0.294665	-0.399595	-0.544632	-0.697998	-0.591034	-0.158645	-0.684602	-0.526614	-0.408937	-0.0580998	-0.288487	-0.363472	0.449453	-0.105007	-0.335734	-0.565643	-0.220953	-0.0249207	-0.122928	0.259975	0.448368	-0.644081	-0.370212	-0.027691	-0.451056	0.407912	-0.0420992	-0.150488
Dl-3,4-Dihydroxymandelic Acid	0.59239	0.871927	0.338167	0.632777	0.607324	0.614309	-0.435516	0.50695	0.615933	0.315297	0.721264	0.233125	0.204759	0.129597	0.84725	0.496985	0.213125	0.642875	0.732356	0.443213	-0.315079	0.642883	0.234599	0.751621	0.534704	0.123295	0.489498	0.475906	0.462879	0.674403	0.333048	0.355184	0.703199	-0.437464	0.37323	0.192048	0.32661	0.290231	0.369349	0.243564	-0.394785	-0.629365	0.64681	0.41505	0.376318	0.138657	-0.365127	0.28074	0.61427
Desthiobiotin	0.584873	0.58828	0.793341	0.351123	0.862312	0.23074	-0.455721	0.586243	0.87901	0.557318	0.815786	0.366311	0.810299	0.721127	0.165488	0.398483	0.138528	0.49339	0.536121	0.316616	-0.665462	0.905569	0.460799	0.72843	0.0576786	0.203392	0.938938	0.169822	0.70359	0.315921	0.86241	0.916667	0.320911	-0.239856	0.935663	0.297466	0.765248	0.765376	0.864132	0.91856	-0.626996	-0.624753	0.0882279	0.245742	0.876729	0.310876	-0.0228752	0.907076	0.83294
D-Threose	0.474565	0.452044	0.793313	0.2242	0.811061	0.087968	-0.453901	0.549143	0.820546	0.541453	0.762513	0.246971	0.87729	0.789234	0.00312966	0.320138	0.144426	0.359521	0.394722	0.215502	-0.659579	0.860697	0.343218	0.617005	-0.0239285	0.13936	0.938336	0.025203	0.646554	0.172774	0.928427	0.94382	0.211346	-0.283368	0.958091	0.163115	0.72728	0.8177	0.924162	0.968597	-0.563524	-0.573903	0.0345278	0.0945552	0.876618	0.165208	-0.0202997	0.968512	0.839871
Phe-Pro	0.793845	0.834284	0.674095	0.697875	0.891362	0.594944	-0.569	0.658835	0.905687	0.661875	0.890675	0.531762	0.597708	0.544469	0.54879	0.617241	0.314538	0.738817	0.673492	0.49167	-0.676368	0.929692	0.712951	0.86097	0.395999	0.495087	0.812542	0.556077	0.790453	0.71552	0.70338	0.75917	0.733191	-0.328867	0.79908	0.6268	0.734541	0.661189	0.691459	0.672649	-0.675531	-0.658763	0.357358	0.675385	0.786897	0.52577	-0.284761	0.675688	0.811879
Pyridoxine O-Glucoside	0.572971	0.535429	0.813127	0.354484	0.845178	0.238584	-0.441567	0.550583	0.861092	0.518888	0.805802	0.383511	0.803398	0.716391	0.0917636	0.348172	0.0764687	0.481871	0.449864	0.284752	-0.620916	0.898231	0.549334	0.702106	0.0231876	0.258263	0.945373	0.143385	0.692172	0.322976	0.901815	0.903013	0.335426	-0.250532	0.950751	0.395986	0.767858	0.77371	0.893178	0.921411	-0.575077	-0.590661	-0.0191115	0.309285	0.919016	0.404537	-0.0219697	0.928698	0.841408
N-Acetyl-DL-tryptophan	0.463982	0.443042	0.840309	0.294038	0.808879	0.137006	-0.392022	0.514285	0.792141	0.403662	0.838969	0.275843	0.790909	0.664338	-0.0129204	0.163164	-0.0158374	0.26296	0.298699	0.113434	-0.518042	0.845276	0.433326	0.54087	-0.0820828	0.146247	0.955375	-0.0135101	0.579501	0.275403	0.9435	0.861257	0.287401	-0.331083	0.973203	0.260218	0.618232	0.770072	0.981435	0.921287	-0.445503	-0.548404	-0.0623485	0.190248	0.971698	0.261247	-0.0881501	0.978316	0.840526
Xanthine	0.803498	0.882284	0.450887	0.797131	0.70332	0.743782	-0.48983	0.649344	0.776033	0.590494	0.703445	0.5311	0.334612	0.337019	0.804548	0.754909	0.299941	0.87891	0.75724	0.680937	-0.511279	0.760461	0.619171	0.894106	0.635797	0.442766	0.532934	0.715708	0.732556	0.801385	0.372974	0.500002	0.764279	-0.250313	0.469965	0.62253	0.662726	0.310769	0.344045	0.32242	-0.536924	-0.541604	0.496743	0.751455	0.457899	0.538132	-0.296063	0.318977	0.598894
Phenylpropiolic acid	0.779556	0.83643	0.339221	0.824836	0.568305	0.880546	-0.480836	0.469767	0.555811	0.470463	0.559816	0.70799	0.104349	0.0991558	0.84051	0.646617	0.36292	0.815247	0.751893	0.670043	-0.344519	0.50986	0.738616	0.719373	0.671955	0.629374	0.309611	0.842927	0.591831	0.869222	0.106238	0.240461	0.788953	-0.342764	0.233961	0.740862	0.473354	0.182901	0.112639	0.0955065	-0.449626	-0.555938	0.546869	0.838646	0.301122	0.731933	-0.451861	0.0651162	0.328286
5-Methyl-2'-deoxycytidine	0.737473	0.817069	0.224723	0.832547	0.470392	0.877105	-0.426939	0.467621	0.517095	0.456466	0.480589	0.586337	0.0244824	0.0558379	0.900751	0.713356	0.339287	0.864974	0.686955	0.711459	-0.277679	0.477481	0.643158	0.739706	0.766444	0.56455	0.213247	0.843013	0.562712	0.86088	0.0447204	0.163054	0.816313	-0.285075	0.130001	0.702729	0.457774	0.0614277	0.0199568	-0.0339036	-0.334933	-0.435458	0.576659	0.847454	0.169573	0.640051	-0.411227	-0.0379877	0.313804
Scopoletin	0.772792	0.840182	0.352363	0.815195	0.575179	0.867521	-0.459357	0.470412	0.57605	0.440462	0.574301	0.684532	0.109175	0.0993671	0.831706	0.631247	0.297896	0.82905	0.746649	0.663959	-0.331977	0.538728	0.735308	0.747715	0.644548	0.585928	0.339704	0.807535	0.591128	0.858453	0.136645	0.254571	0.779788	-0.314823	0.256543	0.74167	0.493922	0.174247	0.13966	0.112661	-0.441065	-0.550677	0.497469	0.834857	0.32503	0.738741	-0.404564	0.0931378	0.362357
Catechin	-0.741995	-0.755825	-0.497578	-0.620049	-0.760862	-0.544762	0.742534	-0.695297	-0.716428	-0.733028	-0.642577	-0.547111	-0.544414	-0.556635	-0.58373	-0.735701	-0.573637	-0.690317	-0.768173	-0.612482	0.845217	-0.695285	-0.506542	-0.707295	-0.496963	-0.446449	-0.570233	-0.628114	-0.752058	-0.632975	-0.42733	-0.645885	-0.591563	0.411043	-0.558048	-0.435245	-0.727476	-0.467612	-0.407903	-0.514863	0.865506	0.743008	-0.514117	-0.504185	-0.494317	-0.38561	0.482615	-0.429009	-0.550506
3-hydroxy-3-methylpentanedioic acid	0.421597	0.415502	0.822803	0.264935	0.771812	0.117054	-0.36561	0.476821	0.760175	0.341354	0.817419	0.209407	0.779654	0.652626	-0.0326002	0.125877	-0.05497	0.251858	0.260492	0.0949585	-0.44025	0.817179	0.381249	0.529653	-0.0816721	0.10331	0.946132	-0.0745989	0.536053	0.239255	0.959502	0.835886	0.287864	-0.385686	0.948423	0.214394	0.574982	0.774611	0.991405	0.908946	-0.363213	-0.558986	-0.0768936	0.142344	0.953965	0.217946	-0.0773327	0.97689	0.858215
Indole-3-lactic acid	0.549269	0.52386	0.90062	0.388783	0.844939	0.22016	-0.385102	0.605709	0.844833	0.440404	0.862898	0.400762	0.78339	0.655823	0.0949224	0.239178	-0.0373849	0.323239	0.403099	0.249369	-0.517178	0.857565	0.450867	0.591071	-0.00459867	0.127177	0.951313	0.0772479	0.643858	0.355529	0.861641	0.857225	0.2815	-0.290406	0.951299	0.284855	0.697778	0.651826	0.929838	0.880867	-0.444324	-0.563233	-0.0203667	0.22821	0.953934	0.342164	-0.0972261	0.934058	0.778984
3-[4-methyl-1-(2-methylpropanoyl)-3-oxocyclohexyl]butanoic acid	0.702261	0.510861	0.248843	0.718991	0.45208	0.639909	-0.623085	0.628832	0.403648	0.765941	0.325387	0.645942	0.306157	0.410191	0.57357	0.779076	0.791879	0.532411	0.582118	0.628325	-0.599611	0.290354	0.544604	0.38654	0.742273	0.729712	0.10775	0.843922	0.657938	0.700552	0.0312899	0.30692	0.571524	-0.452135	0.158207	0.544204	0.404474	0.263593	-0.00288313	0.129573	-0.584031	-0.422478	0.666688	0.648418	0.147716	0.409468	-0.712379	-0.000379084	0.109905
Zeatin-7-N-glucoside	0.541615	0.527513	0.828662	0.339491	0.854923	0.189776	-0.434049	0.582203	0.859744	0.469782	0.851112	0.305537	0.822715	0.717532	0.0850038	0.289871	0.0367244	0.399623	0.441915	0.217864	-0.600139	0.903024	0.452537	0.66856	-0.00725661	0.155881	0.974566	0.0664244	0.662861	0.310299	0.939061	0.91374	0.31545	-0.30926	0.976544	0.286805	0.695738	0.789592	0.949361	0.948817	-0.563773	-0.613572	-0.00220586	0.229748	0.95379	0.286282	-0.0597362	0.968862	0.878154
1-(4-nitrophenyl)piperidine	0.602833	0.538302	0.375123	0.617473	0.547893	0.564146	-0.477231	0.434011	0.604208	0.548498	0.545229	0.371523	0.360007	0.402847	0.386877	0.5727	0.303254	0.695672	0.287911	0.423549	-0.456038	0.654247	0.740153	0.65288	0.466706	0.636302	0.475935	0.524068	0.611342	0.629466	0.538548	0.468341	0.749499	-0.301284	0.496885	0.770239	0.583337	0.469219	0.433513	0.352107	-0.3714	-0.339932	0.204032	0.789564	0.498935	0.561662	-0.302643	0.393847	0.621188
N-Acetyl-DL-glutamic acid	0.449573	0.46847	0.778228	0.298928	0.784309	0.164516	-0.373846	0.461479	0.792709	0.364532	0.837495	0.186279	0.751789	0.636019	0.025998	0.179958	-0.0370636	0.348548	0.277877	0.108688	-0.460764	0.871716	0.442613	0.613182	-0.0420428	0.157923	0.955233	-0.0234775	0.558001	0.284277	0.98592	0.839087	0.38224	-0.354756	0.955015	0.295298	0.595748	0.807953	0.987949	0.897262	-0.391503	-0.551841	-0.0566574	0.235893	0.952591	0.251023	-0.0467467	0.969711	0.922536
2,7,7-trimethyl-5,6,7,8-tetrahydroquinolin-5-one oxime	0.676726	0.858191	0.193222	0.790663	0.467319	0.834713	-0.388236	0.440498	0.491799	0.334587	0.53965	0.467668	-0.0309406	-0.0434272	0.960028	0.606382	0.267245	0.778026	0.728248	0.604222	-0.210473	0.472585	0.490305	0.720029	0.711174	0.399289	0.229767	0.752706	0.468755	0.841525	0.0393707	0.122025	0.801947	-0.326892	0.120058	0.526746	0.314865	0.0551406	0.0500182	-0.0468677	-0.318732	-0.482029	0.643743	0.727069	0.171924	0.473818	-0.418402	-0.0341152	0.349177
3,4,5-trihydroxycyclohex-1-ene-1-carboxylic acid	0.527271	0.513076	0.687148	0.262324	0.786743	0.163482	-0.438461	0.526682	0.8128	0.578133	0.70293	0.299915	0.795427	0.736604	0.114274	0.424776	0.21444	0.490003	0.513591	0.294605	-0.687096	0.840691	0.406585	0.698654	0.0492287	0.215672	0.8578	0.159279	0.672762	0.217105	0.814355	0.893616	0.256647	-0.185883	0.866814	0.250644	0.732106	0.784226	0.77891	0.893437	-0.651464	-0.571082	0.098907	0.191017	0.775482	0.239256	0.0351515	0.846362	0.782308
PC O-38:10	0.68578	0.490285	0.2047	0.647781	0.355039	0.693431	-0.6415	0.562323	0.356641	0.694845	0.156539	0.620171	0.315604	0.46347	0.593625	0.879437	0.749666	0.754325	0.657663	0.828528	-0.483781	0.227432	0.491572	0.527321	0.855503	0.693261	0.048225	0.812247	0.658171	0.571353	0.00119427	0.281323	0.485493	-0.542101	0.0266668	0.512219	0.516774	0.213436	-0.102521	0.0910497	-0.474448	-0.500874	0.63155	0.563863	-0.00714255	0.48723	-0.60321	-0.0706522	0.102833
Isobutyryl carnitine	0.780489	0.704929	0.339482	0.749911	0.525111	0.779311	-0.479578	0.520813	0.57426	0.757628	0.416929	0.712306	0.291819	0.359362	0.712954	0.855053	0.644711	0.83287	0.678879	0.787161	-0.441166	0.47131	0.670372	0.690765	0.789545	0.767773	0.246048	0.90284	0.708212	0.705043	0.111141	0.364115	0.66176	-0.282932	0.229146	0.667545	0.592078	0.304573	0.0643437	0.164051	-0.387631	-0.409174	0.658146	0.738587	0.190016	0.607747	-0.378729	0.0754325	0.257131
2-oxo-2H-chromene-3-carboxylic acid	0.424562	0.402313	0.839961	0.227376	0.78967	0.0553253	-0.37348	0.530546	0.782955	0.408049	0.797952	0.228067	0.834234	0.713668	-0.0554996	0.166343	-0.01566	0.225224	0.301547	0.121422	-0.533248	0.822411	0.321561	0.518038	-0.108805	0.0518177	0.951433	-0.0756892	0.571828	0.18787	0.934179	0.887505	0.191965	-0.306939	0.966735	0.142119	0.633443	0.753174	0.973908	0.94624	-0.445298	-0.545821	-0.0684387	0.0691037	0.938412	0.165112	-0.0405828	0.988828	0.818741
Ouabain	0.713961	0.743458	0.179965	0.784481	0.399281	0.895875	-0.466797	0.389385	0.419131	0.461939	0.35749	0.654166	-0.00172771	0.0496386	0.845253	0.716349	0.424667	0.867771	0.669706	0.742703	-0.262649	0.365058	0.684121	0.674909	0.784978	0.6714	0.116491	0.879545	0.532958	0.806381	-0.0373206	0.104354	0.758503	-0.333325	0.0367229	0.736494	0.449522	0.0518093	-0.0783382	-0.0834324	-0.324358	-0.439364	0.575888	0.837375	0.0784689	0.717353	-0.451365	-0.120886	0.200855
3-methyl-5-phenylpyridazine	0.426998	0.42942	0.816162	0.247508	0.787099	0.101186	-0.369204	0.476094	0.789933	0.404538	0.817527	0.213858	0.793417	0.670181	-0.0319972	0.167136	-0.0183777	0.277558	0.260727	0.105108	-0.504069	0.854739	0.391537	0.555858	-0.0908845	0.122304	0.9574	-0.0483781	0.5599	0.22191	0.964595	0.867366	0.279021	-0.299947	0.972961	0.223243	0.632639	0.782167	0.989389	0.92192	-0.401581	-0.517255	-0.0659067	0.152217	0.947412	0.213235	-0.0251531	0.988688	0.867062
Urocanic acid	0.451851	0.41572	0.848097	0.274698	0.795454	0.110124	-0.382614	0.52754	0.792063	0.394123	0.813146	0.259032	0.8129	0.69593	-0.04267	0.169458	-0.04742	0.26779	0.285761	0.134449	-0.513305	0.839687	0.407099	0.5437	-0.0889787	0.106758	0.95739	-0.0476378	0.585559	0.242639	0.951634	0.873573	0.249723	-0.322092	0.97104	0.241669	0.648588	0.747708	0.981712	0.930979	-0.431483	-0.542864	-0.106079	0.159819	0.963898	0.255037	-0.0595864	0.986884	0.839514
5-Methylcytosine	0.736935	0.811532	0.230377	0.837752	0.462573	0.879636	-0.426579	0.48142	0.514326	0.440169	0.472932	0.582313	0.0252245	0.0597379	0.902331	0.714707	0.313562	0.869541	0.686286	0.727929	-0.262992	0.471401	0.630336	0.74237	0.775471	0.540344	0.209867	0.830795	0.563836	0.860721	0.0419389	0.158001	0.805731	-0.29755	0.120525	0.695582	0.465492	0.0351137	0.0165534	-0.0418532	-0.319631	-0.438154	0.561183	0.840262	0.163919	0.64295	-0.415838	-0.0424431	0.311089
Fumaric acid	0.502564	0.545784	0.767137	0.30455	0.820237	0.19464	-0.378539	0.481861	0.842891	0.419188	0.832889	0.261379	0.739693	0.626815	0.103029	0.261082	-0.0170171	0.444618	0.406908	0.188757	-0.550072	0.914085	0.472079	0.702658	-0.0395177	0.154881	0.960084	0.0581764	0.607867	0.292603	0.924843	0.863699	0.351296	-0.217687	0.950789	0.321114	0.690146	0.763214	0.924138	0.897158	-0.514479	-0.563466	-0.0333784	0.261076	0.920464	0.312186	0.0416772	0.938812	0.895538
1,2,3,9-tetrahydro-4H-carbazol-4-one oxime	0.624143	0.401746	0.661456	0.373954	0.712925	0.197218	-0.556346	0.76339	0.733524	0.813521	0.517926	0.464204	0.883023	0.924058	0.13474	0.669835	0.519013	0.445361	0.58407	0.522589	-0.80814	0.641904	0.334025	0.554554	0.308018	0.325163	0.637597	0.349592	0.813755	0.257136	0.589039	0.873087	0.139757	-0.303411	0.691939	0.204927	0.757821	0.654062	0.544821	0.794763	-0.721695	-0.538424	0.281912	0.169369	0.576792	0.190083	-0.232386	0.651568	0.502646
Gamma-Aminobutyric acid	0.46089	0.426998	0.813416	0.214496	0.796852	0.0634636	-0.393248	0.553596	0.813181	0.47922	0.75307	0.253859	0.866178	0.77162	-0.0232033	0.272942	0.0482678	0.326757	0.392587	0.208701	-0.606329	0.840168	0.3252	0.598505	-0.0679688	0.0708043	0.939775	-0.02008	0.629661	0.156784	0.908579	0.928384	0.157518	-0.244821	0.949933	0.14883	0.71412	0.764049	0.91765	0.965231	-0.53102	-0.56039	-0.0388787	0.0673774	0.886944	0.182667	0.0266713	0.966699	0.810029
D-(-)-Mannitol	0.578854	0.4939	0.465557	0.324507	0.621399	0.279122	-0.507673	0.544711	0.630892	0.78507	0.424564	0.483564	0.643386	0.669908	0.290631	0.677077	0.611806	0.533123	0.642659	0.523863	-0.755747	0.563236	0.346525	0.57478	0.333871	0.410081	0.487233	0.486313	0.68895	0.255112	0.375489	0.693094	0.204266	-0.148611	0.518727	0.223042	0.686463	0.558505	0.335688	0.592092	-0.702089	-0.483668	0.433862	0.213753	0.37404	0.225229	-0.140106	0.440797	0.382146
Indole-3-propionic acid	0.503009	0.447998	0.908759	0.352208	0.770977	0.174832	-0.290952	0.592933	0.766678	0.398312	0.784215	0.428465	0.763772	0.630923	0.0591202	0.187089	-0.0489379	0.20584	0.385642	0.262362	-0.3921	0.724575	0.333089	0.471651	-0.00109893	0.0597042	0.865003	0.0432329	0.588567	0.288366	0.740244	0.789092	0.153835	-0.295888	0.858635	0.155299	0.6116	0.564542	0.849412	0.820459	-0.303882	-0.518161	0.00915235	0.0952056	0.870311	0.275345	-0.0931633	0.858704	0.624859
(+/-)12(13)-DiHOME	0.669104	0.709455	0.562589	0.64454	0.756173	0.570369	-0.521095	0.507927	0.784849	0.562913	0.816546	0.353939	0.510051	0.471087	0.456299	0.522127	0.28207	0.687214	0.425359	0.360364	-0.503904	0.857275	0.704867	0.776518	0.408212	0.5553	0.730803	0.464389	0.666293	0.668452	0.755973	0.649536	0.812566	-0.420854	0.729497	0.653729	0.591877	0.697629	0.702274	0.577693	-0.440691	-0.528034	0.312365	0.706428	0.733544	0.463807	-0.309649	0.639877	0.85232
L-threo-3-Phenylserine	0.758097	0.891547	0.447271	0.756194	0.709496	0.723551	-0.471814	0.567353	0.750296	0.546809	0.741908	0.527317	0.277137	0.239454	0.787663	0.650605	0.276544	0.798055	0.713319	0.575138	-0.500196	0.762026	0.627851	0.83714	0.543244	0.442474	0.546688	0.691068	0.660343	0.795763	0.367775	0.464793	0.76898	-0.209807	0.49213	0.607024	0.607027	0.315292	0.372225	0.309301	-0.529905	-0.519096	0.494199	0.73949	0.48757	0.529632	-0.290092	0.331555	0.592015
D-Glucosamine	0.494996	0.25368	0.632159	0.235235	0.606125	0.0547261	-0.528685	0.717744	0.616817	0.770877	0.387139	0.386328	0.890637	0.938268	0.00185448	0.595282	0.517433	0.29166	0.467863	0.484437	-0.765435	0.508169	0.148749	0.392813	0.246748	0.204974	0.554486	0.221249	0.722018	0.0949693	0.521689	0.825679	-0.0343064	-0.312391	0.616246	0.0130587	0.720185	0.564878	0.49496	0.753691	-0.621949	-0.479099	0.244744	-0.0394589	0.47533	0.044703	-0.229073	0.611484	0.384782
Skatole	0.45337	0.491739	0.772444	0.294628	0.794491	0.16577	-0.39702	0.477178	0.798798	0.355934	0.845438	0.171895	0.754789	0.636581	0.0543488	0.189676	-0.0364442	0.362731	0.321097	0.11762	-0.482504	0.881411	0.411957	0.635413	-0.0379786	0.121394	0.963111	-0.0282891	0.560033	0.282367	0.985005	0.846452	0.374455	-0.3709	0.953361	0.260198	0.598929	0.803647	0.986751	0.903816	-0.43141	-0.587908	-0.0355324	0.211841	0.946659	0.226015	-0.0557667	0.970116	0.936364
N1-cyclooctyl-4-hydroxy-1-piperidinecarbothioamide	0.674229	0.739451	0.139098	0.757095	0.354204	0.796954	-0.439688	0.537622	0.414321	0.468236	0.321	0.489561	0.0451601	0.115616	0.931882	0.795388	0.442215	0.807419	0.749451	0.804458	-0.251342	0.320962	0.339736	0.665863	0.881969	0.39335	0.0639859	0.802514	0.533331	0.728871	-0.105551	0.114392	0.632939	-0.370972	-0.0384004	0.400911	0.395358	-0.055315	-0.132604	-0.11732	-0.287037	-0.434608	0.732885	0.595808	-0.0470535	0.383939	-0.469718	-0.170036	0.171393
3-Methyl-2-oxobutanoic acid	0.459171	0.458569	0.805878	0.268849	0.785945	0.182294	-0.423714	0.436836	0.787022	0.406087	0.796433	0.254569	0.783589	0.67215	-0.00278898	0.210597	0.0109676	0.390252	0.290628	0.166783	-0.494117	0.86074	0.48065	0.623514	-0.0350111	0.217935	0.952744	0.00147225	0.577755	0.243929	0.978764	0.85922	0.336876	-0.366209	0.951338	0.317529	0.676946	0.8164	0.973962	0.913767	-0.404279	-0.573076	-0.0622821	0.222434	0.932563	0.322746	-0.0413424	0.97286	0.893485
Indole-3-acetamide	0.614151	0.874503	0.44349	0.60708	0.671407	0.558024	-0.383638	0.5446	0.69401	0.395321	0.763829	0.318488	0.28303	0.186842	0.790907	0.497113	0.195266	0.599306	0.740235	0.455291	-0.37567	0.699656	0.246976	0.746947	0.454742	0.104167	0.561756	0.473506	0.514406	0.633509	0.349835	0.442776	0.605627	-0.286237	0.466712	0.175099	0.426402	0.292955	0.420323	0.325538	-0.414466	-0.573695	0.604899	0.372795	0.442978	0.161078	-0.25689	0.360787	0.590735
δ-Gluconic acid δ-lactone	0.498864	0.294453	0.618861	0.254863	0.594479	0.080287	-0.459815	0.728452	0.637914	0.606683	0.39885	0.339479	0.827357	0.870919	0.0583444	0.557339	0.284591	0.376654	0.535295	0.509248	-0.67719	0.541339	0.143336	0.497477	0.213076	0.050613	0.583333	0.153421	0.703894	0.118546	0.525414	0.7919	-0.0401881	-0.263681	0.594472	0.0397872	0.728379	0.459225	0.485513	0.729922	-0.619153	-0.514562	0.108071	-0.0135014	0.490664	0.111976	-0.125507	0.600879	0.436941
Ascorbic acid	0.326476	0.333684	0.686	0.168899	0.685122	0.0471704	-0.341132	0.360426	0.686993	0.292515	0.733218	0.0614518	0.719935	0.616249	-0.107171	0.0906487	-0.0605571	0.255738	0.150129	-0.00720653	-0.43086	0.7912	0.371017	0.513286	-0.135137	0.114985	0.892777	-0.138089	0.461801	0.158735	0.984342	0.790922	0.301521	-0.333607	0.907281	0.230676	0.517545	0.811476	0.96129	0.874699	-0.357826	-0.480987	-0.145107	0.150721	0.896658	0.164126	-0.00460226	0.947595	0.893361
Docosahexaenoic Acid	0.610572	0.646843	0.0937655	0.581847	0.380962	0.652917	-0.529332	0.417785	0.330633	0.637398	0.278552	0.526361	0.140415	0.193762	0.769337	0.741291	0.816884	0.60899	0.758494	0.621416	-0.447925	0.232773	0.31971	0.477579	0.753525	0.587311	0.0363364	0.834183	0.492103	0.578279	-0.11816	0.184051	0.538469	-0.409831	0.00611064	0.279798	0.264983	0.245027	-0.13119	0.0184853	-0.498667	-0.495986	0.906116	0.440547	-0.0494687	0.230196	-0.543737	-0.131614	0.0799064
D-(+)-Glucose	0.464917	0.230891	0.527151	0.202854	0.531543	0.0555132	-0.499533	0.650797	0.541713	0.795149	0.294201	0.381117	0.817445	0.881794	0.030511	0.625542	0.617813	0.288898	0.472815	0.490474	-0.7419	0.420495	0.11164	0.351203	0.289435	0.253565	0.440648	0.280641	0.678896	0.061526	0.403617	0.748489	-0.0510342	-0.268187	0.507852	-0.0181536	0.655109	0.535764	0.368658	0.662528	-0.598222	-0.42352	0.335841	-0.0572842	0.346801	0.00200877	-0.216233	0.493943	0.283909
L-Ascorbate	0.330993	0.344837	0.678898	0.177053	0.685601	0.0568335	-0.337553	0.36011	0.691664	0.286451	0.737395	0.0565536	0.710307	0.60739	-0.0922013	0.095944	-0.0698306	0.27161	0.157204	-0.00319881	-0.426255	0.798571	0.376391	0.528592	-0.128682	0.112861	0.893442	-0.132898	0.462789	0.168677	0.984452	0.786778	0.315157	-0.328182	0.904537	0.240494	0.517711	0.80704	0.95828	0.868322	-0.358516	-0.481443	-0.14489	0.164257	0.89528	0.169865	0.00198588	0.943065	0.902261
D-Tagatose	0.472963	0.37331	0.861929	0.241066	0.781043	0.0533528	-0.4046	0.630749	0.795638	0.492411	0.719652	0.302281	0.906289	0.826254	-0.0594748	0.28502	0.0411649	0.273968	0.375016	0.261109	-0.597555	0.786843	0.29467	0.534857	-0.0374478	0.0441868	0.911397	-0.0290436	0.656586	0.159132	0.873711	0.927761	0.0932365	-0.292174	0.9274	0.124089	0.733441	0.6941	0.897907	0.955094	-0.499409	-0.554197	-0.0635528	0.034113	0.875622	0.187655	-0.0421326	0.951175	0.738787
Riboflavin	0.612225	0.5287	0.82078	0.369649	0.845125	0.227991	-0.410542	0.61308	0.855052	0.592343	0.769477	0.454135	0.847655	0.773719	0.118456	0.410388	0.19198	0.445614	0.555216	0.347096	-0.625403	0.827796	0.482938	0.665508	0.0827497	0.265986	0.892811	0.206213	0.732319	0.30637	0.804923	0.915345	0.261685	-0.258477	0.902166	0.31047	0.722123	0.789036	0.814721	0.93032	-0.598145	-0.615644	0.0987469	0.232962	0.861624	0.341574	-0.0401415	0.875534	0.731691
L-Phenylalanine	0.69589	0.796099	0.622678	0.579161	0.812275	0.485843	-0.43011	0.620383	0.88365	0.54205	0.820512	0.401924	0.545997	0.484725	0.535198	0.566826	0.125077	0.723709	0.665592	0.477617	-0.58764	0.914475	0.531342	0.886111	0.311577	0.247664	0.789317	0.421684	0.71608	0.575914	0.652473	0.72357	0.565549	-0.149128	0.745214	0.457973	0.738263	0.513531	0.641602	0.626574	-0.590296	-0.553862	0.266587	0.519713	0.701919	0.411973	-0.0704919	0.646102	0.787212
Ethylmalonate	0.467954	0.314978	0.643	0.16219	0.666219	0.0393116	-0.52664	0.600907	0.659351	0.727804	0.46713	0.353655	0.88091	0.883515	-0.0150426	0.513304	0.473454	0.323652	0.478997	0.382964	-0.792681	0.606273	0.21137	0.463015	0.120362	0.219523	0.660255	0.176937	0.680794	0.0597019	0.623199	0.869055	0.00373999	-0.255345	0.713545	0.0408005	0.733141	0.686109	0.595373	0.836131	-0.681053	-0.524504	0.204684	-0.0334105	0.565984	0.0786078	-0.119436	0.710089	0.502685
N-Acetyl-L-leucine	0.6402	0.772017	0.712357	0.531195	0.862869	0.456726	-0.4502	0.529311	0.880691	0.405398	0.932356	0.332911	0.593266	0.477655	0.421079	0.372558	0.025032	0.634824	0.573998	0.3109	-0.499426	0.957187	0.574751	0.850697	0.18361	0.248327	0.923055	0.266367	0.641443	0.555706	0.844592	0.761107	0.625217	-0.342846	0.867539	0.459651	0.645549	0.696398	0.848608	0.751997	-0.526642	-0.673457	0.171983	0.483721	0.880221	0.418798	-0.120307	0.811888	0.938374
3-hydroxy-3,4-bis[(4-hydroxy-3-methoxyphenyl)methyl]oxolan-2-one	0.630996	0.69961	0.590553	0.542414	0.748161	0.513427	-0.415499	0.441733	0.81083	0.426771	0.783182	0.353584	0.494879	0.437421	0.39646	0.448037	0.0413312	0.749739	0.470929	0.371029	-0.454526	0.894261	0.710085	0.864264	0.253462	0.404678	0.792328	0.351728	0.638241	0.560008	0.767716	0.66745	0.669442	-0.238605	0.751191	0.656923	0.687994	0.619793	0.706437	0.622186	-0.452452	-0.524493	0.0911114	0.647031	0.758027	0.572032	-0.0559965	0.681847	0.866309
Biopterin	0.725726	0.714766	0.422931	0.639163	0.593799	0.642355	-0.413669	0.535708	0.644712	0.599548	0.496302	0.66709	0.30895	0.321751	0.631053	0.696337	0.334111	0.766205	0.719475	0.684595	-0.507003	0.581008	0.615535	0.729473	0.512759	0.481419	0.398407	0.710033	0.673958	0.622214	0.187249	0.437008	0.492575	-0.0733011	0.360371	0.590214	0.679861	0.210194	0.175211	0.276976	-0.532982	-0.430054	0.393351	0.631064	0.329436	0.621139	-0.17916	0.212801	0.329487
Glucosamine 6-sulfate	-0.573471	-0.525602	-0.572559	-0.557476	-0.509529	-0.627093	0.61627	-0.434956	-0.453181	-0.501812	-0.465894	-0.546108	-0.466258	-0.449083	-0.422166	-0.508601	-0.486791	-0.535201	-0.424473	-0.618971	0.239721	-0.384297	-0.427969	-0.459861	-0.632348	-0.555503	-0.397497	-0.478812	-0.52467	-0.495783	-0.372765	-0.403801	-0.519512	0.833057	-0.339072	-0.335627	-0.504774	-0.420941	-0.395718	-0.324082	0.0887789	0.64125	-0.532474	-0.340415	-0.354307	-0.427859	0.621231	-0.331496	-0.379582
Octyl hydrogen phthalate	0.353463	0.331894	0.735419	0.12775	0.712174	0.00578652	-0.353593	0.387081	0.704146	0.520213	0.686356	0.235715	0.774289	0.666228	-0.12305	0.184048	0.153353	0.185686	0.183539	0.0713977	-0.581349	0.75739	0.343775	0.426481	-0.133287	0.200636	0.84493	-0.00862536	0.517731	0.0982195	0.84719	0.83564	0.160797	-0.155683	0.907883	0.158245	0.632567	0.765401	0.875475	0.87129	-0.413568	-0.382228	-0.00771822	0.0708095	0.820374	0.143036	0.0231987	0.908242	0.711318
(S)-Nicotine	0.47925	0.512529	0.815683	0.282376	0.819565	0.144518	-0.371257	0.526724	0.843132	0.418046	0.841348	0.223433	0.801553	0.681559	0.0708971	0.242695	-0.0195796	0.372834	0.388672	0.184808	-0.519763	0.896629	0.364823	0.66042	-0.0337885	0.0770679	0.976115	-0.00607391	0.604673	0.246179	0.948301	0.892623	0.287093	-0.284975	0.965582	0.197716	0.66832	0.771605	0.966508	0.930118	-0.45109	-0.57061	-0.00419389	0.149459	0.928509	0.206435	0.0126447	0.97684	0.894344
Isoquinoline	0.477242	0.511862	0.824865	0.282201	0.819455	0.148556	-0.372978	0.52171	0.838798	0.411995	0.843613	0.231003	0.800654	0.676438	0.0685979	0.232578	-0.0222843	0.364947	0.384259	0.18423	-0.508932	0.891199	0.36469	0.652214	-0.0347793	0.0787698	0.976985	-0.00906269	0.598962	0.246197	0.947152	0.888284	0.284933	-0.298355	0.964936	0.193992	0.6653	0.769423	0.970764	0.928303	-0.437039	-0.575208	-0.00239953	0.14375	0.931021	0.211194	0.00351812	0.978266	0.889522
7-Methylxanthine	0.510454	0.487726	0.695961	0.236106	0.759577	0.108106	-0.394903	0.580105	0.782407	0.574868	0.653765	0.338428	0.787176	0.724859	0.120485	0.418504	0.200029	0.401722	0.563239	0.330733	-0.690803	0.76694	0.281923	0.623604	0.0302027	0.0936584	0.802793	0.147479	0.659472	0.174527	0.689592	0.865917	0.116973	-0.114007	0.809232	0.117424	0.724233	0.649987	0.696358	0.852092	-0.659157	-0.546175	0.120113	0.0707405	0.706529	0.168726	0.0463439	0.783849	0.648095
N-Acetylanthranilic acid	0.436527	0.38576	0.843801	0.249403	0.789769	0.0676771	-0.389736	0.541216	0.770094	0.445686	0.798506	0.257562	0.841469	0.724303	-0.065177	0.172344	0.0438287	0.192173	0.28291	0.110109	-0.542344	0.801285	0.346124	0.477227	-0.0862958	0.113365	0.930726	-0.0417426	0.581048	0.210169	0.923332	0.882644	0.205601	-0.33817	0.963062	0.161363	0.605254	0.77752	0.967938	0.940819	-0.442674	-0.530485	-0.0318547	0.0922738	0.940069	0.16599	-0.0997666	0.97837	0.791616
3-bromo-2,6-dimethoxybenzoic acid	-0.615345	-0.529205	-0.414741	-0.468595	-0.648226	-0.332634	0.559213	-0.638899	-0.639017	-0.697702	-0.515581	-0.463863	-0.518431	-0.550671	-0.348655	-0.622667	-0.455267	-0.502455	-0.588099	-0.429097	0.845069	-0.624041	-0.47904	-0.554028	-0.287402	-0.376955	-0.492149	-0.508286	-0.690472	-0.473145	-0.384963	-0.623324	-0.366506	0.100002	-0.545219	-0.421882	-0.654838	-0.409855	-0.346335	-0.509241	0.864642	0.453133	-0.284182	-0.457685	-0.468588	-0.325329	0.280072	-0.411562	-0.43458
17(S)-HETE	0.708521	0.664717	0.176586	0.765534	0.371423	0.815726	-0.499227	0.529144	0.426254	0.581615	0.30092	0.585806	0.109235	0.201672	0.813008	0.827914	0.524451	0.818392	0.656356	0.789062	-0.339703	0.344456	0.531078	0.641248	0.867043	0.605209	0.0727826	0.864679	0.600828	0.735226	-0.0390459	0.170596	0.634526	-0.348043	0.0230979	0.585432	0.472882	0.0409285	-0.0998002	-0.0615181	-0.333655	-0.353484	0.655424	0.727767	0.0126384	0.532354	-0.497597	-0.120933	0.170277
N-Acetyl-L-glutamine	0.492818	0.528052	0.787678	0.286966	0.825566	0.15211	-0.378405	0.515103	0.846804	0.462466	0.83023	0.269657	0.76694	0.65115	0.0829807	0.266416	0.0114568	0.387057	0.395283	0.187015	-0.589664	0.90644	0.419685	0.658806	-0.0539595	0.122752	0.956523	0.0519048	0.615517	0.26794	0.904758	0.882298	0.29619	-0.182242	0.962114	0.258762	0.706208	0.737112	0.92316	0.904271	-0.523522	-0.531125	-0.0117708	0.207408	0.912667	0.256401	0.035317	0.945343	0.858788
D-(-)-Fructose	0.410359	0.302764	0.724212	0.120765	0.71684	-0.0323534	-0.440679	0.537759	0.707743	0.649511	0.595246	0.27053	0.90568	0.853132	-0.1098	0.350814	0.334926	0.217042	0.351247	0.211357	-0.718289	0.69596	0.227215	0.437914	-0.0276772	0.172021	0.791545	0.0434814	0.624726	0.0391129	0.781093	0.915816	0.0365933	-0.230342	0.856018	0.0321073	0.677462	0.792642	0.782012	0.930389	-0.580441	-0.483251	0.105443	-0.050783	0.729838	0.039492	-0.0421635	0.866809	0.632041
N-Acetyl-aspartic acid	0.487387	0.484959	0.864169	0.311408	0.820389	0.163568	-0.364716	0.522112	0.809589	0.387912	0.841399	0.339073	0.764405	0.628282	0.0307271	0.169838	-0.0644553	0.291838	0.354197	0.16953	-0.505259	0.846858	0.439743	0.566278	-0.0865673	0.110886	0.957275	0.0110306	0.586079	0.292419	0.888952	0.846179	0.265037	-0.269245	0.958037	0.267774	0.663008	0.691271	0.947604	0.89706	-0.446158	-0.560398	-0.0761835	0.191319	0.959238	0.319225	-0.0439301	0.952929	0.799936
Indole-3-acetic acid	0.469667	0.434611	0.802799	0.211237	0.787688	0.117701	-0.428179	0.48205	0.799159	0.536905	0.731679	0.288498	0.866704	0.77636	-0.020853	0.309146	0.155696	0.383073	0.367168	0.233439	-0.590145	0.832114	0.393042	0.614258	-0.0113212	0.215096	0.921084	0.0414876	0.631329	0.150522	0.919225	0.922584	0.21119	-0.296778	0.936231	0.206039	0.727862	0.843315	0.911395	0.95605	-0.476487	-0.558185	0.0304252	0.108294	0.859828	0.232416	0.00916291	0.956126	0.814438
[truncated: 117 more columns]

## Sheet: Sheet3
Table S5 The correlation value between metabolite features
G9 vs. G0
corr	Dibenzoyl Thiamine	Boc-beta-cyano-L-alanine	Tyrosol	Oleanolic acid	3-(5,7-dimethoxy-4-oxo-4H-chromen-2-yl)propanoic acid	5-fluoro AB-PINACA N-(4-hydroxypentyl) metabolite	Adenosine	Alternariol	5-acetyl-2,6-dimethyl-1,2,3,4-tetrahydropyridin-4-one	3-[4-methyl-1-(2-methylpropanoyl)-3-oxocyclohexyl]butanoic acid	N-(4-oxo-4H-3,1-benzothiazin-2-yl)benzamide	Butylparaben	2'-Deoxyadenosine	1,4-dihydroxy-1,4-dimethyl-7-(propan-2-ylidene)-decahydroazulen-6-one	N-(2,5-diethoxy-4-morpholinophenyl)-4-methoxybenzenesulfonamide	(+/-)9-HpODE	Benzyl 6-O-beta-D-glucopyranosyl-beta-D-glucopyranoside	3-(propan-2-yl)-octahydropyrrolo[1,2-a]pyrazine-1,4-dione	3-[3-(beta-D-Glucopyranosyloxy)-2-methoxyphenyl]propanoic acid	Cys-Gly	CYM-5442	Vindoline	Diethyl phosphate	(2E)-N-(4-acetamidobutyl)-3-(4-hydroxy-3-methoxyphenyl)prop-2-enamide	Dihydroroseoside	4-amino-2-(2,4-dimethoxyanilino)-5-pyrimidinecarbonitrile	3-Pyridylacetic acid	N-(1,3-benzodioxol-5-yl)-7-chloroquinolin-4-amine	5-Hydroxyindole-3-acetic acid	Neosaxitoxin	Mupirocin	3-[3-(beta-D-Glucopyranosyloxy)-2-hydroxyphenyl]propanoic acid	2-[2-(1-isobutylcyclohexyl)-1-methylethylidene]hydrazine-1-carboxamide	4-(cyclohexylmethyl)-6-(2-thienyl)-2,3-dihydropyridazin-3-one hydrate	Estrone sulfate	Citicoline	(2R)-2-[(2R,5S)-5-[(2S)-2-hydroxybutyl]oxolan-2-yl]propanoic acid	2-Methylnicotinamide	1-(3,4-dimethoxyphenyl)ethan-1-one oxime	Rosmarinic acid	D-(+)-Glucose	Acetaminophen glucuronide	2-{1-[2-(1-benzothiophen-5-ylamino)-2-oxoethyl]cyclohexyl}acetic acid	Phenylpropiolic acid	Trehalose	phenazine-2-carboxylic acid	6-O-Isobutyryl-alpha-D-glucopyranosyl alpha-D-glucopyranoside	Paracetamol	3-(4-fluorophenoxy)-1-(1,4-thiazinan-4-yl)propan-1-one
Dibenzoyl Thiamine	1	-0.742191	-0.887251	-0.607875	0.917483	-0.916775	-0.897275	0.634428	0.79439	0.738537	0.746942	0.828358	-0.786077	0.943995	0.956412	0.842966	0.913943	0.847487	0.934913	0.883624	-0.796983	0.918432	0.534955	-0.774672	0.762795	0.908389	0.87769	-0.799228	-0.841124	0.725512	0.917829	0.918147	0.617874	0.958245	0.914644	0.817841	0.894738	-0.791093	0.56922	0.889574	0.784127	0.6875	0.781737	0.528681	0.778604	0.86415	0.550654	0.58512	0.929799
Boc-beta-cyano-L-alanine	-0.742191	1	0.862843	0.480702	-0.734848	0.866079	0.678173	-0.676772	-0.716996	-0.719669	-0.736156	-0.780251	0.627013	-0.679104	-0.725683	-0.703306	-0.713537	-0.506213	-0.67842	-0.681507	0.795273	-0.593524	-0.572358	0.794128	-0.743177	-0.60667	-0.721683	0.693857	0.806713	-0.713159	-0.574936	-0.615848	-0.577812	-0.687067	-0.588519	-0.695235	-0.705381	0.603537	-0.545045	-0.64268	-0.62141	-0.674608	-0.430602	-0.564257	-0.706208	-0.763031	-0.617928	-0.609238	-0.758795
Tyrosol	-0.887251	0.862843	1	0.531564	-0.867545	0.889049	0.89222	-0.831022	-0.838636	-0.887672	-0.894894	-0.913737	0.743889	-0.811694	-0.882676	-0.833518	-0.838266	-0.594705	-0.794967	-0.854769	0.804685	-0.702302	-0.720022	0.801346	-0.913705	-0.730088	-0.844665	0.761503	0.869954	-0.838247	-0.704747	-0.713242	-0.726024	-0.814663	-0.696491	-0.822025	-0.828685	0.766673	-0.696094	-0.783755	-0.752018	-0.812528	-0.489926	-0.664526	-0.838141	-0.909915	-0.758354	-0.731002	-0.90464
Oleanolic acid	-0.607875	0.480702	0.531564	1	-0.600491	0.647814	0.731722	-0.555016	-0.531288	-0.58062	-0.597938	-0.579101	0.936692	-0.546641	-0.639819	-0.603698	-0.555488	-0.412292	-0.58378	-0.598613	0.901206	-0.485362	-0.460274	0.500924	-0.476842	-0.482527	-0.451616	0.9227	0.541138	-0.478894	-0.504003	-0.445821	-0.474475	-0.454289	-0.424713	-0.562959	-0.522844	0.69014	-0.466186	-0.520044	-0.509854	-0.486926	-0.351875	-0.432565	-0.655601	-0.642781	-0.498635	-0.499749	-0.636916
3-(5,7-dimethoxy-4-oxo-4H-chromen-2-yl)propanoic acid	0.917483	-0.734848	-0.867545	-0.600491	1	-0.896633	-0.851433	0.738695	0.909113	0.751556	0.853571	0.751521	-0.746685	0.911106	0.840044	0.922596	0.930793	0.728198	0.936253	0.950899	-0.782156	0.786521	0.685781	-0.77992	0.801371	0.711422	0.972578	-0.791608	-0.838023	0.803164	0.769231	0.842222	0.574377	0.822411	0.74231	0.958287	0.80101	-0.791063	0.804742	0.703951	0.561292	0.697665	0.654737	0.779639	0.689604	0.953816	0.68857	0.829155	0.929118
5-fluoro AB-PINACA N-(4-hydroxypentyl) metabolite	-0.916775	0.866079	0.889049	0.647814	-0.896633	1	0.830611	-0.770681	-0.840652	-0.842439	-0.842796	-0.852402	0.769682	-0.84962	-0.876743	-0.872032	-0.863156	-0.664129	-0.866152	-0.869954	0.869219	-0.751781	-0.659462	0.859531	-0.815722	-0.750515	-0.864002	0.866135	0.913455	-0.787375	-0.74523	-0.756375	-0.65537	-0.824946	-0.735131	-0.823704	-0.902414	0.817755	-0.664116	-0.777527	-0.740443	-0.767563	-0.581066	-0.645612	-0.858857	-0.910373	-0.704599	-0.699858	-0.928707
Adenosine	-0.897275	0.678173	0.89222	0.731722	-0.851433	0.830611	1	-0.763514	-0.793724	-0.838787	-0.840596	-0.867265	0.903093	-0.823137	-0.877712	-0.824767	-0.834029	-0.642785	-0.811632	-0.838466	0.831939	-0.73343	-0.665352	0.624751	-0.846245	-0.743768	-0.776736	0.824906	0.851092	-0.754169	-0.746827	-0.739304	-0.666035	-0.786121	-0.717267	-0.800427	-0.772974	0.721758	-0.677089	-0.775447	-0.724206	-0.751262	-0.547316	-0.629706	-0.808563	-0.877634	-0.689086	-0.675131	-0.877774
Alternariol	0.634428	-0.676772	-0.831022	-0.555016	0.738695	-0.770681	-0.763514	1	0.823556	0.941122	0.975424	0.85449	-0.677051	0.548355	0.667224	0.784976	0.637225	0.203736	0.567133	0.780636	-0.72248	0.340633	0.920079	-0.702759	0.931906	0.407542	0.727865	-0.730114	-0.838361	0.886901	0.38437	0.366051	0.774312	0.490101	0.300651	0.783964	0.619033	-0.709469	0.838678	0.531996	0.597129	0.864932	0.0731052	0.79742	0.802841	0.89024	0.973442	0.866122	0.827904
5-acetyl-2,6-dimethyl-1,2,3,4-tetrahydropyridin-4-one	0.79439	-0.716996	-0.838636	-0.531288	0.909113	-0.840652	-0.793724	0.823556	1	0.757917	0.908368	0.746768	-0.67228	0.79308	0.716014	0.890309	0.717261	0.564866	0.854477	0.87405	-0.724387	0.601121	0.891709	-0.726185	0.805281	0.549962	0.944541	-0.72823	-0.820724	0.93291	0.641134	0.717482	0.620869	0.6963	0.576768	0.959078	0.688631	-0.738091	0.796617	0.535842	0.465558	0.890162	0.481826	0.851281	0.604969	0.892526	0.849679	0.892269	0.844136
3-[4-methyl-1-(2-methylpropanoyl)-3-oxocyclohexyl]butanoic acid	0.738537	-0.719669	-0.887672	-0.58062	0.751556	-0.842439	-0.838787	0.941122	0.757917	1	0.931794	0.884435	-0.73562	0.608584	0.74724	0.769392	0.737754	0.300764	0.605791	0.775016	-0.767759	0.445347	0.778998	-0.747319	0.950233	0.520872	0.708051	-0.768102	-0.886064	0.801765	0.466679	0.43846	0.709425	0.583735	0.431133	0.706686	0.76954	-0.767906	0.784878	0.643814	0.715654	0.813546	0.174439	0.718695	0.93359	0.900491	0.874765	0.764967	0.849062
N-(4-oxo-4H-3,1-benzothiazin-2-yl)benzamide	0.746942	-0.736156	-0.894894	-0.597938	0.853571	-0.842796	-0.840596	0.975424	0.908368	0.931794	1	0.871216	-0.740357	0.699818	0.744732	0.888047	0.745988	0.381751	0.720382	0.880783	-0.780747	0.490048	0.91452	-0.753545	0.931873	0.501194	0.840123	-0.782373	-0.879837	0.905994	0.502972	0.524612	0.767455	0.60908	0.444444	0.886801	0.713784	-0.767025	0.867526	0.591527	0.594325	0.875414	0.258271	0.840501	0.800306	0.949337	0.944222	0.909384	0.884637
Butylparaben	0.828358	-0.780251	-0.913737	-0.579101	0.751521	-0.852402	-0.867265	0.85449	0.746768	0.884435	0.871216	1	-0.76617	0.747188	0.902103	0.812639	0.741926	0.531917	0.70567	0.823307	-0.784739	0.668949	0.721548	-0.753267	0.886053	0.761484	0.725651	-0.762248	-0.899543	0.804088	0.67883	0.609868	0.900839	0.784175	0.651132	0.738419	0.786016	-0.706196	0.570584	0.855353	0.88341	0.820632	0.412943	0.502135	0.878923	0.839443	0.762786	0.603524	0.907626
2'-Deoxyadenosine	-0.786077	0.627013	0.743889	0.936692	-0.746685	0.769682	0.903093	-0.677051	-0.67228	-0.73562	-0.740357	-0.76617	1	-0.709992	-0.798576	-0.742766	-0.721008	-0.553585	-0.721731	-0.749166	0.939233	-0.641385	-0.564785	0.639499	-0.675852	-0.650655	-0.626081	0.926718	0.735105	-0.630189	-0.653537	-0.615841	-0.597681	-0.647748	-0.600672	-0.695081	-0.674966	0.769975	-0.571579	-0.688243	-0.663336	-0.636513	-0.473295	-0.529484	-0.774475	-0.783829	-0.605165	-0.59008	-0.785577
1,4-dihydroxy-1,4-dimethyl-7-(propan-2-ylidene)-decahydroazulen-6-one	0.943995	-0.679104	-0.811694	-0.546641	0.911106	-0.84962	-0.823137	0.548355	0.79308	0.608584	0.699818	0.747188	-0.709992	1	0.894263	0.906017	0.885723	0.921986	0.98345	0.920655	-0.719642	0.942344	0.5	-0.706998	0.630955	0.843597	0.883261	-0.727482	-0.761477	0.635689	0.865085	0.919318	0.627493	0.930203	0.903828	0.854968	0.873399	-0.719002	0.524199	0.810987	0.637882	0.600865	0.860964	0.496896	0.64014	0.805175	0.465197	0.578896	0.860551
N-(2,5-diethoxy-4-morpholinophenyl)-4-methoxybenzenesulfonamide	0.956412	-0.725683	-0.882676	-0.639819	0.840044	-0.876743	-0.877712	0.667224	0.716014	0.74724	0.744732	0.902103	-0.798576	0.894263	1	0.810569	0.857447	0.789226	0.857019	0.863091	-0.813954	0.89619	0.529807	-0.760991	0.759781	0.939147	0.784108	-0.821257	-0.802344	0.705007	0.896831	0.830302	0.771846	0.945475	0.878507	0.759449	0.863913	-0.778734	0.482166	0.965653	0.896517	0.678334	0.707745	0.403312	0.825913	0.82821	0.554604	0.509828	0.939908
(+/-)9-HpODE	0.842966	-0.703306	-0.833518	-0.603698	0.922596	-0.872032	-0.824767	0.784976	0.890309	0.769392	0.888047	0.812639	-0.742766	0.906017	0.810569	1	0.846557	0.686248	0.908662	0.982204	-0.765535	0.732149	0.738249	-0.76778	0.756041	0.63739	0.902832	-0.778493	-0.8559	0.754918	0.646721	0.71638	0.746612	0.757073	0.659875	0.932702	0.835358	-0.771417	0.738891	0.675629	0.565754	0.727361	0.587061	0.708911	0.716583	0.907014	0.72329	0.799628	0.887373
Benzyl 6-O-beta-D-glucopyranosyl-beta-D-glucopyranoside	0.913943	-0.713537	-0.838266	-0.555488	0.930793	-0.863156	-0.834029	0.637225	0.717261	0.737754	0.745988	0.741926	-0.721008	0.885723	0.857447	0.846557	1	0.735175	0.859327	0.894382	-0.735371	0.821815	0.459279	-0.735448	0.771969	0.761793	0.856779	-0.734357	-0.822392	0.613438	0.749633	0.802556	0.52911	0.82816	0.77615	0.814149	0.838634	-0.714902	0.71817	0.789073	0.640518	0.50037	0.66245	0.620243	0.754767	0.902335	0.516571	0.666884	0.898923
3-(propan-2-yl)-octahydropyrrolo[1,2-a]pyrazine-1,4-dione	0.847487	-0.506213	-0.594705	-0.412292	0.728198	-0.664129	-0.642785	0.203736	0.564866	0.300764	0.381751	0.531917	-0.553585	0.921986	0.789226	0.686248	0.735175	1	0.895952	0.714357	-0.541324	0.97439	0.18871	-0.527798	0.341763	0.866043	0.705981	-0.545895	-0.531789	0.389364	0.900655	0.941561	0.418982	0.910092	0.96124	0.641672	0.740052	-0.537691	0.200873	0.76485	0.552804	0.363219	0.988965	0.191352	0.409581	0.540001	0.123361	0.258444	0.662752
3-[3-(beta-D-Glucopyranosyloxy)-2-methoxyphenyl]propanoic acid	0.934913	-0.67842	-0.794967	-0.58378	0.936253	-0.866152	-0.811632	0.567133	0.854477	0.605791	0.720382	0.70567	-0.721731	0.98345	0.857019	0.908662	0.859327	0.895952	1	0.917062	-0.745427	0.90333	0.562105	-0.727072	0.626038	0.795172	0.919585	-0.760361	-0.757256	0.691322	0.856428	0.924853	0.570131	0.898314	0.869092	0.892656	0.848055	-0.758846	0.574148	0.741362	0.573083	0.651411	0.842448	0.580018	0.610437	0.822729	0.517863	0.646007	0.855908
Cys-Gly	0.883624	-0.681507	-0.854769	-0.598613	0.950899	-0.869954	-0.838466	0.780636	0.87405	0.775016	0.880783	0.823307	-0.749166	0.920655	0.863091	0.982204	0.894382	0.714357	0.917062	1	-0.764926	0.779657	0.707419	-0.799168	0.782252	0.70769	0.924108	-0.786596	-0.843176	0.764959	0.714102	0.760459	0.744816	0.808867	0.710832	0.937156	0.842365	-0.814591	0.748642	0.74489	0.624166	0.703889	0.618442	0.692017	0.737416	0.931601	0.705733	0.789092	0.931627
CYM-5442	-0.796983	0.795273	0.804685	0.901206	-0.782156	0.869219	0.831939	-0.72248	-0.724387	-0.767759	-0.780747	-0.784739	0.939233	-0.719642	-0.813954	-0.765535	-0.735371	-0.541324	-0.745427	-0.764926	1	-0.635988	-0.604181	0.773845	-0.698007	-0.645527	-0.679848	0.97509	0.751904	-0.690131	-0.643935	-0.615163	-0.620764	-0.669063	-0.595784	-0.728482	-0.738394	0.830821	-0.587788	-0.690145	-0.677281	-0.682021	-0.460933	-0.569364	-0.817434	-0.82458	-0.655342	-0.645522	-0.821739
Vindoline	0.918432	-0.593524	-0.702302	-0.485362	0.786521	-0.751781	-0.73343	0.340633	0.601121	0.445347	0.490048	0.668949	-0.641385	0.942344	0.89619	0.732149	0.821815	0.97439	0.90333	0.779657	-0.635988	1	0.263232	-0.619269	0.489292	0.945428	0.746876	-0.640358	-0.637794	0.482098	0.946463	0.947082	0.537908	0.966705	0.985028	0.685126	0.801376	-0.616901	0.287729	0.884527	0.705075	0.43863	0.942862	0.239426	0.561475	0.648195	0.234639	0.320994	0.782956
Diethyl phosphate	0.534955	-0.572358	-0.720022	-0.460274	0.685781	-0.659462	-0.665352	0.920079	0.891709	0.778998	0.91452	0.721548	-0.564785	0.5	0.529807	0.738249	0.459279	0.18871	0.562105	0.707419	-0.604181	0.263232	1	-0.58366	0.807465	0.293908	0.735781	-0.617598	-0.726217	0.932514	0.350454	0.369887	0.690403	0.416098	0.235129	0.810534	0.464705	-0.611111	0.780373	0.352056	0.398467	0.925093	0.0799506	0.826207	0.56508	0.780946	0.973489	0.87858	0.709565
(2E)-N-(4-acetamidobutyl)-3-(4-hydroxy-3-methoxyphenyl)prop-2-enamide	-0.774672	0.794128	0.801346	0.500924	-0.77992	0.859531	0.624751	-0.702759	-0.726185	-0.747319	-0.753545	-0.753267	0.639499	-0.706998	-0.760991	-0.76778	-0.735448	-0.527798	-0.727072	-0.799168	0.773845	-0.619269	-0.58366	1	-0.705073	-0.636584	-0.782396	0.737756	0.781718	-0.716145	-0.608375	-0.613043	-0.600955	-0.708476	-0.600746	-0.710817	-0.80549	0.894161	-0.581189	-0.678092	-0.670251	-0.678518	-0.452063	-0.560533	-0.771729	-0.804008	-0.649361	-0.632675	-0.819713
Dihydroroseoside	0.762795	-0.743177	-0.913705	-0.476842	0.801371	-0.815722	-0.846245	0.931906	0.805281	0.950233	0.931873	0.886053	-0.675852	0.630955	0.759781	0.756041	0.771969	0.341763	0.626038	0.782252	-0.698007	0.489292	0.807465	-0.705073	1	0.572967	0.786917	-0.681448	-0.902576	0.879105	0.544971	0.534219	0.693554	0.641878	0.482822	0.780005	0.679573	-0.669039	0.828324	0.666434	0.693436	0.822205	0.224835	0.768152	0.829785	0.919066	0.878776	0.801528	0.882484
4-amino-2-(2,4-dimethoxyanilino)-5-pyrimidinecarbonitrile	0.908389	-0.60667	-0.730088	-0.482527	0.711422	-0.750515	-0.743768	0.407542	0.549962	0.520872	0.501194	0.761484	-0.650655	0.843597	0.939147	0.63739	0.761793	0.866043	0.795172	0.70769	-0.645527	0.945428	0.293908	-0.636584	0.572967	1	0.675855	-0.647791	-0.668299	0.545712	0.96445	0.883523	0.616849	0.969512	0.958665	0.602008	0.766314	-0.619375	0.236424	0.967384	0.87014	0.51441	0.824736	0.167694	0.651956	0.6338	0.29782	0.253065	0.814731
3-Pyridylacetic acid	0.87769	-0.721683	-0.844665	-0.451616	0.972578	-0.864002	-0.776736	0.727865	0.944541	0.708051	0.840123	0.725651	-0.626081	0.883261	0.784108	0.902832	0.856779	0.705981	0.919585	0.924108	-0.679848	0.746876	0.735781	-0.782396	0.786917	0.675855	1	-0.683824	-0.830079	0.853004	0.750311	0.83929	0.566322	0.811725	0.718652	0.963347	0.757926	-0.745536	0.779717	0.647372	0.512175	0.752128	0.637717	0.789288	0.603449	0.91122	0.712232	0.829896	0.893629
N-(1,3-benzodioxol-5-yl)-7-chloroquinolin-4-amine	-0.799228	0.693857	0.761503	0.9227	-0.791608	0.866135	0.824906	-0.730114	-0.72823	-0.768102	-0.782373	-0.762248	0.926718	-0.727482	-0.821257	-0.778493	-0.734357	-0.545895	-0.760361	-0.786596	0.97509	-0.640358	-0.617598	0.737756	-0.681448	-0.647791	-0.683824	1	0.72306	-0.683995	-0.656852	-0.608342	-0.633713	-0.666232	-0.591992	-0.737161	-0.756958	0.860085	-0.601294	-0.694036	-0.679091	-0.678285	-0.465364	-0.566813	-0.82728	-0.833434	-0.663931	-0.653612	-0.840399
5-Hydroxyindole-3-acetic acid	-0.841124	0.806713	0.869954	0.541138	-0.838023	0.913455	0.851092	-0.838361	-0.820724	-0.886064	-0.879837	-0.899543	0.735105	-0.761477	-0.802344	-0.8559	-0.822392	-0.531789	-0.757256	-0.843176	0.751904	-0.637794	-0.726217	0.781718	-0.902576	-0.668299	-0.830079	0.72306	1	-0.81439	-0.636822	-0.658268	-0.696519	-0.738226	-0.624031	-0.803509	-0.791171	0.683131	-0.72909	-0.724893	-0.718571	-0.793925	-0.430347	-0.691876	-0.826804	-0.897234	-0.77786	-0.719227	-0.899336
Neosaxitoxin	0.725512	-0.713159	-0.838247	-0.478894	0.803164	-0.787375	-0.754169	0.886901	0.93291	0.801765	0.905994	0.804088	-0.630189	0.635689	0.705007	0.754918	0.613438	0.389364	0.691322	0.764959	-0.690131	0.482098	0.932514	-0.716145	0.879105	0.545712	0.853004	-0.683995	-0.81439	1	0.605669	0.605407	0.677215	0.643528	0.484005	0.863893	0.575425	-0.693776	0.755183	0.56247	0.576306	0.948785	0.298092	0.793795	0.637896	0.853687	0.920147	0.836294	0.841427
Mupirocin	0.917829	-0.574936	-0.704747	-0.504003	0.769231	-0.74523	-0.746827	0.38437	0.641134	0.466679	0.502972	0.67883	-0.653537	0.865085	0.896831	0.646721	0.749633	0.900655	0.856428	0.714102	-0.643935	0.946463	0.350454	-0.608375	0.544971	0.96445	0.750311	-0.656852	-0.636822	0.605669	1	0.955638	0.511339	0.963292	0.964965	0.679275	0.716634	-0.631097	0.296733	0.88097	0.749473	0.552377	0.876867	0.27512	0.551308	0.648092	0.320316	0.335536	0.802051
3-[3-(beta-D-Glucopyranosyloxy)-2-hydroxyphenyl]propanoic acid	0.918147	-0.615848	-0.713242	-0.445821	0.842222	-0.756375	-0.739304	0.366051	0.717482	0.43846	0.524612	0.609868	-0.615841	0.919318	0.830302	0.71638	0.802556	0.941561	0.924853	0.760459	-0.615163	0.947082	0.369887	-0.613043	0.534219	0.883523	0.83929	-0.608342	-0.658268	0.605407	0.955638	1	0.413757	0.941951	0.954784	0.76352	0.722614	-0.603552	0.398186	0.775205	0.586935	0.530197	0.923991	0.408326	0.469674	0.682013	0.319833	0.441509	0.775068
2-[2-(1-isobutylcyclohexyl)-1-methylethylidene]hydrazine-1-carboxamide	0.617874	-0.577812	-0.726024	-0.474475	0.574377	-0.65537	-0.666035	0.774312	0.620869	0.709425	0.767455	0.900839	-0.597681	0.627493	0.771846	0.746612	0.52911	0.418982	0.570131	0.744816	-0.620764	0.537908	0.690403	-0.600955	0.693554	0.616849	0.566322	-0.633713	-0.696519	0.677215	0.511339	0.413757	1	0.629822	0.480988	0.643262	0.631449	-0.574558	0.407838	0.739145	0.770505	0.715462	0.296012	0.327833	0.710988	0.666414	0.686137	0.493705	0.766223
4-(cyclohexylmethyl)-6-(2-thienyl)-2,3-dihydropyridazin-3-one hydrate	0.958245	-0.687067	-0.814663	-0.454289	0.822411	-0.824946	-0.786121	0.490101	0.6963	0.583735	0.60908	0.784175	-0.647748	0.930203	0.945475	0.757073	0.82816	0.910092	0.898314	0.808867	-0.669063	0.966705	0.416098	-0.708476	0.641878	0.969512	0.811725	-0.666232	-0.738226	0.643528	0.963292	0.941951	0.629822	1	0.973581	0.733616	0.837805	-0.678034	0.370124	0.927132	0.802395	0.607681	0.860673	0.332027	0.658031	0.728167	0.400934	0.410299	0.86169
Estrone sulfate	0.914644	-0.588519	-0.696491	-0.424713	0.74231	-0.735131	-0.717267	0.300651	0.576768	0.431133	0.444444	0.651132	-0.600672	0.903828	0.878507	0.659875	0.77615	0.96124	0.869092	0.710832	-0.595784	0.985028	0.235129	-0.600746	0.482822	0.958665	0.718652	-0.591992	-0.624031	0.484005	0.964965	0.954784	0.480988	0.973581	1	0.625887	0.787008	-0.591155	0.229419	0.879578	0.723709	0.458276	0.938412	0.199565	0.547593	0.6018	0.208783	0.259567	0.748231
Citicoline	0.817841	-0.695235	-0.822025	-0.562959	0.958287	-0.823704	-0.800427	0.783964	0.959078	0.706686	0.886801	0.738419	-0.695081	0.854968	0.759449	0.932702	0.814149	0.641672	0.892656	0.937156	-0.728482	0.685126	0.810534	-0.710817	0.780005	0.602008	0.963347	-0.737161	-0.803509	0.863893	0.679275	0.76352	0.643262	0.733616	0.625887	1	0.680035	-0.713108	0.817784	0.59714	0.461689	0.762423	0.56061	0.823988	0.57959	0.918573	0.770266	0.888873	0.882902
(2R)-2-[(2R,5S)-5-[(2S)-2-hydroxybutyl]oxolan-2-yl]propanoic acid	0.894738	-0.705381	-0.828685	-0.522844	0.80101	-0.902414	-0.772974	0.619033	0.688631	0.76954	0.713784	0.786016	-0.674966	0.873399	0.863913	0.835358	0.838634	0.740052	0.848055	0.842365	-0.738394	0.801376	0.464705	-0.80549	0.679573	0.766314	0.757926	-0.756958	-0.791171	0.575425	0.716634	0.722614	0.631449	0.837805	0.787008	0.680035	1	-0.821393	0.493792	0.802609	0.750286	0.621392	0.658199	0.439176	0.857683	0.791582	0.511962	0.514351	0.828638
2-Methylnicotinamide	-0.791093	0.603537	0.766673	0.69014	-0.791063	0.817755	0.721758	-0.709469	-0.738091	-0.767906	-0.767025	-0.706196	0.769975	-0.719002	-0.778734	-0.771417	-0.714902	-0.537691	-0.758846	-0.814591	0.830821	-0.616901	-0.611111	0.894161	-0.669039	-0.619375	-0.745536	0.860085	0.683131	-0.693776	-0.631097	-0.603552	-0.574558	-0.678034	-0.591155	-0.713108	-0.821393	1	-0.607393	-0.65442	-0.6479	-0.695197	-0.460239	-0.578304	-0.805201	-0.81631	-0.66479	-0.658833	-0.811053
1-(3,4-dimethoxyphenyl)ethan-1-one oxime	0.56922	-0.545045	-0.696094	-0.466186	0.804742	-0.664116	-0.677089	0.838678	0.796617	0.784878	0.867526	0.570584	-0.571579	0.524199	0.482166	0.738891	0.71817	0.200873	0.574148	0.748642	-0.587788	0.287729	0.780373	-0.581189	0.828324	0.236424	0.779717	-0.601294	-0.72909	0.755183	0.296733	0.398186	0.407838	0.370124	0.229419	0.817784	0.493792	-0.607393	1	0.306272	0.253072	0.625793	0.107052	0.964698	0.584409	0.884115	0.831622	0.962284	0.721395
Rosmarinic acid	0.889574	-0.64268	-0.783755	-0.520044	0.703951	-0.777527	-0.775447	0.531996	0.535842	0.643814	0.591527	0.855353	-0.688243	0.810987	0.965653	0.675629	0.789073	0.76485	0.741362	0.74489	-0.690145	0.884527	0.352056	-0.678092	0.666434	0.967384	0.647372	-0.694036	-0.724893	0.56247	0.88097	0.775205	0.739145	0.927132	0.879578	0.59714	0.802609	-0.65442	0.306272	1	0.943813	0.539153	0.694866	0.194431	0.777018	0.693227	0.392011	0.303522	0.860131
D-(+)-Glucose	0.784127	-0.62141	-0.752018	-0.509854	0.561292	-0.740443	-0.724206	0.597129	0.465558	0.715654	0.594325	0.88341	-0.663336	0.637882	0.896517	0.565754	0.640518	0.552804	0.573083	0.624166	-0.677281	0.705075	0.398467	-0.670251	0.693436	0.87014	0.512175	-0.679091	-0.718571	0.576306	0.749473	0.586935	0.770505	0.802395	0.723709	0.461689	0.750286	-0.6479	0.253072	0.943813	1	0.61076	0.468881	0.14563	0.848815	0.631421	0.472021	0.24845	0.799449
Acetaminophen glucuronide	0.6875	-0.674608	-0.812528	-0.486926	0.697665	-0.767563	-0.751262	0.864932	0.890162	0.813546	0.875414	0.820632	-0.636513	0.600865	0.678334	0.727361	0.50037	0.363219	0.651411	0.703889	-0.682021	0.43863	0.925093	-0.678518	0.822205	0.51441	0.752128	-0.678285	-0.793925	0.948785	0.552377	0.530197	0.715462	0.607681	0.458276	0.762423	0.621392	-0.695197	0.625793	0.539153	0.61076	1	0.2646	0.687869	0.677486	0.767302	0.905277	0.733884	0.765116
2-{1-[2-(1-benzothiophen-5-ylamino)-2-oxoethyl]cyclohexyl}acetic acid	0.781737	-0.430602	-0.489926	-0.351875	0.654737	-0.581066	-0.547316	0.0731052	0.481826	0.174439	0.258271	0.412943	-0.473295	0.860964	0.707745	0.587061	0.66245	0.988965	0.842448	0.618442	-0.460933	0.942862	0.0799506	-0.452063	0.224835	0.824736	0.637717	-0.465364	-0.430347	0.298092	0.876867	0.923991	0.296012	0.860673	0.938412	0.56061	0.658199	-0.460239	0.107052	0.694866	0.468881	0.2646	1	0.112141	0.296715	0.437516	0.00491858	0.163699	0.568209
Phenylpropiolic acid	0.528681	-0.564257	-0.664526	-0.432565	0.779639	-0.645612	-0.629706	0.79742	0.851281	0.718695	0.840501	0.502135	-0.529484	0.496896	0.403312	0.708911	0.620243	0.191352	0.580018	0.692017	-0.569364	0.239426	0.826207	-0.560533	0.768152	0.167694	0.789288	-0.566813	-0.691876	0.793795	0.27512	0.408326	0.327833	0.332027	0.199565	0.823988	0.439176	-0.578304	0.964698	0.194431	0.14563	0.687869	0.112141	1	0.481131	0.829916	0.841722	0.974974	0.649398
Trehalose	0.778604	-0.706208	-0.838141	-0.655601	0.689604	-0.858857	-0.808563	0.802841	0.604969	0.93359	0.800306	0.878923	-0.774475	0.64014	0.825913	0.716583	0.754767	0.409581	0.610437	0.737416	-0.817434	0.561475	0.56508	-0.771729	0.829785	0.651956	0.603449	-0.82728	-0.826804	0.637896	0.551308	0.469674	0.710988	0.658031	0.547593	0.57959	0.857683	-0.805201	0.584409	0.777018	0.848815	0.677486	0.296715	0.481131	1	0.821733	0.685396	0.554527	0.838333
phenazine-2-carboxylic acid	0.86415	-0.763031	-0.909915	-0.642781	0.953816	-0.910373	-0.877634	0.89024	0.892526	0.900491	0.949337	0.839443	-0.783829	0.805175	0.82821	0.907014	0.902335	0.540001	0.822729	0.931601	-0.82458	0.648195	0.780946	-0.804008	0.919066	0.6338	0.91122	-0.833434	-0.897234	0.853687	0.648092	0.682013	0.666414	0.728167	0.6018	0.918573	0.791582	-0.81631	0.884115	0.693227	0.631421	0.767302	0.437516	0.829916	0.821733	1	0.829361	0.88499	0.952011
6-O-Isobutyryl-alpha-D-glucopyranosyl alpha-D-glucopyranoside	0.550654	-0.617928	-0.758354	-0.498635	0.68857	-0.704599	-0.689086	0.973442	0.849679	0.874765	0.944222	0.762786	-0.605165	0.465197	0.554604	0.72329	0.516571	0.123361	0.517863	0.705733	-0.655342	0.234639	0.973489	-0.649361	0.878776	0.29782	0.712232	-0.663931	-0.77786	0.920147	0.320316	0.319833	0.686137	0.400934	0.208783	0.770266	0.511962	-0.66479	0.831622	0.392011	0.472021	0.905277	0.00491858	0.841722	0.685396	0.829361	1	0.886774	0.746155
Paracetamol	0.58512	-0.609238	-0.731002	-0.499749	0.829155	-0.699858	-0.675131	0.866122	0.892269	0.764967	0.909384	0.603524	-0.59008	0.578896	0.509828	0.799628	0.666884	0.258444	0.646007	0.789092	-0.645522	0.320994	0.87858	-0.632675	0.801528	0.253065	0.829896	-0.653612	-0.719227	0.836294	0.335536	0.441509	0.493705	0.410299	0.259567	0.888873	0.514351	-0.658833	0.962284	0.303522	0.24845	0.733884	0.163699	0.974974	0.554527	0.88499	0.886774	1	0.734346
3-(4-fluorophenoxy)-1-(1,4-thiazinan-4-yl)propan-1-one	0.929799	-0.758795	-0.90464	-0.636916	0.929118	-0.928707	-0.877774	0.827904	0.844136	0.849062	0.884637	0.907626	-0.785577	0.860551	0.939908	0.887373	0.898923	0.662752	0.855908	0.931627	-0.821739	0.782956	0.709565	-0.819713	0.882484	0.814731	0.893629	-0.840399	-0.899336	0.841427	0.802051	0.775068	0.766223	0.86169	0.748231	0.882902	0.828638	-0.811053	0.721395	0.860131	0.799449	0.765116	0.568209	0.649398	0.838333	0.952011	0.746155	0.734346	1
Xanthosine	0.709217	-0.607623	-0.730672	-0.444447	0.920057	-0.738219	-0.701296	0.729272	0.837023	0.688943	0.82304	0.587152	-0.574079	0.738177	0.605943	0.853382	0.855398	0.492048	0.768836	0.869676	-0.601721	0.544014	0.680681	-0.64277	0.761847	0.426261	0.901312	-0.61253	-0.753659	0.715886	0.49274	0.627798	0.440147	0.572483	0.47136	0.91507	0.61439	-0.624556	0.928947	0.449992	0.295001	0.559174	0.415463	0.890501	0.540437	0.904623	0.694099	0.912468	0.793918
MGDG O-10:0_2:0	0.898948	-0.656636	-0.815105	-0.537515	0.694113	-0.816079	-0.814695	0.583429	0.653701	0.691587	0.645616	0.872416	-0.710762	0.811562	0.939449	0.694766	0.686439	0.75398	0.779026	0.726824	-0.716558	0.840256	0.49636	-0.687085	0.679335	0.926207	0.676022	-0.724265	-0.751187	0.672795	0.88147	0.783352	0.740922	0.920236	0.868122	0.61832	0.839792	-0.712725	0.29319	0.928063	0.922587	0.733289	0.682161	0.258427	0.783743	0.682411	0.502592	0.346937	0.831452
Choline Glycerophosphate	-0.635757	0.322036	0.663692	0.711822	-0.623585	0.496853	0.822321	-0.579884	-0.564725	-0.620774	-0.639932	-0.588577	0.785097	-0.584545	-0.665424	-0.574824	-0.583723	-0.435295	-0.579639	-0.620932	0.674391	-0.506649	-0.512769	0.335187	-0.596114	-0.504594	-0.505063	0.7143	0.436779	-0.52711	-0.536055	-0.490913	-0.495198	-0.52073	-0.474097	-0.591717	-0.515966	0.626108	-0.535368	-0.543301	-0.49103	-0.528407	-0.35591	-0.47441	-0.598366	-0.655672	-0.518963	-0.545266	-0.620685
2'-O-Methylguanosine	0.900126	-0.659361	-0.818089	-0.463375	0.937255	-0.794178	-0.824046	0.59442	0.872168	0.608757	0.746876	0.707947	-0.66665	0.954761	0.809238	0.901187	0.859874	0.84433	0.95943	0.91461	-0.650732	0.853616	0.606553	-0.676574	0.687203	0.743888	0.943992	-0.639065	-0.776616	0.726624	0.807913	0.908018	0.560388	0.866102	0.822174	0.920293	0.764563	-0.669976	0.647037	0.693727	0.510557	0.658151	0.783645	0.650348	0.541079	0.829001	0.553814	0.698398	0.835249
Corchorifatty acid F	0.878935	-0.661009	-0.824927	-0.537826	0.680048	-0.777036	-0.809316	0.548641	0.568961	0.678641	0.624793	0.872222	-0.722596	0.83495	0.946238	0.721114	0.739924	0.771517	0.764951	0.756367	-0.721056	0.861397	0.394753	-0.690662	0.643868	0.910659	0.627088	-0.709606	-0.714253	0.549926	0.820479	0.738458	0.770948	0.903047	0.85978	0.586973	0.870827	-0.704874	0.276473	0.948823	0.912004	0.604733	0.689323	0.197863	0.805045	0.673089	0.41838	0.313278	0.806703
10-Hydroxydecanoic acid	-0.791634	0.686447	0.764121	0.66574	-0.787695	0.818588	0.695535	-0.678484	-0.716868	-0.716196	-0.743563	-0.744816	0.774906	-0.742182	-0.793764	-0.793968	-0.731102	-0.582574	-0.764918	-0.831757	0.837873	-0.663299	-0.572001	0.954206	-0.649738	-0.663869	-0.754856	0.821146	0.735256	-0.6803	-0.651066	-0.636509	-0.62155	-0.711443	-0.6269	-0.725562	-0.789261	0.950216	-0.559769	-0.697317	-0.671164	-0.657338	-0.508093	-0.528062	-0.763556	-0.797097	-0.621029	-0.616799	-0.820159
(4-benzoylpiperidino)[4-(tert-butyl)phenyl]methanone	0.636872	-0.679829	-0.812251	-0.571313	0.651209	-0.739393	-0.791441	0.936415	0.800149	0.885843	0.912849	0.897128	-0.72014	0.537613	0.681821	0.731181	0.526263	0.250765	0.552683	0.705952	-0.724241	0.371348	0.907129	-0.655685	0.879765	0.475598	0.660528	-0.702717	-0.846289	0.892018	0.449657	0.401937	0.810649	0.52986	0.362178	0.717288	0.5817	-0.649852	0.66584	0.569254	0.668936	0.935158	0.127732	0.665013	0.763887	0.788177	0.930067	0.726722	0.778024
2-(cyclopropylcarbonyl)-3-(4-fluoroanilino)acrylonitrile	-0.855112	0.889729	0.850641	0.682217	-0.760576	0.927036	0.836976	-0.693058	-0.699204	-0.781183	-0.747025	-0.876812	0.797089	-0.768428	-0.866466	-0.753945	-0.780485	-0.622152	-0.751106	-0.73657	0.870965	-0.726916	-0.551646	0.70664	-0.767889	-0.770499	-0.696936	0.832543	0.873997	-0.690157	-0.723003	-0.693369	-0.681769	-0.790178	-0.718474	-0.692316	-0.80098	0.636731	-0.50206	-0.812354	-0.800996	-0.695126	-0.539869	-0.472559	-0.836135	-0.796537	-0.600494	-0.530291	-0.853515
Reserpine	0.863523	-0.521424	-0.603571	-0.425809	0.763312	-0.680909	-0.652632	0.206439	0.572301	0.315572	0.386915	0.506795	-0.565391	0.917361	0.783158	0.676928	0.78068	0.990231	0.900104	0.715959	-0.556949	0.970563	0.175722	-0.545162	0.367336	0.858731	0.731976	-0.55949	-0.543105	0.396441	0.906237	0.959386	0.350607	0.905344	0.959529	0.656071	0.735709	-0.554296	0.26197	0.752233	0.529921	0.340824	0.984422	0.248141	0.416878	0.57426	0.12641	0.297054	0.677605
4-[(3,4-dimethoxyphenethyl)amino]-4-oxobutanoic acid	-0.61117	0.478132	0.782443	0.418173	-0.58894	0.475528	0.813333	-0.62652	-0.585158	-0.668013	-0.678997	-0.676839	0.624049	-0.558798	-0.633022	-0.55519	-0.574454	-0.382064	-0.515331	-0.583019	0.536946	-0.46252	-0.56296	0.323537	-0.721761	-0.484771	-0.532095	0.501242	0.530886	-0.594294	-0.475678	-0.47434	-0.548164	-0.53996	-0.46044	-0.584302	-0.487434	0.44962	-0.545162	-0.539717	-0.501609	-0.596405	-0.285796	-0.50146	-0.56493	-0.641243	-0.565393	-0.549958	-0.593636
3-benzyl-1-butyl-4-hydroxy-1,2-dihydroquinolin-2-one	-0.884064	0.82198	0.887641	0.798351	-0.841108	0.938591	0.891776	-0.801609	-0.78637	-0.866037	-0.857953	-0.905331	0.914716	-0.807078	-0.896517	-0.861393	-0.816297	-0.609581	-0.809996	-0.863715	0.953417	-0.715614	-0.665491	0.856846	-0.807699	-0.740729	-0.772381	0.932407	0.890485	-0.760257	-0.708184	-0.679971	-0.737331	-0.776218	-0.684632	-0.78226	-0.854942	0.865879	-0.62886	-0.798821	-0.793204	-0.768	-0.512367	-0.588735	-0.902362	-0.890652	-0.720598	-0.666991	-0.912279
Pyridoxine O-Glucoside	0.910394	-0.626102	-0.713975	-0.414651	0.856343	-0.758147	-0.717794	0.351866	0.68382	0.437196	0.522541	0.599277	-0.587959	0.951305	0.824663	0.760664	0.860082	0.960687	0.936329	0.800506	-0.598502	0.963354	0.313694	-0.626002	0.516937	0.860434	0.838872	-0.589683	-0.65642	0.52955	0.906687	0.977201	0.424082	0.93245	0.948139	0.765158	0.76929	-0.59475	0.418373	0.775045	0.557942	0.444871	0.936666	0.400719	0.484447	0.694536	0.274916	0.447135	0.770604
Δ17-6-keto prostaglandin F1α	0.798657	-0.783521	-0.934746	-0.538499	0.776614	-0.839048	-0.90994	0.866831	0.76899	0.95002	0.894341	0.89912	-0.749689	0.684525	0.780065	0.770865	0.783823	0.424918	0.663592	0.766793	-0.74988	0.548181	0.724706	-0.67463	0.952672	0.601665	0.736471	-0.711357	-0.914514	0.788755	0.556993	0.562273	0.673462	0.670907	0.549579	0.72773	0.76311	-0.658291	0.741237	0.688728	0.713499	0.796739	0.308299	0.693481	0.871991	0.880815	0.794795	0.718319	0.838653
DL-Carnitine	-0.761823	0.476017	0.737281	0.729699	-0.743579	0.701612	0.76126	-0.668267	-0.655625	-0.722137	-0.723962	-0.694245	0.812369	-0.694315	-0.790876	-0.720659	-0.69373	-0.531334	-0.709316	-0.788845	0.800514	-0.621125	-0.554318	0.770455	-0.638485	-0.634897	-0.664821	0.83862	0.589873	-0.625834	-0.636057	-0.57697	-0.598255	-0.659296	-0.584138	-0.670527	-0.742138	0.951691	-0.564033	-0.681857	-0.658205	-0.619072	-0.450371	-0.496959	-0.768666	-0.77243	-0.601371	-0.597232	-0.77999
Geniposidic acid	0.872912	-0.551475	-0.632357	-0.44572	0.774787	-0.701756	-0.667509	0.269307	0.650237	0.334127	0.438333	0.557564	-0.583911	0.91652	0.806963	0.692482	0.730616	0.980096	0.916261	0.728216	-0.586877	0.962913	0.290788	-0.575459	0.402752	0.879363	0.769913	-0.589373	-0.566593	0.510643	0.944814	0.97877	0.423641	0.927618	0.960368	0.706286	0.709587	-0.582005	0.264294	0.762374	0.563397	0.462619	0.971219	0.279622	0.408357	0.589526	0.218845	0.33794	0.710788
2,3-dinor Prostaglandin E1	0.718728	-0.713388	-0.849182	-0.551945	0.609456	-0.763755	-0.851216	0.800394	0.651215	0.899003	0.803391	0.910914	-0.75714	0.595281	0.74488	0.687003	0.618791	0.371428	0.562693	0.664979	-0.729638	0.491183	0.662611	-0.657771	0.844661	0.590083	0.575943	-0.678981	-0.865736	0.703999	0.505194	0.457027	0.729073	0.617547	0.507417	0.57103	0.733575	-0.643942	0.530126	0.687734	0.782945	0.79927	0.253893	0.492532	0.874373	0.736041	0.730922	0.53249	0.741955
Ouabain	0.433228	-0.535516	-0.637714	-0.443826	0.699767	-0.609306	-0.583253	0.869502	0.78263	0.766535	0.874788	0.544847	-0.510569	0.421777	0.372593	0.717061	0.565158	0.0593253	0.480968	0.686692	-0.562825	0.133751	0.850606	-0.542743	0.769828	0.0779756	0.691936	-0.57209	-0.673892	0.743568	0.128564	0.23221	0.459546	0.229733	0.0642675	0.769559	0.428751	-0.560228	0.956045	0.173944	0.167859	0.663428	-0.0460361	0.951981	0.543301	0.812889	0.886079	0.967473	0.627944
1,3-dipyridin-2-ylpropane-1,3-dione	-0.709085	0.830274	0.835608	0.563151	-0.72693	0.823744	0.653304	-0.744684	-0.695512	-0.792421	-0.789136	-0.7686	0.689115	-0.658806	-0.722251	-0.76362	-0.693185	-0.435628	-0.66505	-0.769877	0.827878	-0.529706	-0.603141	0.948206	-0.70924	-0.532734	-0.697133	0.769139	0.741013	-0.672425	-0.480175	-0.492459	-0.638626	-0.614165	-0.497078	-0.673159	-0.792434	0.874222	-0.589447	-0.615019	-0.630007	-0.673209	-0.340583	-0.568544	-0.809888	-0.791809	-0.677214	-0.655443	-0.760368
L-Glutamate	-0.68648	0.417438	0.678883	0.852999	-0.688366	0.671597	0.832464	-0.713179	-0.645165	-0.744396	-0.742276	-0.671767	0.856066	-0.605192	-0.723286	-0.663749	-0.630773	-0.406167	-0.627404	-0.691786	0.808031	-0.503888	-0.619201	0.471799	-0.667766	-0.527504	-0.564283	0.88492	0.570401	-0.621059	-0.550888	-0.476061	-0.582861	-0.53556	-0.459971	-0.650943	-0.62353	0.746578	-0.615675	-0.59072	-0.58783	-0.630552	-0.317254	-0.551229	-0.752416	-0.76007	-0.654513	-0.630675	-0.738071
2-(2-acetyl-3,5-dihydroxyphenyl)acetic acid	0.928779	-0.708539	-0.81452	-0.42489	0.939364	-0.850702	-0.780916	0.585485	0.869096	0.612923	0.71767	0.703646	-0.613748	0.920933	0.829543	0.832452	0.861682	0.832016	0.94212	0.864277	-0.647356	0.862207	0.590164	-0.718511	0.715137	0.804039	0.962179	-0.645292	-0.799375	0.777347	0.877131	0.947239	0.508269	0.907428	0.858041	0.894663	0.763726	-0.672032	0.627501	0.735815	0.577278	0.682316	0.78587	0.638056	0.561934	0.833012	0.556362	0.667479	0.872389
Octopamine	0.899495	-0.682461	-0.761734	-0.438918	0.880937	-0.789495	-0.726287	0.477902	0.803078	0.486253	0.632298	0.682959	-0.610485	0.955494	0.841231	0.832066	0.801428	0.92014	0.958146	0.856658	-0.64543	0.925461	0.501527	-0.698942	0.573428	0.839924	0.899422	-0.632075	-0.704206	0.680161	0.896586	0.957947	0.569211	0.930056	0.902959	0.858012	0.748939	-0.648228	0.462068	0.762785	0.575181	0.607773	0.880805	0.476534	0.486348	0.736877	0.434115	0.549241	0.81743
8-Aminooctanoic acid	-0.70165	0.332445	0.638196	0.837962	-0.698097	0.620082	0.8261	-0.622145	-0.623233	-0.666762	-0.680393	-0.607628	0.856855	-0.644475	-0.715613	-0.662004	-0.642734	-0.487958	-0.666922	-0.703768	0.768294	-0.560078	-0.545143	0.461948	-0.594031	-0.550444	-0.574215	0.847231	0.517948	-0.561221	-0.592703	-0.536005	-0.513612	-0.560879	-0.515252	-0.647356	-0.620116	0.766586	-0.579873	-0.584141	-0.540675	-0.565098	-0.412651	-0.516034	-0.68501	-0.726074	-0.56504	-0.5902	-0.706972
Tetramethylpyrazine	-0.693986	0.27983	0.596769	0.783392	-0.690547	0.6332	0.770396	-0.625076	-0.613959	-0.662188	-0.669758	-0.597672	0.781358	-0.639747	-0.716202	-0.664109	-0.634803	-0.482138	-0.663515	-0.711604	0.712662	-0.559423	-0.545336	0.462681	-0.581726	-0.559601	-0.580254	0.82956	0.512966	-0.557456	-0.595969	-0.520755	-0.539651	-0.567214	-0.51201	-0.638199	-0.646102	0.768795	-0.566915	-0.599048	-0.562865	-0.559558	-0.407356	-0.48863	-0.694153	-0.721069	-0.566466	-0.573421	-0.725684
Ergosta-5,7,9(11),22-Tetraen-3-beta-Ol	-0.594025	0.458863	0.48738	0.964146	-0.583058	0.665068	0.63165	-0.516876	-0.494066	-0.548934	-0.55293	-0.530877	0.860737	-0.532889	-0.635582	-0.579697	-0.538672	-0.41245	-0.578419	-0.588171	0.884247	-0.48664	-0.407085	0.564956	-0.414249	-0.48629	-0.439902	0.933863	0.482721	-0.439623	-0.502362	-0.425363	-0.455676	-0.455719	-0.424171	-0.523586	-0.56773	0.754479	-0.414454	-0.524925	-0.521707	-0.44463	-0.360485	-0.374261	-0.668534	-0.619251	-0.456829	-0.459206	-0.633105
(2,6-dimethylmorpholino)(1-methyl-5-nitro-1H-pyrazol-4-yl)methanone	0.795427	-0.566508	-0.70892	-0.477235	0.574474	-0.677884	-0.709172	0.494154	0.429692	0.595811	0.514963	0.827514	-0.633371	0.67267	0.909077	0.534329	0.664934	0.643094	0.598039	0.615498	-0.621644	0.784747	0.31245	-0.587219	0.632063	0.932246	0.52093	-0.625016	-0.651329	0.530144	0.830549	0.673432	0.725664	0.85067	0.79655	0.476775	0.678047	-0.563754	0.207977	0.974439	0.966529	0.512961	0.576937	0.0893815	0.734642	0.594579	0.361053	0.196278	0.79057
Dl-3-Hydroxy-kynurenine	0.883744	-0.762905	-0.898139	-0.615142	0.783055	-0.914299	-0.862163	0.810736	0.706008	0.917434	0.828228	0.940352	-0.779344	0.744931	0.915845	0.770581	0.817695	0.548073	0.719272	0.805683	-0.81421	0.69483	0.620003	-0.816096	0.884259	0.794178	0.732522	-0.816631	-0.903204	0.753711	0.720165	0.643404	0.753774	0.804337	0.694495	0.687696	0.870757	-0.80348	0.59697	0.87665	0.911341	0.75801	0.44451	0.511091	0.960808	0.869206	0.708466	0.580641	0.928561
3-(4-chlorophenyl)-5-(3-phenyl-1H-pyrazol-4-yl)-1,2,4-oxadiazole	0.580852	-0.546512	-0.634646	-0.447245	0.786228	-0.649423	-0.607633	0.70842	0.941172	0.571055	0.788013	0.506204	-0.527205	0.607772	0.467718	0.746972	0.51859	0.389461	0.712884	0.717379	-0.577612	0.384131	0.872614	-0.564953	0.637653	0.297345	0.845455	-0.587521	-0.630778	0.86185	0.453605	0.569671	0.414164	0.465811	0.354969	0.888777	0.440968	-0.602182	0.778532	0.249661	0.171393	0.795617	0.331522	0.884558	0.352284	0.750376	0.79779	0.895077	0.650594
1-methyl-N-(4-piperidinophenyl)-1H-imidazole-4-sulfonamide	-0.706654	0.72518	0.81917	0.296343	-0.72311	0.76092	0.766439	-0.8006	-0.733974	-0.84177	-0.821151	-0.826661	0.548298	-0.62192	-0.65763	-0.73411	-0.731422	-0.376721	-0.597052	-0.720216	0.539928	-0.48497	-0.695489	0.625001	-0.910127	-0.529992	-0.74514	0.489803	0.940844	-0.762233	-0.48537	-0.531556	-0.6171	-0.614907	-0.488019	-0.707653	-0.648306	0.478957	-0.727159	-0.600816	-0.606528	-0.731378	-0.271954	-0.685435	-0.712104	-0.806224	-0.748805	-0.681878	-0.777373
S-Adenosyl-L-methionine	-0.611589	0.537693	0.588224	0.6998	-0.622234	0.652907	0.587132	-0.586436	-0.561357	-0.614261	-0.625498	-0.60899	0.76699	-0.549042	-0.619592	-0.650148	-0.572511	-0.396922	-0.582059	-0.679768	0.780333	-0.473148	-0.478081	0.852826	-0.517877	-0.48314	-0.569854	0.749357	0.620218	-0.541776	-0.467811	-0.445758	-0.492925	-0.49896	-0.430535	-0.570186	-0.607352	0.869876	-0.488911	-0.52732	-0.538856	-0.531898	-0.332306	-0.457778	-0.663446	-0.659914	-0.543825	-0.524824	-0.656805
N-Acetyl-Asp-Glu	0.8426	-0.512505	-0.583356	-0.358417	0.699672	-0.645044	-0.612044	0.157236	0.52639	0.270026	0.329495	0.50519	-0.511041	0.883607	0.778051	0.611648	0.71777	0.988234	0.858864	0.654373	-0.508209	0.969561	0.137904	-0.519305	0.334514	0.887713	0.685234	-0.502337	-0.510184	0.38179	0.925221	0.955626	0.356238	0.918835	0.976378	0.594728	0.704877	-0.504951	0.160342	0.77197	0.566787	0.340714	0.98842	0.155042	0.384452	0.506419	0.0812667	0.206047	0.643386
lipoamide	-0.718275	0.506173	0.782201	0.377457	-0.662822	0.589901	0.878966	-0.645103	-0.646044	-0.709139	-0.705657	-0.763921	0.62643	-0.668841	-0.699091	-0.656913	-0.679463	-0.508091	-0.615646	-0.663048	0.496189	-0.584938	-0.579471	0.33558	-0.790549	-0.606862	-0.633138	0.474672	0.735173	-0.636149	-0.588515	-0.602432	-0.596253	-0.658496	-0.590631	-0.649519	-0.578466	0.385429	-0.572971	-0.643434	-0.590747	-0.641738	-0.412961	-0.518784	-0.605597	-0.69442	-0.576745	-0.537246	-0.690859
N-[4-(diethylamino)phenyl]-N'-phenylurea	0.836221	-0.550103	-0.652439	-0.451667	0.637109	-0.671664	-0.666201	0.343364	0.475881	0.457776	0.409899	0.654246	-0.596629	0.693366	0.853573	0.460878	0.677258	0.74231	0.67135	0.560895	-0.597603	0.838317	0.238242	-0.582748	0.544905	0.94706	0.60395	-0.595921	-0.581436	0.541639	0.941929	0.835056	0.447951	0.887386	0.881161	0.508074	0.617331	-0.570434	0.213902	0.890765	0.822368	0.470071	0.723797	0.158327	0.576849	0.569011	0.262802	0.205429	0.748768
Jasmonic acid	0.762558	-0.665739	-0.808999	-0.414866	0.760772	-0.771189	-0.75835	0.704407	0.667763	0.739882	0.775225	0.83491	-0.580388	0.820889	0.804032	0.868502	0.812809	0.619766	0.746704	0.858981	-0.60822	0.703809	0.55612	-0.585638	0.737381	0.65666	0.71777	-0.620622	-0.778928	0.576893	0.570109	0.591584	0.813847	0.734082	0.635732	0.742802	0.813914	-0.54551	0.575278	0.754737	0.66343	0.56531	0.507086	0.47185	0.741111	0.788379	0.570608	0.588334	0.813971
Zeatin-7-N-glucoside	0.869322	-0.488343	-0.610785	-0.465042	0.784286	-0.682924	-0.693559	0.265762	0.634458	0.337342	0.435532	0.531014	-0.587471	0.915569	0.797977	0.688656	0.758276	0.972292	0.911296	0.727744	-0.564038	0.957314	0.274874	-0.488096	0.409356	0.862211	0.758357	-0.591139	-0.5485	0.479597	0.93415	0.969598	0.396553	0.907302	0.946718	0.708403	0.69739	-0.541964	0.304919	0.750592	0.535208	0.420201	0.9623	0.299952	0.406218	0.602005	0.20547	0.352697	0.710403
N1-tetrahydrofuran-2-ylmethyl-2-cyanoacetamide	-0.635775	0.32755	0.552508	0.873636	-0.64025	0.626685	0.692556	-0.593432	-0.55961	-0.624002	-0.630107	-0.555849	0.82336	-0.575062	-0.675609	-0.624112	-0.576491	-0.422126	-0.614237	-0.668305	0.799777	-0.501105	-0.497281	0.558602	-0.500293	-0.503351	-0.51463	0.891427	0.461018	-0.509464	-0.531596	-0.447616	-0.504742	-0.496836	-0.443881	-0.582324	-0.616977	0.841685	-0.511563	-0.55045	-0.538599	-0.514663	-0.354499	-0.446506	-0.696517	-0.681275	-0.537657	-0.542708	-0.679532
Prostaglandin E1 Ethanolamide	-0.74091	0.742455	0.795928	0.27637	-0.724824	0.788032	0.569528	-0.589998	-0.679884	-0.637974	-0.653642	-0.656463	0.386011	-0.705209	-0.738003	-0.645113	-0.68901	-0.569142	-0.701277	-0.675631	0.583951	-0.64261	-0.511916	0.661322	-0.660199	-0.645634	-0.730175	0.602857	0.591709	-0.655105	-0.640341	-0.640895	-0.55292	-0.741393	-0.644341	-0.662196	-0.764427	0.618674	-0.480142	-0.665013	-0.605043	-0.609528	-0.50432	-0.466668	-0.648064	-0.712865	-0.528038	-0.550061	-0.74577
(+/-)9(10)-EpOME	0.684546	-0.636329	-0.81115	-0.436748	0.785748	-0.747914	-0.777836	0.858081	0.857365	0.821653	0.917722	0.806549	-0.624936	0.734295	0.656256	0.920678	0.693308	0.446567	0.728574	0.875513	-0.618206	0.499081	0.834389	-0.655799	0.809018	0.436596	0.801051	-0.611062	-0.845814	0.769957	0.424363	0.504295	0.756254	0.578792	0.443598	0.84371	0.719894	-0.641621	0.767432	0.515385	0.478778	0.791035	0.32425	0.751542	0.68009	0.839274	0.823397	0.818776	0.769193
Pantothenic acid	0.947686	-0.639389	-0.806876	-0.510338	0.924148	-0.831074	-0.854181	0.552907	0.838986	0.614789	0.702345	0.706739	-0.691589	0.963992	0.852235	0.856255	0.868341	0.887946	0.970706	0.875098	-0.671561	0.902404	0.547894	-0.636296	0.675985	0.818052	0.913384	-0.684684	-0.772621	0.701	0.884198	0.950555	0.523583	0.91393	0.891194	0.868743	0.81136	-0.673969	0.585056	0.753804	0.585798	0.654134	0.836547	0.584333	0.591588	0.812433	0.505413	0.621209	0.847497
4-acetyl-4-(ethoxycarbonyl)heptanedioic acid	0.81365	-0.459989	-0.534357	-0.379618	0.650216	-0.605171	-0.5841	0.119652	0.463862	0.226967	0.283711	0.496757	-0.51102	0.860226	0.779758	0.580486	0.681146	0.983394	0.825487	0.628339	-0.496783	0.969924	0.0897641	-0.483322	0.282421	0.900287	0.62446	-0.500707	-0.464846	0.329235	0.922442	0.925209	0.384965	0.906038	0.969188	0.548183	0.677056	-0.482757	0.0885785	0.792262	0.591452	0.293906	0.985025	0.0668651	0.371665	0.459487	0.0318096	0.135758	0.623245
2-Hydroxy-1,4-naphthoquinone	-0.882069	0.713772	0.937948	0.482869	-0.764123	0.789063	0.855272	-0.691903	-0.707703	-0.78504	-0.755478	-0.875033	0.694073	-0.795057	-0.919312	-0.718848	-0.760787	-0.659291	-0.755443	-0.772877	0.722765	-0.764971	-0.576187	0.708366	-0.801634	-0.828886	-0.733588	0.7077	0.724746	-0.730348	-0.787738	-0.731091	-0.725436	-0.867606	-0.77946	-0.691483	-0.820701	0.746844	-0.486175	-0.866466	-0.838797	-0.737864	-0.567527	-0.433952	-0.804479	-0.783268	-0.602277	-0.524962	-0.847429
5-[(dimethylamino)methylidene]-3-phenyl-1,3-thiazolane-2,4-dione	-0.846217	0.901164	0.830303	0.650611	-0.735486	0.91797	0.791122	-0.632642	-0.63783	-0.746455	-0.690163	-0.843147	0.764533	-0.755396	-0.856462	-0.716088	-0.78728	-0.631323	-0.730686	-0.706152	0.857398	-0.736875	-0.462221	0.727139	-0.725914	-0.77846	-0.66555	0.809344	0.844835	-0.624849	-0.717265	-0.688513	-0.633691	-0.79058	-0.73108	-0.640381	-0.811117	0.631699	-0.453298	-0.819709	-0.802992	-0.62304	-0.556791	-0.415103	-0.832539	-0.764285	-0.526083	-0.471077	-0.827763
L-Threonic acid Calcium Salt	0.88283	-0.598728	-0.663602	-0.476409	0.705128	-0.734421	-0.684868	0.343513	0.543539	0.432578	0.449923	0.703761	-0.622703	0.844829	0.900109	0.632366	0.738154	0.894696	0.807691	0.693936	-0.626635	0.954019	0.260402	-0.626741	0.497871	0.98418	0.679717	-0.624888	-0.64578	0.517985	0.966933	0.904816	0.572281	0.956448	0.959314	0.609959	0.719886	-0.578616	0.202038	0.927595	0.804933	0.469436	0.86785	0.15096	0.566499	0.596247	0.246161	0.232607	0.785932
N-(4-morpholinophenyl)-4-(1H-pyrazol-1-yl)benzamide	-0.692771	0.665552	0.615566	0.904501	-0.692276	0.814003	0.692942	-0.640943	-0.628907	-0.670939	-0.679853	-0.677323	0.883162	-0.623064	-0.702185	-0.711699	-0.64686	-0.464107	-0.66657	-0.700647	0.931672	-0.548717	-0.525552	0.75699	-0.567537	-0.555498	-0.595404	0.932491	0.717635	-0.586936	-0.553368	-0.516349	-0.544619	-0.555265	-0.495548	-0.641061	-0.66553	0.797038	-0.52359	-0.597274	-0.603373	-0.581276	-0.399076	-0.49976	-0.750218	-0.735431	-0.585969	-0.564609	-0.748584
Imidazoleacetic acid	-0.801487	0.584468	0.768537	0.87468	-0.783355	0.812556	0.838593	-0.725026	-0.705858	-0.788381	-0.776864	-0.737698	0.902609	-0.718621	-0.821373	-0.755241	-0.73514	-0.534207	-0.745463	-0.788959	0.917458	-0.63041	-0.601981	0.718825	-0.689399	-0.642055	-0.672986	0.96495	0.666879	-0.662286	-0.652094	-0.592757	-0.608987	-0.663238	-0.590336	-0.708217	-0.77891	0.912552	-0.613736	-0.693411	-0.681028	-0.667093	-0.449858	-0.559704	-0.84311	-0.829853	-0.655164	-0.647286	-0.825575
4-Hydroxyisoleucine	0.942267	-0.633428	-0.798716	-0.511121	0.923336	-0.82585	-0.847566	0.543777	0.836983	0.603851	0.696945	0.696345	-0.68899	0.967493	0.845111	0.860768	0.866275	0.893033	0.974498	0.877253	-0.669058	0.902741	0.541676	-0.632768	0.661895	0.809582	0.911791	-0.682605	-0.763959	0.689675	0.877245	0.948734	0.518921	0.908472	0.888314	0.869731	0.810922	-0.672483	0.581822	0.744141	0.570732	0.64374	0.842421	0.582417	0.581653	0.807324	0.496243	0.620768	0.83964
Kynurenic acid	0.908705	-0.538908	-0.654587	-0.474717	0.758619	-0.720396	-0.703235	0.27549	0.561158	0.402637	0.42383	0.600992	-0.623613	0.898599	0.864966	0.654613	0.793812	0.962336	0.874007	0.71798	-0.608776	0.984486	0.203539	-0.603492	0.449568	0.944352	0.719357	-0.618412	-0.59203	0.454991	0.965331	0.957108	0.428572	0.952479	0.98844	0.631439	0.766838	-0.622395	0.254403	0.859237	0.685844	0.405004	0.947134	0.214392	0.528891	0.608557	0.183002	0.272417	0.747262
N'-[2-(3-methoxyphenyl)acetyl]-6-quinoxalinecarbohydrazide	-0.628698	0.76399	0.66852	0.745951	-0.632475	0.816232	0.612976	-0.64936	-0.601293	-0.678258	-0.670109	-0.653119	0.691381	-0.560584	-0.667189	-0.622715	-0.594581	-0.377469	-0.589613	-0.598216	0.86384	-0.473462	-0.526529	0.62165	-0.589268	-0.491961	-0.538273	0.877809	0.613051	-0.579567	-0.475677	-0.432584	-0.55402	-0.520139	-0.432799	-0.587031	-0.662932	0.649221	-0.487365	-0.558826	-0.578092	-0.577138	-0.30538	-0.474333	-0.747443	-0.701195	-0.584497	-0.557269	-0.700179
Inositol	-0.730706	0.746061	0.903716	0.339151	-0.678057	0.655308	0.750413	-0.628446	-0.687512	-0.674954	-0.70196	-0.75145	0.562238	-0.679044	-0.746193	-0.619914	-0.632306	-0.535853	-0.648663	-0.648594	0.625971	-0.609814	-0.578971	0.590842	-0.735812	-0.637233	-0.673101	0.556302	0.602943	-0.702697	-0.624993	-0.632018	-0.605135	-0.721289	-0.629061	-0.655614	-0.64511	0.578652	-0.475752	-0.660023	-0.616634	-0.696058	-0.452008	-0.480169	-0.615726	-0.686659	-0.57527	-0.550166	-0.687779
3-methyl-4-[2-(2-methylphenyl)hydrazono]-4,5-dihydro-1H-pyrazol-5-one	-0.772763	0.914869	0.779017	0.52301	-0.802739	0.885781	0.628686	-0.598064	-0.71871	-0.663003	-0.688733	-0.668842	0.644719	-0.731538	-0.698143	-0.75157	-0.783343	-0.584879	-0.757794	-0.744606	0.799992	-0.643346	-0.489025	0.901932	-0.65254	-0.596335	-0.784656	0.721689	0.795847	-0.643381	-0.596873	-0.675573	-0.439323	-0.689367	-0.623177	-0.722223	-0.76117	0.734195	-0.589211	-0.601141	-0.534852	-0.577982	-0.530323	-0.604128	-0.678799	-0.783673	-0.544853	-0.631446	-0.7615
4-({[2-(2-oxo-1-imidazolidinyl)ethyl]imino}methyl)benzonitrile	0.799005	-0.766497	-0.884143	-0.611906	0.726048	-0.831253	-0.892799	0.826133	0.673735	0.904956	0.843617	0.960295	-0.803582	0.703973	0.844727	0.78405	0.779164	0.476842	0.652121	0.783229	-0.783625	0.617314	0.638322	-0.696518	0.888118	0.692276	0.664641	-0.744854	-0.922778	0.706775	0.594454	0.551428	0.799784	0.708578	0.595803	0.678591	0.772655	-0.649702	0.612745	0.802826	0.830925	0.724198	0.35693	0.522916	0.903155	0.83431	0.713751	0.589948	0.860355
Monocrotaline	0.82298	-0.464856	-0.54032	-0.381395	0.657811	-0.606529	-0.591285	0.122551	0.470989	0.232651	0.279966	0.486438	-0.515263	0.835155	0.77897	0.542038	0.682213	0.963287	0.811077	0.60296	-0.500782	0.958821	0.0962225	-0.48522	0.308218	0.910983	0.634356	-0.502417	-0.46683	0.363309	0.947984	0.942941	0.338733	0.909232	0.971389	0.546421	0.646519	-0.48591	0.109352	0.791484	0.59785	0.309193	0.97119	0.0930388	0.36669	0.468947	0.0456195	0.145767	0.632544
N-isopropyl-N'-(2-oxoazepan-3-yl)urea	-0.634998	0.405215	0.679889	0.854971	-0.64114	0.607934	0.852748	-0.725423	-0.605305	-0.761611	-0.750539	-0.685922	0.8963	-0.559696	-0.676736	-0.658699	-0.603625	-0.339333	-0.56659	-0.67657	0.800722	-0.438557	-0.614288	0.467047	-0.674894	-0.458859	-0.510188	0.840007	0.584149	-0.583051	-0.45858	-0.399442	-0.589899	-0.465907	-0.389051	-0.614253	-0.580279	0.725298	-0.62482	-0.544864	-0.557312	-0.611241	-0.238897	-0.553261	-0.749668	-0.737285	-0.660178	-0.625629	-0.686805
Nicotinate ribonucleoside	-0.694004	0.78996	0.851155	0.737333	-0.714483	0.814661	0.78291	-0.830373	-0.721571	-0.847776	-0.845675	-0.79848	0.781303	-0.606104	-0.745865	-0.70733	-0.657433	-0.350553	-0.618665	-0.7025	0.893646	-0.471554	-0.708486	0.669629	-0.78835	-0.514034	-0.629324	0.885492	0.695106	-0.737704	-0.49088	-0.449988	-0.684334	-0.565666	-0.43727	-0.693242	-0.692694	0.737167	-0.647301	-0.61117	-0.644994	-0.739508	-0.244409	-0.620648	-0.835105	-0.822603	-0.766617	-0.710541	-0.782886
7-Hydroxy-4-chromone	-0.725622	0.665772	0.824655	0.421626	-0.740456	0.813372	0.765264	-0.874539	-0.765217	-0.921161	-0.888372	-0.862698	0.6301	-0.660679	-0.704659	-0.83013	-0.719347	-0.380528	-0.648862	-0.817177	0.6365	-0.486483	-0.7538	0.783564	-0.879433	-0.520057	-0.751048	0.628881	0.926802	-0.762855	-0.459699	-0.474798	-0.723655	-0.609754	-0.468791	-0.718193	-0.792552	0.72746	-0.727355	-0.621276	-0.665309	-0.793354	-0.259629	-0.674348	-0.842076	-0.845857	-0.818567	-0.716634	-0.814895
α-Lapachone	-0.743983	0.731658	0.773647	0.748692	-0.767548	0.88146	0.730737	-0.818644	-0.74224	-0.847031	-0.84414	-0.807752	0.812902	-0.679285	-0.760109	-0.829011	-0.714907	-0.436607	-0.705448	-0.825909	0.892034	-0.54156	-0.68401	0.906491	-0.737847	-0.558905	-0.714609	0.893963	0.82233	-0.717155	-0.523046	-0.499125	-0.696786	-0.60944	-0.492149	-0.725791	-0.80413	0.912194	-0.65567	-0.645628	-0.678593	-0.727653	-0.33691	-0.615395	-0.873594	-0.850608	-0.757609	-0.700305	-0.838676
Gly-Tyr	-0.677665	0.613417	0.69032	0.834237	-0.689551	0.784876	0.708726	-0.747375	-0.633132	-0.790128	-0.765985	-0.729082	0.858127	-0.600906	-0.712499	-0.742558	-0.65569	-0.377389	-0.626944	-0.753232	0.898701	-0.484528	-0.591233	0.832299	-0.650182	-0.506325	-0.596994	0.910022	0.707756	-0.609612	-0.46963	-0.420197	-0.626693	-0.52437	-0.428058	-0.631579	-0.732974	0.915158	-0.598023	-0.599795	-0.640831	-0.627193	-0.284267	-0.539579	-0.849172	-0.782331	-0.677766	-0.627514	-0.763292
L-Histidinol	-0.631154	0.888905	0.726322	0.71755	-0.649324	0.843512	0.632666	-0.718228	-0.640062	-0.745221	-0.727223	-0.717531	0.736408	-0.522741	-0.644332	-0.636357	-0.613157	-0.310315	-0.556919	-0.607753	0.897613	-0.422513	-0.583966	0.770914	-0.683952	-0.468498	-0.58374	0.839614	0.750997	-0.662941	-0.439167	-0.424422	-0.540026	-0.502268	-0.396174	-0.608136	-0.628769	0.676983	-0.564139	-0.540445	-0.591417	-0.642951	-0.232927	-0.567674	-0.769145	-0.742857	-0.669007	-0.614993	-0.718933
4-oxo-4-[(pyridin-4-ylmethyl)amino]but-2-enoic acid	-0.692839	0.791996	0.730339	0.777438	-0.679731	0.840449	0.677558	-0.725089	-0.644505	-0.767519	-0.742649	-0.762546	0.82367	-0.590868	-0.719397	-0.70326	-0.64525	-0.392536	-0.619062	-0.700315	0.924012	-0.503974	-0.578331	0.885796	-0.66967	-0.552288	-0.613365	0.881879	0.768459	-0.657485	-0.51065	-0.470755	-0.609265	-0.569007	-0.470774	-0.623466	-0.708909	0.842805	-0.542827	-0.625428	-0.677019	-0.660366	-0.310277	-0.520421	-0.825943	-0.762901	-0.665576	-0.590211	-0.766535
Nicotinuric Acid	0.527036	-0.540708	-0.603753	-0.430632	0.798393	-0.653135	-0.561492	0.717419	0.833961	0.64169	0.785392	0.424368	-0.495773	0.537728	0.381752	0.734792	0.641221	0.259312	0.628859	0.715138	-0.560232	0.281325	0.749875	-0.592907	0.670043	0.15901	0.805777	-0.570579	-0.648538	0.718861	0.278107	0.437363	0.269159	0.33625	0.225305	0.829502	0.473177	-0.606795	0.936111	0.168113	0.0799046	0.602117	0.194082	0.974417	0.435968	0.80959	0.75791	0.955727	0.628754
LNH	0.59753	-0.685168	-0.749296	-0.545537	0.538652	-0.676836	-0.722124	0.782328	0.497133	0.811784	0.753606	0.907066	-0.695251	0.523308	0.722172	0.667936	0.616641	0.282821	0.446993	0.662078	-0.692052	0.444524	0.564611	-0.616219	0.779195	0.549598	0.471348	-0.642909	-0.798832	0.578255	0.395815	0.316599	0.853394	0.531816	0.397089	0.530321	0.615073	-0.523036	0.4922	0.714588	0.783151	0.597641	0.154891	0.371827	0.829913	0.696126	0.652495	0.475634	0.737261
Riboflavin	0.897642	-0.661733	-0.740436	-0.297879	0.792369	-0.732489	-0.709844	0.345854	0.644362	0.454353	0.491328	0.627568	-0.523101	0.87399	0.812693	0.654221	0.81339	0.896889	0.850059	0.704568	-0.532853	0.92191	0.301221	-0.598335	0.575448	0.885782	0.799433	-0.49624	-0.680079	0.565388	0.91785	0.964986	0.395273	0.939938	0.947099	0.68966	0.716452	-0.511857	0.370735	0.796516	0.622085	0.48323	0.875306	0.36062	0.483426	0.652555	0.277499	0.378861	0.748814
UMP	-0.77312	0.551605	0.806381	0.774415	-0.744029	0.775758	0.901841	-0.824371	-0.68897	-0.909777	-0.844091	-0.824618	0.891063	-0.656957	-0.789578	-0.75845	-0.740525	-0.415381	-0.655559	-0.785262	0.829329	-0.539508	-0.662478	0.690048	-0.82298	-0.590777	-0.648563	0.856038	0.787608	-0.688643	-0.556988	-0.500677	-0.661033	-0.610239	-0.511967	-0.673623	-0.763401	0.845937	-0.695198	-0.685994	-0.722474	-0.717025	-0.304623	-0.609909	-0.90819	-0.852393	-0.744864	-0.668564	-0.824773
L-beta-Imidazolelactic acid	-0.616487	0.288029	0.545508	0.906987	-0.631682	0.568166	0.784883	-0.59783	-0.580401	-0.618462	-0.645164	-0.558444	0.887584	-0.566718	-0.632788	-0.62813	-0.561707	-0.407388	-0.601611	-0.6488	0.777689	-0.471429	-0.536758	0.416361	-0.526902	-0.457066	-0.498544	0.849014	0.494497	-0.515968	-0.504143	-0.449474	-0.479922	-0.454394	-0.415175	-0.604432	-0.52967	0.722034	-0.555243	-0.493643	-0.468139	-0.53152	-0.335764	-0.503491	-0.634043	-0.671568	-0.554713	-0.569459	-0.640783
Estriol 17-sulfate	0.856495	-0.570589	-0.635844	-0.391264	0.764365	-0.688962	-0.676412	0.24443	0.626248	0.336014	0.428777	0.544943	-0.560387	0.928589	0.766265	0.71295	0.757383	0.984149	0.910723	0.72602	-0.54704	0.952378	0.247785	-0.535551	0.398906	0.831893	0.755343	-0.528011	-0.593814	0.445007	0.88127	0.958089	0.391282	0.900559	0.94542	0.689095	0.728894	-0.511346	0.2774	0.72368	0.508184	0.41145	0.970519	0.289639	0.39873	0.577493	0.179573	0.331717	0.668564
5-Methoxysalicylic acid	0.903486	-0.664113	-0.744114	-0.336112	0.871198	-0.782742	-0.722514	0.424628	0.747818	0.492063	0.583783	0.63801	-0.543503	0.938985	0.799389	0.790306	0.853929	0.913256	0.92915	0.815012	-0.557848	0.918028	0.408685	-0.643273	0.591832	0.824319	0.887157	-0.540335	-0.737127	0.609674	0.872401	0.962048	0.451011	0.919541	0.911757	0.803412	0.765097	-0.564206	0.48557	0.743705	0.546009	0.528515	0.880222	0.483426	0.487515	0.725956	0.366757	0.512663	0.787381
beta-Nicotinamide mononucleotide	0.60186	-0.711866	-0.781459	-0.561693	0.552557	-0.704644	-0.761358	0.845134	0.573886	0.871851	0.808164	0.917197	-0.720755	0.494105	0.695046	0.663357	0.584749	0.228411	0.44448	0.644632	-0.715234	0.386217	0.666348	-0.625752	0.839526	0.506403	0.502792	-0.660789	-0.843408	0.67207	0.38217	0.31199	0.817559	0.506026	0.360488	0.555217	0.603767	-0.54816	0.555394	0.658365	0.760418	0.710921	0.0988285	0.472725	0.844024	0.724779	0.751839	0.546767	0.737787
Quinaldic acid	0.912886	-0.574447	-0.73198	-0.416924	0.829112	-0.725901	-0.787514	0.400391	0.728445	0.472256	0.551434	0.638996	-0.61498	0.90729	0.827139	0.7125	0.788832	0.914389	0.903746	0.753982	-0.573994	0.924123	0.413775	-0.54257	0.581815	0.873813	0.83043	-0.57124	-0.674344	0.630189	0.943804	0.983727	0.442459	0.933163	0.939146	0.763699	0.702293	-0.557672	0.420567	0.772894	0.595496	0.569878	0.887299	0.426039	0.472367	0.684061	0.35714	0.452239	0.771248
L-Alanyl-L-proline	-0.569146	0.233621	0.47125	0.916334	-0.543241	0.513268	0.73093	-0.511733	-0.462067	-0.549112	-0.546951	-0.516358	0.863102	-0.508202	-0.615655	-0.536854	-0.508333	-0.385758	-0.530231	-0.564483	0.752559	-0.458068	-0.423228	0.340839	-0.446033	-0.465565	-0.388348	0.832355	0.415074	-0.414661	-0.492488	-0.401862	-0.455894	-0.425319	-0.402835	-0.499423	-0.485753	0.659032	-0.438261	-0.507511	-0.492135	-0.436621	-0.322709	-0.367784	-0.615006	-0.587188	-0.450451	-0.442997	-0.587836
Erucic acid	-0.670104	0.553369	0.794454	0.363153	-0.601921	0.551691	0.836505	-0.63808	-0.643616	-0.679372	-0.678674	-0.737712	0.597072	-0.570324	-0.666237	-0.536293	-0.568557	-0.421916	-0.538915	-0.552496	0.512587	-0.507942	-0.612967	0.318947	-0.786431	-0.581096	-0.587172	0.469758	0.655254	-0.702115	-0.586515	-0.571887	-0.551645	-0.623589	-0.542783	-0.60384	-0.477195	0.367367	-0.518254	-0.599931	-0.585794	-0.703859	-0.336578	-0.506104	-0.55754	-0.644023	-0.604111	-0.518538	-0.645274
13,14-Dihydro-15-keto Prostaglandin E2	0.782021	-0.755911	-0.878147	-0.483469	0.695839	-0.812439	-0.820621	0.804989	0.703009	0.832801	0.814906	0.952905	-0.652187	0.70396	0.860668	0.737096	0.694466	0.503731	0.654337	0.740051	-0.694037	0.637942	0.685475	-0.600777	0.860599	0.736652	0.673447	-0.689139	-0.834739	0.767924	0.657373	0.583168	0.869035	0.760315	0.629883	0.689522	0.735195	-0.557077	0.518657	0.826019	0.849043	0.782908	0.390184	0.453961	0.819819	0.781053	0.71323	0.550994	0.85818
3-Oxo-7alpha,12alpha-hydroxy-5beta-cholanoic acid	0.661909	-0.67094	-0.766747	-0.586363	0.764501	-0.72262	-0.814433	0.811615	0.677162	0.827294	0.84338	0.768865	-0.739228	0.62051	0.645746	0.787194	0.80767	0.337856	0.593706	0.778693	-0.697088	0.456411	0.642056	-0.579805	0.852307	0.43824	0.686668	-0.659568	-0.861252	0.644752	0.393353	0.449277	0.602799	0.501491	0.388177	0.747247	0.593702	-0.532353	0.837041	0.550603	0.504728	0.563518	0.225816	0.741051	0.730297	0.863848	0.717532	0.769757	0.77864
2-Hydroxyphenylalanine	0.793375	-0.703242	-0.875248	-0.557563	0.906833	-0.852701	-0.86048	0.898226	0.944069	0.890933	0.955951	0.779824	-0.716219	0.738835	0.711528	0.873504	0.793222	0.455794	0.781323	0.867372	-0.734592	0.532113	0.870131	-0.709813	0.914081	0.505627	0.901926	-0.742559	-0.881999	0.89644	0.559598	0.627811	0.592527	0.637637	0.507904	0.908965	0.72309	-0.745361	0.908657	0.542693	0.505193	0.850626	0.354425	0.909078	0.73663	0.954258	0.889839	0.926641	0.864204
Deoxyguanosine	-0.84572	0.609311	0.78242	0.829971	-0.70381	0.778656	0.923639	-0.616003	-0.578284	-0.76107	-0.673165	-0.800311	0.933704	-0.726533	-0.870952	-0.670102	-0.756694	-0.611578	-0.702093	-0.699745	0.870435	-0.71916	-0.440913	0.59393	-0.697804	-0.772156	-0.575211	0.872597	0.723867	-0.561791	-0.734007	-0.654444	-0.595139	-0.742276	-0.711536	-0.58837	-0.768253	0.735276	-0.463614	-0.815951	-0.806729	-0.595277	-0.532093	-0.385861	-0.855737	-0.746075	-0.506114	-0.44377	-0.792768
Scopoletin	0.528274	-0.542115	-0.649373	-0.445866	0.792133	-0.631658	-0.62609	0.781635	0.856664	0.685991	0.833029	0.487177	-0.53126	0.51651	0.407621	0.722198	0.624404	0.218915	0.599833	0.707717	-0.56657	0.26039	0.82284	-0.539201	0.743951	0.174045	0.798676	-0.571394	-0.667296	0.786214	0.290132	0.426451	0.335588	0.339122	0.210516	0.846767	0.423668	-0.569468	0.962289	0.194714	0.124492	0.668418	0.14232	0.995785	0.448596	0.827757	0.825294	0.980405	0.651607
4-Aminoindole	0.826857	-0.466521	-0.546783	-0.390695	0.689462	-0.615676	-0.601224	0.135646	0.504499	0.235409	0.305696	0.479342	-0.521801	0.867962	0.772222	0.590457	0.70423	0.983119	0.846132	0.642005	-0.506901	0.966345	0.119942	-0.486807	0.305743	0.887067	0.665255	-0.51171	-0.473022	0.364674	0.932126	0.950588	0.345048	0.904446	0.966618	0.588282	0.664189	-0.495398	0.14882	0.767744	0.55462	0.309498	0.987994	0.136182	0.356597	0.49167	0.0597127	0.192406	0.636704
2-(Formylamino)Benzoic Acid	0.85474	-0.496225	-0.578952	-0.403563	0.697458	-0.658157	-0.630753	0.170635	0.528132	0.289348	0.335327	0.518366	-0.54591	0.877475	0.793721	0.606703	0.711456	0.982801	0.858369	0.652217	-0.533105	0.970122	0.148963	-0.526972	0.342262	0.904312	0.677769	-0.536921	-0.520712	0.395084	0.943485	0.955823	0.363076	0.923186	0.981225	0.587035	0.713383	-0.535159	0.156411	0.788466	0.599428	0.363642	0.98288	0.149593	0.413464	0.51217	0.0974955	0.199139	0.657406
L-Cycloserine	-0.680691	0.621074	0.634793	0.785394	-0.695387	0.787852	0.585625	-0.616551	-0.620662	-0.644154	-0.657517	-0.609171	0.746837	-0.619717	-0.70826	-0.67597	-0.626178	-0.464482	-0.669777	-0.705059	0.877669	-0.547467	-0.503007	0.82811	-0.522941	-0.549449	-0.61485	0.912625	0.567219	-0.580042	-0.555372	-0.502955	-0.52801	-0.573762	-0.497627	-0.624967	-0.719178	0.914576	-0.496225	-0.591936	-0.589135	-0.560598	-0.403708	-0.46869	-0.742841	-0.724484	-0.563109	-0.570341	-0.737821
Linustatin	0.407162	-0.525469	-0.636692	-0.431192	0.636872	-0.588819	-0.573627	0.87886	0.673039	0.821902	0.848052	0.562096	-0.5063	0.329808	0.371031	0.627006	0.571111	-0.0441998	0.369921	0.620182	-0.553084	0.0741265	0.775952	-0.546004	0.814164	0.076425	0.604422	-0.557004	-0.676808	0.692676	0.0833996	0.14629	0.436857	0.189479	0.0163223	0.662031	0.417317	-0.552538	0.945749	0.209562	0.2487	0.605686	-0.155536	0.897013	0.628272	0.801653	0.866324	0.903222	0.621899
Mycophenolic acid	-0.577747	0.326436	0.529763	0.6816	-0.624294	0.649455	0.54236	-0.641431	-0.576117	-0.652715	-0.652692	-0.527219	0.630634	-0.524336	-0.611392	-0.631219	-0.541969	-0.329405	-0.573874	-0.676238	0.691208	-0.412962	-0.544842	0.661839	-0.511002	-0.420008	-0.55043	0.807419	0.464342	-0.53815	-0.434321	-0.359786	-0.517488	-0.450084	-0.357194	-0.571361	-0.662759	0.88154	-0.546336	-0.4887	-0.507219	-0.540097	-0.256074	-0.482566	-0.707561	-0.685929	-0.599629	-0.586254	-0.676124
Adenine	0.810906	-0.635694	-0.689162	-0.55637	0.725646	-0.778303	-0.706292	0.605284	0.626626	0.600719	0.648335	0.842303	-0.67875	0.771994	0.883696	0.743571	0.73016	0.686711	0.736641	0.783978	-0.684191	0.79742	0.500235	-0.691322	0.656219	0.864975	0.704466	-0.693537	-0.790132	0.65872	0.810793	0.729086	0.790876	0.837612	0.759956	0.704503	0.673737	-0.60206	0.39748	0.892529	0.832801	0.595074	0.617094	0.312759	0.670139	0.715618	0.508869	0.422618	0.877957
SL 17:0;O/15:0;O	0.693407	-0.660866	-0.764318	-0.452205	0.808347	-0.755207	-0.740475	0.756748	0.83121	0.721519	0.851642	0.746914	-0.616254	0.797837	0.649417	0.95036	0.735457	0.550262	0.787423	0.892984	-0.625069	0.575102	0.733722	-0.640446	0.71185	0.453667	0.810772	-0.610334	-0.818407	0.679623	0.44797	0.564024	0.70808	0.603144	0.499139	0.859866	0.730118	-0.595706	0.722417	0.511267	0.41423	0.680054	0.442974	0.709288	0.611977	0.813024	0.706973	0.78174	0.74798
2-[2-oxo-2-(2-pyridylamino)ethoxy]acetic acid	-0.719097	0.742852	0.694663	0.77693	-0.674294	0.835271	0.628005	-0.624802	-0.605803	-0.681367	-0.663042	-0.708783	0.786809	-0.642368	-0.75848	-0.686206	-0.63939	-0.499019	-0.669654	-0.698763	0.916482	-0.592675	-0.484635	0.88115	-0.563343	-0.622445	-0.600595	0.904715	0.66434	-0.588374	-0.588451	-0.529541	-0.595079	-0.631883	-0.557603	-0.597003	-0.760183	0.884061	-0.430563	-0.673085	-0.694962	-0.597682	-0.43177	-0.406534	-0.80002	-0.714922	-0.555088	-0.504073	-0.755423
13,14-dihydro-15-keto Prostaglandin E1	-0.624608	0.695661	0.708767	0.704369	-0.67421	0.810386	0.598407	-0.788485	-0.655642	-0.800762	-0.787001	-0.711782	0.708881	-0.548295	-0.669024	-0.716092	-0.615528	-0.292628	-0.583273	-0.722253	0.854284	-0.408524	-0.641231	0.867287	-0.670258	-0.440772	-0.612683	0.86925	0.679664	-0.657176	-0.400672	-0.356442	-0.638879	-0.488153	-0.35561	-0.632134	-0.728718	0.890423	-0.615809	-0.548735	-0.608797	-0.657843	-0.196618	-0.574163	-0.839101	-0.78441	-0.731205	-0.673363	-0.755606
2-mercapto-4,6-dimethylnicotinonitrile	0.589778	-0.596947	-0.687549	-0.490344	0.743985	-0.677593	-0.656924	0.787975	0.89583	0.635454	0.853641	0.702386	-0.587354	0.688207	0.581597	0.877391	0.532646	0.440385	0.726124	0.818404	-0.622499	0.457417	0.89036	-0.587846	0.654767	0.377641	0.785473	-0.626179	-0.708436	0.810399	0.430113	0.504902	0.747305	0.520799	0.386195	0.88517	0.546419	-0.582973	0.6767	0.407165	0.347394	0.807722	0.342202	0.725385	0.475263	0.748967	0.810348	0.818041	0.706051
Creatine	-0.500806	0.351345	0.637937	0.275626	-0.485622	0.306965	0.697202	-0.417834	-0.475342	-0.45298	-0.496824	-0.486868	0.477538	-0.485866	-0.489349	-0.416347	-0.471498	-0.382836	-0.442291	-0.440349	0.364681	-0.418609	-0.410132	0.116366	-0.553924	-0.399719	-0.439705	0.319359	0.364726	-0.451179	-0.42622	-0.463277	-0.358697	-0.460882	-0.425637	-0.490657	-0.325234	0.242067	-0.426235	-0.405683	-0.314767	-0.434888	-0.317146	-0.408912	-0.332589	-0.480103	-0.375416	-0.429024	-0.426808
(±)13-HpODE	-0.734555	0.795604	0.74439	0.612689	-0.717139	0.841989	0.573999	-0.61915	-0.661761	-0.66283	-0.672547	-0.686956	0.665398	-0.672082	-0.749723	-0.695371	-0.658502	-0.530645	-0.703782	-0.720096	0.845825	-0.61221	-0.508328	0.943656	-0.584074	-0.626253	-0.686762	0.820916	0.652434	-0.641879	-0.608402	-0.583556	-0.566518	-0.676403	-0.58912	-0.643843	-0.776983	0.891548	-0.45859	-0.657396	-0.65342	-0.622463	-0.468722	-0.455979	-0.74598	-0.72991	-0.565088	-0.550505	-0.761332
Metronidazole-OH	0.542284	-0.562856	-0.722598	-0.390762	0.42576	-0.623875	-0.618188	0.797626	0.472739	0.840136	0.713757	0.863606	-0.536181	0.369514	0.67909	0.493966	0.444054	0.13439	0.323707	0.525273	-0.575494	0.316833	0.618602	-0.621172	0.791489	0.526314	0.409676	-0.574756	-0.689823	0.660955	0.390015	0.230303	0.806264	0.496223	0.331173	0.402376	0.59053	-0.596542	0.40762	0.680985	0.851692	0.723137	0.0128693	0.313368	0.849808	0.620183	0.71793	0.407247	0.6914
4-Methylhippuric acid	0.887477	-0.551575	-0.640131	-0.452252	0.732491	-0.706874	-0.698316	0.236043	0.556171	0.367119	0.40018	0.582304	-0.603242	0.912411	0.832177	0.663065	0.765965	0.986133	0.882207	0.698049	-0.587134	0.983902	0.185749	-0.541752	0.406208	0.91295	0.696056	-0.586212	-0.581107	0.413375	0.934611	0.951956	0.419852	0.937188	0.986737	0.618808	0.76816	-0.552699	0.21159	0.820381	0.635671	0.392253	0.971713	0.191483	0.489219	0.56813	0.145656	0.245806	0.697533
Chlorogenic Acid Methyl Ester	-0.620051	0.40546	0.627542	0.776193	-0.621447	0.672257	0.663401	-0.709581	-0.591098	-0.740091	-0.710604	-0.635897	0.756487	-0.526782	-0.679004	-0.629326	-0.550116	-0.317763	-0.562929	-0.672101	0.787698	-0.42433	-0.592765	0.665426	-0.599094	-0.472664	-0.527422	0.871516	0.51966	-0.593876	-0.467652	-0.366451	-0.590442	-0.481644	-0.382111	-0.568119	-0.670838	0.897946	-0.546879	-0.557607	-0.610247	-0.622551	-0.230037	-0.482577	-0.792721	-0.715725	-0.658367	-0.586547	-0.707659
O-7460	-0.650678	0.681048	0.645289	0.85841	-0.653866	0.791316	0.646871	-0.676433	-0.580651	-0.716252	-0.692952	-0.685075	0.842931	-0.560611	-0.689526	-0.673775	-0.629145	-0.371006	-0.593688	-0.680097	0.92787	-0.480178	-0.51514	0.818564	-0.59054	-0.511225	-0.552386	0.920706	0.676871	-0.571022	-0.47755	-0.422758	-0.564586	-0.509916	-0.426595	-0.588059	-0.67614	0.850603	-0.529096	-0.58996	-0.627635	-0.564845	-0.294828	-0.484212	-0.80501	-0.735249	-0.606715	-0.565797	-0.734084
6,6-dimethyl-4-piperidino-5,6-dihydro-2H-thiine-2-thione	0.932652	-0.636606	-0.788263	-0.473819	0.751098	-0.781555	-0.79265	0.479539	0.593402	0.597652	0.569426	0.807524	-0.666343	0.861663	0.957032	0.680589	0.807575	0.848233	0.808759	0.74961	-0.655909	0.937666	0.351579	-0.65907	0.651866	0.992528	0.71614	-0.656282	-0.724403	0.590833	0.950534	0.880081	0.648063	0.976185	0.949967	0.641233	0.801497	-0.640264	0.317722	0.976423	0.884573	0.558223	0.794426	0.240204	0.703451	0.692491	0.365403	0.321162	0.851793
D-Tagatose	0.835678	-0.511311	-0.577202	-0.442457	0.691179	-0.650554	-0.59902	0.218208	0.499258	0.292029	0.351844	0.562238	-0.556571	0.836472	0.835681	0.584123	0.70977	0.929293	0.810578	0.658766	-0.567902	0.957784	0.166389	-0.566905	0.369522	0.939925	0.66185	-0.576677	-0.505908	0.430972	0.957749	0.920859	0.452876	0.922788	0.952323	0.594682	0.653601	-0.550254	0.159761	0.851045	0.67369	0.350273	0.924345	0.118894	0.432522	0.532327	0.129782	0.202523	0.712191
2-(Dimethylamino)Guanosine	0.885613	-0.621306	-0.726341	-0.461086	0.725428	-0.734339	-0.736646	0.391652	0.668567	0.459977	0.525675	0.725478	-0.644339	0.898531	0.873835	0.716327	0.678857	0.924633	0.876746	0.738706	-0.637242	0.937598	0.39664	-0.639311	0.501825	0.921411	0.734185	-0.617385	-0.656166	0.593504	0.934092	0.91857	0.614392	0.951947	0.950061	0.67929	0.75982	-0.624373	0.220874	0.846537	0.727592	0.613738	0.886819	0.233464	0.535225	0.599828	0.334681	0.314693	0.748012
N1-(2-pyridyl)-2-(3,5-difluorophenyl)acetamide	-0.60472	0.704348	0.679318	0.582698	-0.641655	0.74669	0.562308	-0.723792	-0.627096	-0.740245	-0.72715	-0.693183	0.676266	-0.504629	-0.610946	-0.664392	-0.591235	-0.284059	-0.538773	-0.679507	0.771769	-0.393004	-0.594207	0.932487	-0.665132	-0.443274	-0.623891	0.721814	0.739549	-0.661887	-0.403923	-0.389946	-0.5494	-0.485173	-0.364602	-0.599254	-0.636705	0.840052	-0.588887	-0.520672	-0.581008	-0.63929	-0.20232	-0.565816	-0.743618	-0.731819	-0.687765	-0.620179	-0.710528
Benzamidine	-0.635143	0.35775	0.550648	0.887279	-0.629127	0.632194	0.676199	-0.576251	-0.539308	-0.613493	-0.613019	-0.558429	0.838397	-0.568694	-0.679042	-0.614534	-0.57287	-0.425502	-0.607341	-0.660404	0.824495	-0.506631	-0.46858	0.606287	-0.482642	-0.513956	-0.50232	0.900156	0.463978	-0.494801	-0.533496	-0.446809	-0.498687	-0.499876	-0.450412	-0.563229	-0.61987	0.864247	-0.482851	-0.560851	-0.554667	-0.500068	-0.360854	-0.419473	-0.703449	-0.669417	-0.517098	-0.51703	-0.674259
1-phenyl-5-(2-thienyl)-1H-1,2,4-triazol-3-ol	-0.61275	0.417724	0.745769	0.516126	-0.551489	0.473912	0.811114	-0.600772	-0.510379	-0.67393	-0.636654	-0.660142	0.673062	-0.523424	-0.66061	-0.498649	-0.562099	-0.362412	-0.481197	-0.545616	0.584348	-0.461736	-0.494941	0.315256	-0.686358	-0.514128	-0.458621	0.578251	0.474987	-0.537831	-0.493935	-0.441147	-0.531706	-0.530262	-0.461286	-0.510586	-0.507094	0.509842	-0.491318	-0.580309	-0.567692	-0.551731	-0.269875	-0.421894	-0.630245	-0.621688	-0.522941	-0.481234	-0.594534
2-[6-(1H-benzo[d]imidazol-2-yl)-2-pyridyl]-1H-benzo[d]imidazole	0.82499	-0.581776	-0.724264	-0.438213	0.913196	-0.743595	-0.759834	0.555318	0.898343	0.534233	0.706837	0.578413	-0.592003	0.878562	0.691821	0.832942	0.775036	0.771718	0.923105	0.833649	-0.58493	0.755425	0.641135	-0.553637	0.633511	0.628196	0.935082	-0.598599	-0.702276	0.742737	0.754822	0.877693	0.422404	0.770423	0.7324	0.921305	0.651292	-0.5867	0.679231	0.542218	0.353001	0.659311	0.728878	0.725709	0.416891	0.787902	0.563399	0.740999	0.763854
4',7-Dihydroxyflavanone	-0.363676	0.258756	0.549987	0.115754	-0.339417	0.171702	0.59064	-0.358437	-0.350412	-0.397681	-0.410785	-0.418613	0.341458	-0.341118	-0.361606	-0.293628	-0.352138	-0.237602	-0.28063	-0.313481	0.210191	-0.276517	-0.342312	0.0144915	-0.50366	-0.280707	-0.310429	0.150465	0.293413	-0.358616	-0.27983	-0.314538	-0.303776	-0.334581	-0.295078	-0.352774	-0.215507	0.106852	-0.353004	-0.306205	-0.249382	-0.359207	-0.170885	-0.328071	-0.258398	-0.362353	-0.318256	-0.333078	-0.300768
2-[(butylamino)(imino)methyl]-1-oxohydrazinium-1-olate	0.4613	-0.57788	-0.708358	-0.474075	0.641957	-0.644593	-0.643353	0.959595	0.73871	0.886474	0.918174	0.696537	-0.568153	0.381953	0.463711	0.686202	0.54451	0.00136569	0.414484	0.667053	-0.610623	0.127837	0.880791	-0.591279	0.868678	0.167072	0.627231	-0.614055	-0.746112	0.7888	0.156024	0.180289	0.610103	0.270252	0.0783019	0.697603	0.476222	-0.598282	0.895493	0.307962	0.383518	0.751446	-0.125422	0.858852	0.699085	0.820622	0.951244	0.893085	0.683921
3-hydroxy-3-methylpentanedioic acid	0.785488	-0.433246	-0.492356	-0.352931	0.668938	-0.578881	-0.549032	0.0777399	0.496489	0.169726	0.261471	0.403635	-0.473833	0.852315	0.705936	0.573811	0.666318	0.981472	0.841404	0.613326	-0.462338	0.9388	0.0934773	-0.452113	0.2387	0.827585	0.654916	-0.465748	-0.428507	0.325402	0.89286	0.939898	0.273418	0.862461	0.93782	0.576394	0.630619	-0.459068	0.130207	0.689342	0.459431	0.272704	0.996429	0.139408	0.279473	0.448514	0.0177656	0.184255	0.577536
Tazobactam sodium	0.83153	-0.546583	-0.663198	-0.469371	0.616351	-0.719794	-0.67427	0.428073	0.466431	0.527127	0.481068	0.781549	-0.599988	0.762692	0.916803	0.598654	0.686284	0.767373	0.699362	0.663903	-0.605957	0.870982	0.283448	-0.597894	0.547835	0.964574	0.576086	-0.635212	-0.6447	0.49863	0.885961	0.755476	0.707468	0.904362	0.873354	0.51984	0.74525	-0.578947	0.169153	0.974083	0.924096	0.491256	0.71455	0.0696929	0.688903	0.583377	0.301983	0.182458	0.794946
Uridine monophosphate (UMP)	-0.596319	0.290313	0.543972	0.84546	-0.602729	0.578301	0.678484	-0.594251	-0.530325	-0.619792	-0.621079	-0.541653	0.795543	-0.531894	-0.65027	-0.586292	-0.540555	-0.370815	-0.565411	-0.635323	0.766617	-0.455367	-0.496335	0.510884	-0.498162	-0.467636	-0.474366	0.861037	0.416132	-0.494914	-0.490802	-0.397616	-0.505678	-0.458551	-0.399103	-0.551169	-0.579953	0.813349	-0.503103	-0.525808	-0.523483	-0.503006	-0.299276	-0.431776	-0.682725	-0.657628	-0.53765	-0.532392	-0.649245
3-(3-nitrophenyl)-1H-pyrazole	-0.659623	0.733724	0.648392	0.790609	-0.673211	0.803697	0.576559	-0.609123	-0.611731	-0.634856	-0.650591	-0.626374	0.762527	-0.596804	-0.682978	-0.66355	-0.612176	-0.441982	-0.644366	-0.670424	0.913975	-0.524404	-0.492194	0.847742	-0.524582	-0.527131	-0.59528	0.901973	0.609602	-0.57826	-0.521866	-0.489109	-0.516739	-0.552409	-0.477395	-0.61154	-0.686054	0.855952	-0.47687	-0.570131	-0.575427	-0.558777	-0.382525	-0.469532	-0.728452	-0.707563	-0.556891	-0.558558	-0.713375
4-(3,4-dimethoxyphenyl)-3-methyl-1H-pyrazol-5-amine	-0.642063	0.666553	0.662978	0.763017	-0.65701	0.784181	0.587851	-0.676737	-0.610131	-0.706202	-0.700969	-0.664731	0.755141	-0.580695	-0.682769	-0.693726	-0.601052	-0.386274	-0.617631	-0.704767	0.882499	-0.479832	-0.540888	0.872582	-0.563855	-0.493317	-0.583309	0.888114	0.621672	-0.584182	-0.463821	-0.417199	-0.588048	-0.523304	-0.427745	-0.599386	-0.726297	0.914008	-0.509797	-0.569898	-0.604685	-0.593717	-0.308014	-0.478908	-0.790466	-0.725201	-0.617308	-0.581816	-0.72058
4-decyl-3-hydroxy-5-oxooxolane-2,3-dicarboxylic acid	-0.664279	0.92215	0.756188	0.450259	-0.660481	0.820318	0.504663	-0.590273	-0.633065	-0.633607	-0.639668	-0.662428	0.540773	-0.600616	-0.657926	-0.628395	-0.620317	-0.453034	-0.6224	-0.626281	0.769759	-0.531213	-0.482792	0.897099	-0.599626	-0.544877	-0.657009	0.688129	0.672558	-0.629223	-0.514409	-0.53423	-0.500313	-0.619361	-0.524561	-0.599154	-0.703712	0.718884	-0.445631	-0.576629	-0.577759	-0.597105	-0.393957	-0.471314	-0.675117	-0.680821	-0.543169	-0.534845	-0.687288
Gibberellin A4	-0.607531	0.56946	0.600994	0.832569	-0.643052	0.729699	0.605567	-0.674163	-0.599778	-0.685661	-0.692969	-0.627853	0.808469	-0.540137	-0.641535	-0.67743	-0.572943	-0.342396	-0.58898	-0.691077	0.878138	-0.43388	-0.554619	0.816761	-0.545785	-0.447035	-0.557582	0.894036	0.606869	-0.575802	-0.437068	-0.387421	-0.550207	-0.462912	-0.374295	-0.598412	-0.649164	0.903816	-0.542552	-0.518742	-0.554145	-0.577713	-0.266889	-0.507882	-0.75129	-0.715593	-0.62779	-0.597983	-0.699001
Uridine 5'-Diphospho-N-Acetylgalactosamine	-0.545258	0.206946	0.448671	0.76565	-0.561488	0.558514	0.564224	-0.555405	-0.492244	-0.568542	-0.567998	-0.476185	0.683081	-0.487936	-0.597728	-0.555014	-0.491348	-0.335986	-0.531551	-0.607483	0.679789	-0.41602	-0.465944	0.508999	-0.433638	-0.431198	-0.454039	0.810219	0.376125	-0.457645	-0.455589	-0.351605	-0.478473	-0.420936	-0.35777	-0.509575	-0.570171	0.803042	-0.464692	-0.487098	-0.494033	-0.46287	-0.272929	-0.38871	-0.646114	-0.612378	-0.507827	-0.492561	-0.623152
4-methoxy-6-[2-(4-methoxyphenyl)ethyl]-2H-pyran-2-one	-0.613461	0.352108	0.488048	0.93892	-0.581643	0.636104	0.672877	-0.525941	-0.479814	-0.580086	-0.556277	-0.535814	0.851519	-0.538032	-0.656767	-0.569581	-0.552939	-0.41588	-0.573926	-0.595677	0.829412	-0.497327	-0.405139	0.50427	-0.442795	-0.510475	-0.432484	0.912528	0.467389	-0.431012	-0.524761	-0.427204	-0.4623	-0.4718	-0.442084	-0.50713	-0.590145	0.761844	-0.428351	-0.554952	-0.55537	-0.447148	-0.358568	-0.362416	-0.697006	-0.625843	-0.458138	-0.445842	-0.64475
5-(6-hydroxy-6-methyloctyl)-2,5-dihydrofuran-2-one	0.426414	-0.530025	-0.587233	-0.456292	0.673819	-0.638658	-0.543256	0.866818	0.825175	0.723912	0.862029	0.557087	-0.485037	0.421041	0.376131	0.717239	0.479683	0.0803733	0.500936	0.667081	-0.559903	0.142225	0.912526	-0.527172	0.72724	0.106601	0.696508	-0.59205	-0.6824	0.801953	0.176042	0.253463	0.516157	0.25105	0.0809585	0.780916	0.41172	-0.537524	0.876525	0.178549	0.195049	0.748418	-0.0173828	0.908439	0.506131	0.773498	0.91453	0.933133	0.634886
Traumatic acid	0.740544	-0.651969	-0.796545	-0.349533	0.735879	-0.75478	-0.736967	0.693029	0.675453	0.724859	0.761657	0.814313	-0.520007	0.799386	0.770856	0.841573	0.771979	0.601279	0.729346	0.822669	-0.55442	0.676016	0.572217	-0.532886	0.732485	0.631176	0.71045	-0.571678	-0.764767	0.587482	0.554819	0.581911	0.793433	0.719837	0.620079	0.728511	0.794203	-0.491223	0.558471	0.719482	0.63507	0.588274	0.490935	0.472746	0.706177	0.760402	0.574185	0.578908	0.784328
Sulfamethazine	0.427685	-0.386092	-0.506833	-0.379337	0.641007	-0.509924	-0.51823	0.660858	0.869701	0.491913	0.723303	0.420208	-0.430422	0.491336	0.329287	0.67335	0.341969	0.267679	0.597111	0.614004	-0.450642	0.237726	0.876484	-0.392745	0.531429	0.142526	0.713009	-0.482312	-0.517368	0.781461	0.300211	0.412263	0.406279	0.315857	0.204896	0.791703	0.333003	-0.480259	0.691316	0.104342	0.0555372	0.771033	0.206436	0.814393	0.248774	0.620777	0.773051	0.82893	0.509432
Kynurenic acid O-hexside	-0.563989	0.594861	0.635156	0.594599	-0.620431	0.765767	0.511336	-0.72661	-0.613295	-0.738597	-0.727688	-0.625055	0.558702	-0.531391	-0.608535	-0.685261	-0.560313	-0.283396	-0.561701	-0.677882	0.734064	-0.376817	-0.598804	0.730199	-0.588284	-0.378089	-0.564516	0.800137	0.574342	-0.574256	-0.342286	-0.302438	-0.616001	-0.446036	-0.31904	-0.584227	-0.740393	0.801352	-0.55856	-0.487214	-0.533638	-0.598517	-0.190221	-0.515944	-0.784701	-0.718408	-0.667747	-0.627825	-0.689071
N-cyclohexyl-6,7-dimethoxyquinazolin-4-amine	-0.596536	0.395975	0.50283	0.88255	-0.604625	0.630407	0.610579	-0.550231	-0.522571	-0.574729	-0.585974	-0.53694	0.836256	-0.536318	-0.628154	-0.614032	-0.542277	-0.399305	-0.584922	-0.647742	0.832965	-0.47259	-0.447361	0.692886	-0.437304	-0.473757	-0.494604	0.876463	0.496197	-0.477508	-0.488088	-0.420609	-0.467917	-0.459536	-0.412338	-0.546323	-0.587406	0.873924	-0.460925	-0.515129	-0.518094	-0.478327	-0.341768	-0.413977	-0.668147	-0.640656	-0.502443	-0.500976	-0.644711
(±)-Abscisic acid	0.404191	-0.498498	-0.636885	-0.301933	0.655732	-0.543554	-0.539541	0.86034	0.831829	0.703782	0.858378	0.545714	-0.400322	0.39217	0.355151	0.661414	0.444964	0.0543271	0.461269	0.636696	-0.458209	0.115963	0.936486	-0.487751	0.763364	0.0953646	0.708208	-0.467836	-0.620553	0.843212	0.174419	0.260473	0.5002	0.257092	0.0745517	0.77866	0.342194	-0.495168	0.881091	0.157915	0.16465	0.77239	-0.0451884	0.921159	0.430208	0.748422	0.921953	0.942036	0.599157
N-benzyl-N-isopropyl-N'-[4-(trifluoromethoxy)phenyl]urea	0.651726	-0.523484	-0.583059	-0.290455	0.551356	-0.60973	-0.574099	0.313976	0.472793	0.432337	0.451734	0.585268	-0.458314	0.789923	0.623867	0.729062	0.611235	0.745318	0.7188	0.67036	-0.457391	0.717888	0.237378	-0.484983	0.35351	0.5811	0.531284	-0.432884	-0.579141	0.258808	0.510759	0.589812	0.55353	0.670302	0.680037	0.502843	0.796843	-0.441233	0.198124	0.59456	0.477243	0.364364	0.681032	0.173725	0.515985	0.474042	0.204644	0.25525	0.515359
N-Acetyl-5-aminosalicylic acid	0.707172	-0.600273	-0.761205	-0.392105	0.889015	-0.736586	-0.732893	0.780854	0.952878	0.705975	0.868045	0.629508	-0.545522	0.728437	0.592611	0.846807	0.721775	0.482151	0.784728	0.834625	-0.566258	0.50874	0.848032	-0.59076	0.7903	0.420037	0.927475	-0.582373	-0.767908	0.860127	0.525518	0.6497	0.497848	0.590283	0.4737	0.942101	0.592083	-0.603118	0.882808	0.409666	0.301635	0.772865	0.402705	0.917708	0.497089	0.869396	0.808014	0.929323	0.77185
Oxoamide	0.82571	-0.56063	-0.661998	-0.335259	0.833221	-0.683165	-0.672303	0.360042	0.77414	0.371487	0.539849	0.53206	-0.50924	0.915849	0.709875	0.769481	0.736738	0.910045	0.930551	0.777171	-0.508139	0.86855	0.442812	-0.534659	0.47624	0.730223	0.86512	-0.501854	-0.612255	0.597632	0.830879	0.944682	0.402928	0.849785	0.854804	0.81941	0.662414	-0.517711	0.443207	0.614033	0.390319	0.531369	0.888663	0.489053	0.32979	0.64932	0.344456	0.523263	0.693123
Maltol	0.526623	-0.680514	-0.728101	-0.50386	0.486795	-0.632991	-0.726859	0.794832	0.523043	0.829296	0.757724	0.852124	-0.676232	0.421348	0.595584	0.602234	0.529192	0.157801	0.370934	0.566333	-0.647525	0.302124	0.625894	-0.541185	0.804094	0.410345	0.440378	-0.571091	-0.818102	0.613322	0.289436	0.247402	0.726858	0.417343	0.283341	0.494795	0.525604	-0.444763	0.542494	0.558483	0.664911	0.660863	0.032718	0.473521	0.774621	0.662917	0.711804	0.517944	0.646663
acetoacetate	0.438789	-0.627218	-0.674511	-0.488641	0.396483	-0.578383	-0.649483	0.810224	0.473114	0.819788	0.736293	0.829977	-0.626973	0.307981	0.543195	0.521067	0.416249	0.0307981	0.266061	0.490191	-0.619717	0.191538	0.647401	-0.521342	0.777813	0.343753	0.357071	-0.55677	-0.750857	0.6151	0.214275	0.130898	0.744794	0.332752	0.177536	0.421652	0.456179	-0.440415	0.49457	0.510472	0.668431	0.676353	-0.0969618	0.427105	0.7674	0.608016	0.74095	0.48388	0.60181
L-Hydroxyproline	-0.611997	0.434604	0.5415	0.889888	-0.622868	0.691982	0.644885	-0.602242	-0.551707	-0.627744	-0.626368	-0.557719	0.790684	-0.549165	-0.657962	-0.612176	-0.565807	-0.385908	-0.593526	-0.630024	0.838509	-0.471495	-0.492704	0.549494	-0.494192	-0.477017	-0.491573	0.928408	0.484082	-0.503696	-0.495119	-0.411299	-0.508453	-0.471095	-0.410552	-0.567026	-0.623837	0.77994	-0.495562	-0.534541	-0.538039	-0.508059	-0.319799	-0.442088	-0.718574	-0.678387	-0.54245	-0.538688	-0.679257
Acetylcarnitine	-0.538208	0.278862	0.412291	0.920665	-0.543509	0.559232	0.597874	-0.495064	-0.460388	-0.516442	-0.525526	-0.468281	0.830781	-0.483641	-0.574827	-0.554517	-0.484536	-0.361427	-0.533677	-0.581761	0.791025	-0.427028	-0.40353	0.538116	-0.371746	-0.423564	-0.410826	0.863349	0.419877	-0.405041	-0.44987	-0.368858	-0.420693	-0.391415	-0.361513	-0.491705	-0.515546	0.786764	-0.421805	-0.461941	-0.46254	-0.416018	-0.309664	-0.368285	-0.615552	-0.580351	-0.448742	-0.45046	-0.583935
Deoxycytidine	-0.589355	0.781858	0.683659	0.42629	-0.621715	0.769186	0.489254	-0.671278	-0.609803	-0.709571	-0.6907	-0.673013	0.546632	-0.528611	-0.57286	-0.676386	-0.596739	-0.317205	-0.547311	-0.664718	0.695056	-0.404537	-0.537669	0.939194	-0.632403	-0.420074	-0.630226	0.625473	0.755427	-0.605717	-0.360253	-0.38966	-0.529426	-0.496192	-0.380909	-0.573118	-0.693149	0.759912	-0.539883	-0.495982	-0.541311	-0.59974	-0.237446	-0.531558	-0.716874	-0.693972	-0.626363	-0.579979	-0.667582
L-Adrenaline	0.832986	-0.511679	-0.642549	-0.290277	0.821239	-0.668271	-0.658757	0.334776	0.731916	0.360373	0.508433	0.526883	-0.468422	0.913813	0.725827	0.744347	0.752904	0.922065	0.916368	0.767882	-0.457762	0.890801	0.395475	-0.504187	0.474312	0.76677	0.850765	-0.469762	-0.599012	0.566691	0.855659	0.951547	0.402508	0.871518	0.879782	0.79064	0.66877	-0.49275	0.419981	0.654239	0.426064	0.490143	0.902634	0.440743	0.335353	0.636883	0.304653	0.477563	0.702232
N,N-dimethyl-5-nitro-6-[3-(trifluoromethyl)phenoxy]pyrimidin-4-amine	0.818291	-0.474677	-0.54329	-0.373554	0.656659	-0.6125	-0.585072	0.134195	0.483842	0.231367	0.294346	0.506856	-0.508267	0.855614	0.78402	0.576711	0.674143	0.977694	0.826218	0.626558	-0.499173	0.967171	0.116017	-0.493691	0.29908	0.908403	0.639792	-0.500629	-0.47625	0.36395	0.936875	0.936135	0.390602	0.914102	0.971368	0.56142	0.663861	-0.483274	0.0961511	0.79531	0.599598	0.322701	0.980264	0.0819266	0.365879	0.466354	0.0549734	0.148302	0.634636
methyl 4-methyl-2-oxo-2H-pyran-6-carboxylate	0.500079	-0.655329	-0.727119	-0.480781	0.467868	-0.625733	-0.698379	0.836492	0.51895	0.85952	0.778993	0.859766	-0.641332	0.383406	0.588512	0.588739	0.501811	0.0966401	0.334582	0.560591	-0.630628	0.255037	0.660677	-0.552251	0.823205	0.384064	0.426413	-0.571785	-0.799023	0.633438	0.254697	0.19181	0.761268	0.389823	0.235511	0.481056	0.525292	-0.470353	0.555096	0.551039	0.682	0.683893	-0.0357074	0.476558	0.801624	0.668015	0.755004	0.533244	0.652415
Levodopa	0.79958	-0.539863	-0.652353	-0.369933	0.875107	-0.693223	-0.680429	0.40559	0.773477	0.42109	0.587008	0.496471	-0.518352	0.913158	0.666984	0.821963	0.809551	0.853735	0.9259	0.822055	-0.515868	0.81602	0.445196	-0.513012	0.502555	0.632071	0.875663	-0.526904	-0.624083	0.550621	0.728517	0.877802	0.368322	0.772853	0.771797	0.850829	0.682813	-0.520656	0.577496	0.548249	0.303071	0.460977	0.821559	0.592606	0.364044	0.712472	0.370276	0.622309	0.697885
2-(3,4-dimethoxyphenyl)ethanamine	-0.617958	0.697648	0.663381	0.511633	-0.649478	0.843545	0.588508	-0.816503	-0.664043	-0.829685	-0.788592	-0.767884	0.574157	-0.525041	-0.62688	-0.718793	-0.625888	-0.260659	-0.543351	-0.692597	0.683021	-0.386217	-0.676133	0.762009	-0.762463	-0.452116	-0.639623	0.703255	0.863827	-0.696795	-0.390868	-0.361953	-0.660333	-0.498377	-0.354501	-0.625206	-0.699902	0.659616	-0.641856	-0.559862	-0.640104	-0.696218	-0.161118	-0.592912	-0.816494	-0.775634	-0.765439	-0.641564	-0.778302
Acetylcholine	-0.674696	0.355605	0.576045	0.725216	-0.630297	0.618625	0.624177	-0.52752	-0.513661	-0.587646	-0.574296	-0.581376	0.753942	-0.611587	-0.718773	-0.619844	-0.597419	-0.503212	-0.630285	-0.694909	0.742341	-0.583481	-0.405107	0.738545	-0.472105	-0.602347	-0.544274	0.797456	0.477798	-0.482688	-0.595005	-0.50839	-0.520337	-0.590818	-0.542191	-0.541656	-0.679883	0.924972	-0.413514	-0.639967	-0.624804	-0.48329	-0.44264	-0.33766	-0.69698	-0.645222	-0.457926	-0.443928	-0.687975
D-glutamine	-0.644426	0.675092	0.648171	0.632862	-0.658047	0.73397	0.530653	-0.588397	-0.595707	-0.617851	-0.633224	-0.617193	0.68833	-0.584384	-0.653629	-0.657904	-0.601406	-0.435891	-0.62177	-0.688438	0.805736	-0.513564	-0.475566	0.938086	-0.526719	-0.520545	-0.622161	0.768477	0.615214	-0.576736	-0.503304	-0.488305	-0.50067	-0.558507	-0.477638	-0.593838	-0.675552	0.896925	-0.472841	-0.559487	-0.56378	-0.550733	-0.376071	-0.459273	-0.685046	-0.682758	-0.54344	-0.540225	-0.688597
4-chloro-N-[4-(morpholinosulfonyl)phenyl]benzamide	0.930891	-0.645044	-0.866796	-0.46206	0.878664	-0.775272	-0.883632	0.622888	0.770441	0.671533	0.728415	0.807979	-0.683303	0.894847	0.910249	0.787708	0.869734	0.797191	0.862954	0.846009	-0.644372	0.873824	0.558078	-0.60627	0.783598	0.874572	0.857955	-0.643357	-0.775376	0.737357	0.889311	0.892847	0.642286	0.924624	0.866262	0.827661	0.73801	-0.616761	0.583013	0.857661	0.720987	0.655073	0.727331	0.526024	0.642619	0.821928	0.542852	0.586985	0.891107
(R)-3-Hydroxy myristic acid	-0.666423	0.554621	0.737114	0.146302	-0.656107	0.585415	0.550834	-0.554254	-0.63196	-0.606486	-0.617489	-0.614244	0.414114	-0.602235	-0.617514	-0.59942	-0.608839	-0.47328	-0.600562	-0.66729	0.446642	-0.534194	-0.50142	0.811153	-0.649463	-0.55613	-0.717978	0.38879	0.620079	-0.647571	-0.550421	-0.585531	-0.445486	-0.649087	-0.558663	-0.599688	-0.630919	0.722857	-0.505053	-0.559188	-0.526784	-0.606261	-0.4105	-0.494825	-0.541504	-0.64489	-0.531947	-0.526968	-0.645202
Nicotine	0.814389	-0.532465	-0.621144	-0.210654	0.739545	-0.620993	-0.594219	0.226102	0.620141	0.281952	0.399134	0.510736	-0.409864	0.881379	0.730348	0.649999	0.713287	0.945707	0.861377	0.687324	-0.415856	0.91953	0.25996	-0.504817	0.406562	0.822699	0.772155	-0.398684	-0.541689	0.482917	0.88103	0.954771	0.378531	0.89973	0.925248	0.684305	0.647445	-0.439375	0.26722	0.703835	0.480251	0.409732	0.937877	0.281777	0.305132	0.543091	0.177434	0.324367	0.65042
Desthiobiotin	0.858575	-0.599912	-0.676557	-0.289966	0.776633	-0.685307	-0.681937	0.296437	0.667216	0.367484	0.462215	0.57314	-0.496484	0.89231	0.762457	0.676327	0.754745	0.932599	0.877412	0.702876	-0.489006	0.920141	0.317527	-0.516029	0.492004	0.840426	0.797285	-0.462154	-0.632429	0.543448	0.900013	0.972597	0.390344	0.913242	0.933761	0.714984	0.670907	-0.450704	0.333885	0.727333	0.52421	0.477021	0.917518	0.352244	0.376954	0.602734	0.249206	0.375415	0.696698
D-(-)-Fructose	0.86583	-0.593959	-0.666279	-0.392411	0.614071	-0.710459	-0.678078	0.270069	0.461465	0.445942	0.378372	0.674677	-0.577233	0.799077	0.855478	0.548754	0.689397	0.871995	0.749538	0.595096	-0.573888	0.918792	0.162537	-0.590039	0.468873	0.958251	0.589333	-0.552668	-0.625225	0.427348	0.919322	0.862077	0.479647	0.933776	0.961446	0.472843	0.774003	-0.548239	0.103433	0.89945	0.816169	0.449473	0.847676	0.0670228	0.603079	0.515769	0.168377	0.116632	0.692103
N-2-Hydroxycyclopentyladenosine	0.792189	-0.368873	-0.564797	-0.320184	0.683705	-0.569376	-0.614849	0.23255	0.546742	0.296014	0.396367	0.544773	-0.491532	0.89617	0.766117	0.6993	0.678714	0.953504	0.852852	0.738513	-0.433142	0.929796	0.232556	-0.496044	0.337202	0.828592	0.683226	-0.45816	-0.493099	0.384422	0.844803	0.87055	0.512187	0.874987	0.905378	0.631861	0.708249	-0.533875	0.192362	0.751144	0.547877	0.373618	0.92733	0.158702	0.378882	0.510284	0.151888	0.252148	0.641814
Indole-3-acetic acid	0.890993	-0.543821	-0.635688	-0.428953	0.738797	-0.718796	-0.706732	0.258472	0.5702	0.38716	0.41638	0.598516	-0.589235	0.91223	0.828259	0.676358	0.774911	0.976389	0.881145	0.706182	-0.561744	0.977374	0.209652	-0.528494	0.434826	0.91201	0.710943	-0.567006	-0.623475	0.432136	0.931824	0.951517	0.431383	0.937578	0.981965	0.629782	0.769097	-0.526042	0.236742	0.82196	0.642351	0.410603	0.959107	0.212993	0.495517	0.580808	0.17036	0.258508	0.712234
Pyridoxamine	0.820569	-0.478002	-0.550832	-0.422807	0.714204	-0.63921	-0.59477	0.166349	0.529736	0.252846	0.344713	0.487742	-0.537151	0.903894	0.770947	0.664764	0.723283	0.993361	0.880755	0.701204	-0.536762	0.966835	0.146441	-0.526603	0.290962	0.851186	0.684286	-0.548081	-0.481466	0.349856	0.888105	0.924977	0.394464	0.887757	0.943473	0.625486	0.712489	-0.540062	0.179696	0.748921	0.525234	0.305851	0.989005	0.163104	0.378555	0.518108	0.0824275	0.239326	0.645465
GPH	-0.584716	0.351162	0.472112	0.874534	-0.595668	0.632365	0.580154	-0.534168	-0.509731	-0.557512	-0.565364	-0.497901	0.784384	-0.528806	-0.622776	-0.591441	-0.529577	-0.394982	-0.581883	-0.62695	0.807252	-0.4672	-0.434438	0.624317	-0.410766	-0.465275	-0.477371	0.890274	0.439144	-0.456123	-0.488886	-0.406833	-0.45598	-0.451337	-0.404617	-0.532775	-0.597034	0.851003	-0.447068	-0.506656	-0.505461	-0.456837	-0.340757	-0.394763	-0.664674	-0.629664	-0.484599	-0.491009	-0.639752
11-keto Testosterone (CRM)	-0.638975	0.414106	0.572298	0.5085	-0.66679	0.696097	0.481823	-0.565833	-0.618471	-0.609566	-0.6113	-0.497779	0.521295	-0.595225	-0.617706	-0.643337	-0.575618	-0.444479	-0.651845	-0.693048	0.633247	-0.497506	-0.49595	0.795353	-0.487127	-0.479703	-0.646412	0.71854	0.48842	-0.554744	-0.508074	-0.479564	-0.435678	-0.54937	-0.47092	-0.586289	-0.746407	0.926012	-0.502174	-0.502509	-0.494842	-0.554026	-0.389177	-0.477776	-0.664497	-0.672718	-0.540791	-0.560422	-0.670925
4-oxododecanedioic acid	0.54449	-0.458481	-0.619425	-0.40398	0.815711	-0.592215	-0.603018	0.715992	0.753569	0.641526	0.783273	0.467017	-0.492935	0.580971	0.452827	0.758777	0.739297	0.299013	0.619292	0.775646	-0.505971	0.351808	0.674315	-0.518099	0.701012	0.22863	0.786717	-0.534631	-0.621488	0.641452	0.301579	0.438817	0.365616	0.37806	0.263997	0.835752	0.471232	-0.552846	0.955427	0.278913	0.142744	0.47795	0.219129	0.907321	0.456685	0.835043	0.694031	0.926821	0.676388
Monolaurin	0.73522	-0.740371	-0.859951	-0.573187	0.696543	-0.792069	-0.870934	0.864172	0.675809	0.930375	0.856537	0.918216	-0.76552	0.597841	0.759822	0.715759	0.73322	0.338952	0.564343	0.71655	-0.739385	0.491508	0.687626	-0.650699	0.934852	0.591657	0.644728	-0.697496	-0.923078	0.74756	0.512531	0.475381	0.718115	0.612499	0.483429	0.65672	0.679017	-0.601677	0.690159	0.705523	0.763507	0.746706	0.219423	0.610864	0.875497	0.835192	0.777856	0.643628	0.825936
2-Phenylglycine	0.81862	-0.474681	-0.547853	-0.418837	0.71232	-0.637208	-0.590471	0.163387	0.527568	0.249801	0.341688	0.484351	-0.532318	0.9025	0.769012	0.662604	0.721286	0.992918	0.879483	0.699476	-0.533	0.96595	0.143879	-0.525473	0.287664	0.850031	0.682984	-0.545384	-0.477775	0.3474	0.887129	0.923783	0.392462	0.886742	0.942662	0.623329	0.711903	-0.539295	0.177142	0.747417	0.523455	0.303256	0.989004	0.160476	0.37618	0.515562	0.0796333	0.236989	0.643448
Adrenosterone	-0.635596	0.71971	0.666563	0.739389	-0.671552	0.82515	0.588501	-0.71842	-0.64848	-0.74395	-0.735565	-0.678048	0.740884	-0.565924	-0.649151	-0.714539	-0.611252	-0.346914	-0.61188	-0.704941	0.876322	-0.440683	-0.588345	0.885369	-0.610084	-0.453208	-0.612931	0.871163	0.703367	-0.623629	-0.426967	-0.404148	-0.570138	-0.497707	-0.392858	-0.621743	-0.72274	0.876621	-0.56981	-0.531057	-0.578833	-0.631147	-0.266263	-0.552698	-0.798057	-0.752088	-0.671395	-0.630417	-0.72928
1-(4-bromophenyl)-2-phenylethan-1-one	0.765331	-0.608613	-0.591742	-0.433192	0.68389	-0.604156	-0.6589	0.264734	0.503977	0.335202	0.385201	0.53966	-0.60462	0.709509	0.703246	0.515244	0.726523	0.755183	0.692344	0.569253	-0.560641	0.799569	0.203906	-0.487523	0.489727	0.791788	0.649089	-0.486167	-0.619052	0.473936	0.826911	0.856678	0.287862	0.782639	0.807749	0.598162	0.465819	-0.372975	0.333918	0.704516	0.536519	0.337145	0.750141	0.311721	0.368239	0.563437	0.19826	0.30803	0.658242
Medroxyprogesterone	-0.620631	0.503182	0.579415	0.601008	-0.644545	0.716461	0.469922	-0.565298	-0.574516	-0.588882	-0.597149	-0.518376	0.552469	-0.570526	-0.651091	-0.604811	-0.569613	-0.423143	-0.618636	-0.653304	0.718314	-0.500056	-0.466132	0.751456	-0.47402	-0.50242	-0.58872	0.798875	0.446096	-0.537309	-0.514312	-0.453193	-0.484816	-0.543404	-0.458588	-0.570057	-0.70535	0.869455	-0.457745	-0.543881	-0.536458	-0.512216	-0.367774	-0.421608	-0.681062	-0.666099	-0.517573	-0.532762	-0.684981
17alpha-Hydroxyprogesterone	-0.653726	0.5234	0.609041	0.630691	-0.675322	0.740139	0.510608	-0.588409	-0.601132	-0.615179	-0.625197	-0.550678	0.595191	-0.602452	-0.681384	-0.637934	-0.601293	-0.45098	-0.649191	-0.687135	0.748331	-0.529656	-0.486069	0.779913	-0.501881	-0.530581	-0.617267	0.8235	0.482643	-0.560957	-0.542031	-0.483579	-0.506577	-0.571886	-0.487044	-0.599494	-0.728607	0.897537	-0.481521	-0.5717	-0.560435	-0.535654	-0.392489	-0.443371	-0.705066	-0.695694	-0.538058	-0.554212	-0.714286
(+/-)8(9)-DiHETE	-0.629573	0.511833	0.575198	0.673569	-0.658998	0.727437	0.513139	-0.562177	-0.585913	-0.577851	-0.601089	-0.517753	0.596059	-0.590427	-0.661661	-0.614553	-0.58316	-0.446006	-0.638902	-0.650267	0.752908	-0.518845	-0.471579	0.665939	-0.471029	-0.507915	-0.5815	0.842017	0.442836	-0.532057	-0.531857	-0.472779	-0.487566	-0.544329	-0.468882	-0.594163	-0.686118	0.812235	-0.467417	-0.544809	-0.51979	-0.503323	-0.391614	-0.433373	-0.669416	-0.674753	-0.510708	-0.544591	-0.690947
N-Acetyl-L-leucine	0.78553	-0.570124	-0.634039	-0.382442	0.846065	-0.694285	-0.643887	0.387669	0.817441	0.372425	0.568109	0.4871	-0.519975	0.88963	0.64928	0.791279	0.710435	0.856244	0.930679	0.780732	-0.540466	0.801114	0.497737	-0.55271	0.458108	0.635999	0.87959	-0.536833	-0.606705	0.618036	0.76178	0.90114	0.36287	0.777831	0.77625	0.851179	0.638935	-0.544402	0.504005	0.517431	0.297132	0.550521	0.83604	0.57477	0.306885	0.665623	0.395288	0.601224	0.672184
UDP-N-acetylglucosamine	-0.525594	0.206784	0.415661	0.783991	-0.537534	0.548795	0.534062	-0.51544	-0.461248	-0.53254	-0.529611	-0.442829	0.681427	-0.468498	-0.577205	-0.52718	-0.470188	-0.331618	-0.516333	-0.576624	0.688427	-0.406828	-0.42474	0.502031	-0.388881	-0.418236	-0.423563	0.815627	0.34752	-0.421518	-0.444688	-0.339916	-0.442778	-0.401409	-0.34807	-0.479901	-0.553352	0.793021	-0.428308	-0.468338	-0.475097	-0.427505	-0.275672	-0.357924	-0.627121	-0.582618	-0.468457	-0.459895	-0.595803
N-Carbamyl-L-glutamicacid	-0.512	0.773426	0.568643	0.158061	-0.495046	0.670967	0.444327	-0.466983	-0.514411	-0.4981	-0.494905	-0.567586	0.274351	-0.468774	-0.464349	-0.479497	-0.510294	-0.350504	-0.45591	-0.417002	0.416584	-0.410053	-0.409526	0.393737	-0.577357	-0.429664	-0.52364	0.355204	0.696928	-0.51759	-0.399076	-0.453625	-0.397347	-0.497676	-0.425361	-0.483687	-0.475641	0.139973	-0.379707	-0.445201	-0.430107	-0.485828	-0.301095	-0.404704	-0.4521	-0.514826	-0.429083	-0.392676	-0.537138
4-oxo-4-[(1-phenylethyl)amino]but-2-enoic acid	-0.613902	0.483376	0.573058	0.816632	-0.593	0.739576	0.735282	-0.74832	-0.57709	-0.78924	-0.729355	-0.733857	0.823716	-0.510901	-0.644922	-0.677089	-0.581246	-0.28532	-0.528572	-0.654208	0.780264	-0.402124	-0.606185	0.576571	-0.671346	-0.465999	-0.499596	0.830537	0.771749	-0.584261	-0.423307	-0.345627	-0.629538	-0.448016	-0.357529	-0.559646	-0.63153	0.676994	-0.574955	-0.566269	-0.646283	-0.632498	-0.189027	-0.502866	-0.821144	-0.720273	-0.686003	-0.552442	-0.726255
Monobutyl phthalate	-0.71194	0.565507	0.713365	0.216701	-0.629331	0.580401	0.768693	-0.466394	-0.614216	-0.546647	-0.555273	-0.650852	0.47908	-0.663245	-0.634026	-0.558003	-0.641215	-0.591677	-0.623837	-0.55349	0.394393	-0.631209	-0.453346	0.288052	-0.686912	-0.637795	-0.641456	0.343047	0.703611	-0.591587	-0.654296	-0.707619	-0.419838	-0.700596	-0.671547	-0.601257	-0.520476	0.234705	-0.44902	-0.602224	-0.512933	-0.57389	-0.535584	-0.449574	-0.446609	-0.590102	-0.425332	-0.423387	-0.614394
Homo-Gamma-Linolenic Acid (C20:3)	-0.619087	0.654266	0.652546	0.404237	-0.647994	0.685706	0.443141	-0.559481	-0.594376	-0.579774	-0.607525	-0.58163	0.515847	-0.573577	-0.614018	-0.633319	-0.588233	-0.430668	-0.602205	-0.680159	0.658052	-0.500821	-0.464871	0.956933	-0.529049	-0.504411	-0.661235	0.61472	0.586139	-0.585162	-0.485525	-0.494075	-0.476096	-0.572038	-0.47776	-0.588397	-0.663593	0.856523	-0.46731	-0.534894	-0.523313	-0.537286	-0.374031	-0.456829	-0.612562	-0.654991	-0.523376	-0.534336	-0.662463
(2,3,4,5,6-pentamethylphenyl)(2-thienyl)methanone	-0.61733	0.611334	0.570463	0.79937	-0.647772	0.755707	0.544591	-0.562521	-0.579724	-0.569395	-0.603105	-0.542419	0.697969	-0.579211	-0.653819	-0.621652	-0.576938	-0.435302	-0.630352	-0.628805	0.854799	-0.508404	-0.466846	0.66072	-0.459411	-0.492943	-0.547481	0.906256	0.489914	-0.522404	-0.511938	-0.46216	-0.491258	-0.514661	-0.448606	-0.596359	-0.644004	0.76571	-0.455233	-0.531632	-0.511543	-0.496197	-0.382032	-0.43693	-0.670365	-0.670834	-0.508528	-0.540774	-0.681096
DNH	0.755173	-0.543285	-0.623294	-0.526836	0.608081	-0.775406	-0.607946	0.563673	0.616676	0.598714	0.597317	0.776519	-0.612023	0.711763	0.812134	0.694316	0.543705	0.640627	0.711239	0.705418	-0.659062	0.710603	0.515909	-0.746146	0.531658	0.783875	0.621528	-0.705026	-0.697635	0.626198	0.741009	0.63378	0.756399	0.777961	0.708098	0.578386	0.776702	-0.743803	0.239852	0.795989	0.822943	0.698096	0.575438	0.217546	0.707419	0.604054	0.513192	0.329382	0.76794
4- Carboxyphenylglycine	0.751647	-0.642414	-0.811467	-0.445228	0.904644	-0.789182	-0.795332	0.816074	0.943035	0.78924	0.897889	0.677987	-0.610931	0.741088	0.632969	0.85947	0.775736	0.480381	0.789314	0.847661	-0.623885	0.523305	0.833312	-0.631291	0.845826	0.44871	0.921323	-0.634568	-0.825498	0.853625	0.533164	0.648568	0.499959	0.609565	0.495484	0.922255	0.664195	-0.652989	0.909184	0.455944	0.369752	0.784275	0.393102	0.927346	0.601656	0.909435	0.82423	0.929126	0.802648
2-[(3S)-1-Benzyl-3-pyrrolidinyl]-1,3-benzothiazole	-0.549653	0.434253	0.628222	0.781423	-0.599224	0.666924	0.674006	-0.815466	-0.595069	-0.824003	-0.781521	-0.664835	0.761293	-0.433493	-0.610511	-0.624703	-0.538554	-0.153661	-0.469449	-0.648626	0.783676	-0.28679	-0.674652	0.627851	-0.69071	-0.354981	-0.499622	0.854987	0.592155	-0.630306	-0.333893	-0.242506	-0.604792	-0.366654	-0.235636	-0.568366	-0.600965	0.82497	-0.664492	-0.481207	-0.571248	-0.647134	-0.0481943	-0.588137	-0.824513	-0.754215	-0.766444	-0.672274	-0.703439
13-Hpotre(R)	0.79451	-0.662774	-0.863533	-0.402794	0.819255	-0.750202	-0.84952	0.761146	0.842172	0.754432	0.852703	0.848309	-0.641355	0.842024	0.772422	0.90451	0.758784	0.635979	0.809234	0.883832	-0.604011	0.684232	0.740905	-0.609954	0.802743	0.632761	0.833985	-0.581905	-0.842647	0.760482	0.621041	0.68585	0.770091	0.750411	0.648355	0.855054	0.74152	-0.583041	0.661203	0.67107	0.583174	0.76391	0.528148	0.638339	0.644544	0.81704	0.705471	0.709614	0.809613
Asp-glu	-0.554389	0.632239	0.652637	0.755237	-0.602099	0.766847	0.604031	-0.817301	-0.608015	-0.822939	-0.783109	-0.70419	0.72922	-0.447662	-0.613956	-0.654714	-0.548213	-0.168668	-0.485234	-0.649782	0.842976	-0.301759	-0.662031	0.760509	-0.682151	-0.367037	-0.522942	0.871407	0.673323	-0.642789	-0.320769	-0.249668	-0.633194	-0.389714	-0.249825	-0.572161	-0.648929	0.817775	-0.622804	-0.496427	-0.598912	-0.65908	-0.0663415	-0.571842	-0.849465	-0.755797	-0.764747	-0.658586	-0.718736
Benzo[E]pyrazolo[5,1-c][1,2,4]triazin-8-yl N,N-dimethylcarbamate	0.815447	-0.695365	-0.892302	-0.381048	0.895441	-0.800258	-0.832635	0.847122	0.884534	0.833528	0.901497	0.816839	-0.604856	0.756808	0.764793	0.828809	0.830536	0.513776	0.759249	0.859893	-0.611175	0.612874	0.796151	-0.675367	0.94089	0.622488	0.913548	-0.606491	-0.878842	0.887211	0.646004	0.694235	0.643528	0.731272	0.596847	0.894273	0.679108	-0.631675	0.846442	0.657875	0.588002	0.788183	0.415869	0.807849	0.681014	0.924723	0.811205	0.83813	0.894076
4-(4-nitrophenylazo)aniline	-0.671656	0.859263	0.729328	0.201058	-0.641151	0.751085	0.568921	-0.561347	-0.632303	-0.60712	-0.617778	-0.7219	0.434632	-0.627282	-0.616742	-0.646979	-0.651753	-0.499654	-0.605367	-0.619441	0.527801	-0.566068	-0.484104	0.716075	-0.685577	-0.583991	-0.694353	0.414956	0.849188	-0.636064	-0.535764	-0.605273	-0.51481	-0.662967	-0.580339	-0.613711	-0.618934	0.414841	-0.460919	-0.596745	-0.567392	-0.597708	-0.436489	-0.474155	-0.559077	-0.642782	-0.514561	-0.477588	-0.674027
Prostaglandin A2	0.357402	-0.472939	-0.592057	-0.385995	0.424586	-0.51954	-0.52168	0.839925	0.708753	0.704956	0.783542	0.685104	-0.464156	0.301221	0.416462	0.559068	0.200359	0.0132741	0.349147	0.506554	-0.50938	0.0929232	0.923554	-0.484196	0.67494	0.192195	0.487116	-0.516396	-0.598043	0.81396	0.197881	0.149042	0.722271	0.271669	0.0871613	0.569917	0.36606	-0.511584	0.527424	0.27882	0.427151	0.902054	-0.0981183	0.585741	0.534628	0.570311	0.901263	0.654531	0.539369
12-oxo Phytodienoic Acid	0.68138	-0.617495	-0.710996	-0.0862686	0.701391	-0.642038	-0.576098	0.518493	0.689515	0.50887	0.63406	0.676725	-0.325568	0.809046	0.651945	0.805956	0.674742	0.687706	0.75408	0.78138	-0.367704	0.693253	0.513867	-0.558065	0.581034	0.591872	0.764308	-0.33788	-0.688334	0.563032	0.561102	0.664895	0.665637	0.729987	0.655458	0.732884	0.696507	-0.406254	0.447113	0.602294	0.458533	0.546957	0.609668	0.432553	0.440742	0.630222	0.452669	0.515851	0.663186
1,4-Dihydro-1-Methyl-4-Oxo-3-Pyridinecarboxamide	-0.511119	0.474259	0.565912	0.758868	-0.5738	0.69498	0.569023	-0.784236	-0.581878	-0.772539	-0.742162	-0.624921	0.697793	-0.401297	-0.569915	-0.606824	-0.496988	-0.132329	-0.453504	-0.618584	0.779775	-0.260011	-0.65479	0.676079	-0.630602	-0.32779	-0.491703	0.852653	0.587565	-0.618939	-0.308711	-0.218712	-0.582213	-0.340091	-0.20578	-0.549361	-0.587027	0.813433	-0.620372	-0.446211	-0.545701	-0.627418	-0.0380319	-0.562106	-0.792587	-0.721564	-0.747212	-0.647793	-0.686918
N-Acetyl-DL-tryptophan	0.794581	-0.471619	-0.503856	-0.373307	0.678824	-0.595298	-0.578278	0.087109	0.503023	0.190759	0.269621	0.410674	-0.506264	0.839674	0.696139	0.56483	0.686257	0.964711	0.832556	0.599308	-0.482928	0.926622	0.0951034	-0.452886	0.271673	0.821495	0.660848	-0.468157	-0.47522	0.339632	0.890581	0.948808	0.233113	0.853691	0.932846	0.578307	0.613254	-0.437146	0.164253	0.679256	0.454313	0.278659	0.981485	0.178665	0.287679	0.464746	0.0304612	0.199991	0.581065
(+/-)9,10-dihydroxy-12Z-octadecenoic acid	0.610493	-0.579175	-0.732991	-0.370418	0.571555	-0.714354	-0.655354	0.72271	0.51226	0.870235	0.727802	0.736965	-0.536691	0.545913	0.611535	0.682756	0.666095	0.286215	0.496716	0.667765	-0.56844	0.395082	0.491366	-0.668263	0.737736	0.413658	0.521236	-0.570168	-0.753197	0.474335	0.291041	0.291622	0.60141	0.482196	0.375066	0.473311	0.825606	-0.661843	0.576854	0.561017	0.626585	0.55453	0.166745	0.476858	0.884959	0.708655	0.608836	0.525152	0.653923
Trenbolone acetate	-0.552684	0.461806	0.617544	0.12366	-0.614293	0.583133	0.502658	-0.670502	-0.657464	-0.67221	-0.687359	-0.613891	0.364408	-0.497791	-0.483695	-0.647317	-0.549067	-0.285559	-0.512371	-0.668303	0.357984	-0.352951	-0.63235	0.748743	-0.696374	-0.377539	-0.700253	0.333826	0.746084	-0.676762	-0.364394	-0.417019	-0.479552	-0.481129	-0.356526	-0.609728	-0.563438	0.625525	-0.632927	-0.418943	-0.438031	-0.651076	-0.20497	-0.614745	-0.541847	-0.662671	-0.672845	-0.618092	-0.631307
trans-2-Butene-1,4-dicarboxylic Acid	0.549538	-0.680647	-0.651475	-0.521032	0.587625	-0.602072	-0.709173	0.614426	0.510309	0.645653	0.659191	0.697486	-0.684158	0.543795	0.546684	0.667812	0.665736	0.340672	0.49159	0.623563	-0.628946	0.427531	0.457433	-0.47661	0.669075	0.399121	0.513375	-0.527099	-0.778393	0.465847	0.322809	0.390715	0.543019	0.437415	0.367647	0.582766	0.48362	-0.341297	0.586508	0.493686	0.448808	0.428819	0.246475	0.518652	0.591494	0.660365	0.513624	0.540598	0.606272
N1-(1H-1,2,3-benzotriazol-5-yl)-3,4,5-trimethoxybenzamide	0.854739	-0.555854	-0.60902	-0.408103	0.682303	-0.689268	-0.615364	0.251842	0.521653	0.338386	0.375367	0.613799	-0.545493	0.836554	0.851114	0.588951	0.699092	0.922859	0.808994	0.652425	-0.563672	0.956416	0.202649	-0.590292	0.413519	0.962291	0.671043	-0.565633	-0.567106	0.472979	0.969109	0.925016	0.48677	0.946833	0.967798	0.586046	0.687866	-0.544509	0.147137	0.875567	0.727885	0.418236	0.912815	0.117182	0.473431	0.536906	0.169319	0.191841	0.727699
2-oxo-2H-chromene-3-carboxylic acid	0.782293	-0.423044	-0.493399	-0.320091	0.632646	-0.551425	-0.55677	0.0677051	0.465912	0.164261	0.237549	0.424675	-0.461461	0.817729	0.715718	0.517527	0.639712	0.9624	0.798806	0.567816	-0.432297	0.934098	0.0812129	-0.41645	0.259305	0.862673	0.624763	-0.428007	-0.430194	0.338561	0.920127	0.942164	0.27936	0.875711	0.949611	0.53879	0.587829	-0.410786	0.0901438	0.721887	0.509232	0.283782	0.979007	0.0948865	0.271887	0.420891	0.00827371	0.132849	0.573765
Tris(2-carboxyethyl)phosphine	-0.575189	0.461863	0.50304	0.899754	-0.594433	0.669087	0.58616	-0.581211	-0.529181	-0.598333	-0.600489	-0.540179	0.824454	-0.495242	-0.608318	-0.593753	-0.526465	-0.340178	-0.554398	-0.615604	0.864086	-0.424514	-0.472436	0.698387	-0.457977	-0.441022	-0.483215	0.90513	0.516471	-0.50285	-0.454728	-0.382944	-0.459618	-0.426317	-0.366752	-0.538686	-0.573887	0.851603	-0.478657	-0.490614	-0.516487	-0.498722	-0.282382	-0.442007	-0.689783	-0.65078	-0.539433	-0.522549	-0.648359
L-Ergothioneine	-0.462411	0.0768292	0.324466	0.625554	-0.476605	0.458962	0.420956	-0.412605	-0.395906	-0.429472	-0.430004	-0.327522	0.514605	-0.425634	-0.503719	-0.449561	-0.408102	-0.321427	-0.472593	-0.511261	0.530823	-0.377396	-0.346049	0.405295	-0.297015	-0.375339	-0.383553	0.690588	0.22814	-0.343238	-0.414701	-0.313358	-0.361	-0.368237	-0.325963	-0.414914	-0.512074	0.717723	-0.35913	-0.408043	-0.395706	-0.343918	-0.279392	-0.287837	-0.523765	-0.495505	-0.373698	-0.388083	-0.517999
TPH	-0.536112	0.244318	0.406301	0.829884	-0.550327	0.566136	0.531725	-0.490544	-0.465466	-0.50854	-0.51654	-0.434832	0.723735	-0.486196	-0.576497	-0.54343	-0.480373	-0.363119	-0.540719	-0.58646	0.732215	-0.428986	-0.40301	0.550573	-0.359648	-0.425923	-0.43391	0.840326	0.365452	-0.410421	-0.457299	-0.3664	-0.419091	-0.4081	-0.366378	-0.490015	-0.554631	0.816433	-0.416655	-0.464148	-0.461417	-0.413007	-0.313802	-0.358042	-0.614733	-0.580651	-0.446267	-0.455103	-0.59318
WKK	-0.545869	0.394767	0.439557	0.944573	-0.555626	0.62479	0.585983	-0.51931	-0.480888	-0.536386	-0.545448	-0.495328	0.835561	-0.486212	-0.584995	-0.566071	-0.495982	-0.354522	-0.540949	-0.577299	0.848726	-0.426283	-0.419336	0.578842	-0.390047	-0.426495	-0.422531	0.90554	0.460573	-0.430943	-0.446336	-0.36985	-0.436723	-0.398145	-0.360046	-0.505447	-0.533987	0.775791	-0.42521	-0.469537	-0.479536	-0.437524	-0.302541	-0.385185	-0.64416	-0.600206	-0.471694	-0.468024	-0.604255
N-Acetylneuraminic acid	-0.650225	0.44419	0.572824	0.637416	-0.682084	0.675442	0.519572	-0.55576	-0.603865	-0.570939	-0.607875	-0.529052	0.645423	-0.611073	-0.658625	-0.657709	-0.5931	-0.477663	-0.66283	-0.719286	0.726072	-0.540294	-0.477934	0.83604	-0.468116	-0.526825	-0.638628	0.77874	0.492056	-0.554473	-0.551259	-0.511623	-0.475122	-0.56556	-0.494444	-0.615846	-0.682561	0.949459	-0.487702	-0.548147	-0.52048	-0.521955	-0.424987	-0.453081	-0.642012	-0.679293	-0.520095	-0.552513	-0.694534
1-(4-methyl-2-pyridyl)pyrrolidine-2,5-dione	0.868684	-0.58851	-0.836825	-0.423139	0.816126	-0.758381	-0.852244	0.701928	0.766558	0.714693	0.766681	0.853844	-0.623411	0.830277	0.889338	0.780217	0.788757	0.69321	0.79312	0.825693	-0.588741	0.788515	0.646543	-0.544783	0.814697	0.828499	0.81097	-0.6219	-0.783503	0.773888	0.821142	0.785406	0.75934	0.869993	0.777229	0.80335	0.713447	-0.567092	0.573299	0.846087	0.759517	0.720903	0.605926	0.504811	0.670163	0.805085	0.627078	0.586013	0.892866
2'-Deoxyguanosine	-0.355978	0.380109	0.405766	0.055219	-0.366616	0.34588	0.209883	-0.3172	-0.339856	-0.338517	-0.349875	-0.363368	0.242428	-0.326633	-0.331089	-0.383172	-0.34037	-0.247535	-0.330876	-0.431733	0.290098	-0.284784	-0.259224	0.744881	-0.328756	-0.296619	-0.433028	0.205156	0.404657	-0.358144	-0.260012	-0.295458	-0.27145	-0.352242	-0.287714	-0.327592	-0.390677	0.575908	-0.268002	-0.311069	-0.31435	-0.327211	-0.212388	-0.263121	-0.327331	-0.363209	-0.305694	-0.292873	-0.367304
3-Hydroxydecanoic acid	-0.578515	0.39536	0.507859	0.879124	-0.59672	0.621634	0.613616	-0.584553	-0.532172	-0.598128	-0.608496	-0.548036	0.837635	-0.505473	-0.612967	-0.605485	-0.525601	-0.350767	-0.557451	-0.639323	0.829832	-0.432172	-0.484707	0.69319	-0.466254	-0.447394	-0.491395	0.869895	0.509013	-0.506693	-0.461775	-0.390723	-0.476154	-0.432915	-0.37401	-0.548029	-0.560749	0.870461	-0.489014	-0.496306	-0.515046	-0.505357	-0.288827	-0.443257	-0.672528	-0.649109	-0.544024	-0.525867	-0.645195
Biotin	-0.582326	0.39499	0.501369	0.79371	-0.597739	0.618004	0.557632	-0.54825	-0.520225	-0.569382	-0.579919	-0.526863	0.773005	-0.519652	-0.608467	-0.606258	-0.531585	-0.380522	-0.569196	-0.650096	0.785424	-0.454612	-0.446257	0.759152	-0.437923	-0.461705	-0.513101	0.82048	0.49731	-0.487699	-0.47042	-0.409519	-0.458414	-0.457378	-0.400165	-0.537454	-0.58976	0.90076	-0.460517	-0.503057	-0.512197	-0.480337	-0.32412	-0.415116	-0.653994	-0.632674	-0.506901	-0.500678	-0.637964
2-{[methyl(2,3,4,5,6-pentahydroxyhexyl)amino]methylidene}malononitrile	-0.687799	0.708133	0.706309	0.227971	-0.545445	0.679583	0.680245	-0.531815	-0.554272	-0.619392	-0.556528	-0.754685	0.463765	-0.561872	-0.661325	-0.500798	-0.580383	-0.476571	-0.523137	-0.490056	0.462429	-0.569409	-0.458185	0.450083	-0.726949	-0.678052	-0.574262	0.393283	0.807523	-0.634019	-0.631824	-0.613385	-0.517595	-0.69166	-0.627204	-0.503142	-0.547462	0.271053	-0.35825	-0.681021	-0.696641	-0.636169	-0.414836	-0.35156	-0.580162	-0.572616	-0.482885	-0.334598	-0.658388
4-(5-propyl-2-pyridyl)benzonitrile	-0.555624	0.625137	0.521812	0.948178	-0.54293	0.672497	0.645456	-0.513178	-0.493458	-0.54457	-0.553785	-0.562526	0.880078	-0.497585	-0.581241	-0.562806	-0.508236	-0.370969	-0.535206	-0.526998	0.915727	-0.437376	-0.411726	0.545484	-0.434576	-0.431763	-0.407637	0.887605	0.556134	-0.443407	-0.434117	-0.399991	-0.43642	-0.412912	-0.384056	-0.506552	-0.506059	0.622381	-0.397053	-0.470022	-0.4785	-0.461332	-0.317045	-0.395458	-0.632709	-0.588839	-0.459671	-0.45172	-0.577904
13,14-Dihydro-15-keto Prostaglandin J2	-0.611155	0.428571	0.518567	0.827113	-0.621346	0.686281	0.560028	-0.560455	-0.546066	-0.582403	-0.592049	-0.529235	0.74484	-0.557524	-0.650996	-0.617674	-0.547473	-0.416944	-0.611153	-0.651615	0.817835	-0.491432	-0.460466	0.694798	-0.436113	-0.492227	-0.520787	0.896429	0.464916	-0.496554	-0.509292	-0.430405	-0.49149	-0.493421	-0.433417	-0.557246	-0.650913	0.882042	-0.447778	-0.535111	-0.537818	-0.496941	-0.360476	-0.404599	-0.692852	-0.653473	-0.511179	-0.510057	-0.670882
5'-Adenylic acid	-0.550269	0.261569	0.580936	0.728099	-0.534306	0.398784	0.792886	-0.510333	-0.48309	-0.547564	-0.567334	-0.528846	0.797453	-0.502237	-0.579719	-0.502171	-0.503014	-0.370722	-0.494783	-0.536077	0.641707	-0.432175	-0.452025	0.247433	-0.523395	-0.428078	-0.405362	0.65751	0.38767	-0.447355	-0.458318	-0.419272	-0.430918	-0.426965	-0.398516	-0.514951	-0.404814	0.53622	-0.477098	-0.463736	-0.418534	-0.459338	-0.297703	-0.423075	-0.520084	-0.569778	-0.455467	-0.477849	-0.524648
2-Benzyl-5-[(3S)-1-cyclobutyl-3-pyrrolidinyl]-1,3,4-oxadiazole	-0.62655	0.4863	0.54968	0.846003	-0.641974	0.704171	0.581397	-0.578261	-0.562228	-0.601657	-0.613497	-0.555178	0.784939	-0.56673	-0.660021	-0.636483	-0.572414	-0.420142	-0.62005	-0.669433	0.855277	-0.498177	-0.469906	0.752416	-0.46254	-0.498947	-0.542424	0.906225	0.508268	-0.517295	-0.511771	-0.445476	-0.491539	-0.50184	-0.440107	-0.576524	-0.651138	0.903524	-0.473359	-0.542554	-0.54501	-0.508768	-0.362218	-0.434131	-0.704964	-0.676181	-0.528376	-0.532746	-0.685018
4-tert-Octylphenol	0.66465	-0.710177	-0.833189	-0.186172	0.738195	-0.710079	-0.71503	0.777487	0.842334	0.7642	0.835025	0.744349	-0.438781	0.657659	0.587418	0.76531	0.645203	0.411115	0.65669	0.728167	-0.472703	0.460214	0.790867	-0.572096	0.842961	0.436318	0.804641	-0.426467	-0.826098	0.810946	0.449731	0.552549	0.594902	0.595215	0.464153	0.781391	0.627492	-0.465289	0.724689	0.469069	0.436464	0.80288	0.310845	0.754001	0.56904	0.771353	0.774856	0.762479	0.702768
5-(tert-butyl)-2-methyl-N-(4-nitrophenyl)-3-furamide	-0.49609	0.516908	0.527902	0.288601	-0.506185	0.524077	0.352596	-0.447692	-0.460519	-0.476161	-0.485866	-0.491049	0.436228	-0.450626	-0.484228	-0.518063	-0.469564	-0.338186	-0.467171	-0.564009	0.512439	-0.395811	-0.360004	0.872064	-0.431633	-0.408704	-0.535421	0.443239	0.517885	-0.466497	-0.375056	-0.390107	-0.383384	-0.458993	-0.383481	-0.452205	-0.534147	0.744592	-0.367403	-0.435714	-0.441257	-0.436132	-0.290313	-0.355224	-0.497798	-0.515637	-0.420235	-0.407612	-0.522425
1-(3-phenylpropanoyl)-4-piperidinecarboxylic acid	-0.486491	0.22581	0.407525	0.839138	-0.486407	0.565464	0.585768	-0.585088	-0.446652	-0.609697	-0.580133	-0.520256	0.742875	-0.441554	-0.549192	-0.575094	-0.444735	-0.260179	-0.47183	-0.576596	0.709083	-0.34078	-0.471501	0.454978	-0.42633	-0.354642	-0.360729	0.824068	0.451182	-0.398166	-0.340401	-0.239212	-0.532483	-0.332502	-0.270984	-0.451438	-0.567977	0.72519	-0.43844	-0.445689	-0.495856	-0.462917	-0.181609	-0.35966	-0.696573	-0.580091	-0.525465	-0.455948	-0.578769
Fmoc-L-Isoleucine	-0.364915	0.530498	0.536706	0.642297	-0.438695	0.598873	0.491562	-0.697239	-0.474584	-0.705198	-0.685125	-0.580311	0.609356	-0.37707	-0.42823	-0.631459	-0.411388	-0.0893985	-0.381885	-0.564604	0.705791	-0.166578	-0.553954	0.57685	-0.500733	-0.137054	-0.349471	0.714433	0.527286	-0.40743	-0.0568626	-0.0505121	-0.602874	-0.200972	-0.0840642	-0.446388	-0.597785	0.644631	-0.50685	-0.297539	-0.383022	-0.502505	0.023348	-0.465774	-0.726215	-0.591656	-0.629153	-0.567205	-0.495412
Acetildenafil	-0.48654	0.231635	0.34382	0.929535	-0.492649	0.51752	0.558419	-0.438981	-0.411423	-0.453152	-0.466784	-0.406287	0.797012	-0.440575	-0.527834	-0.498874	-0.433667	-0.335147	-0.493368	-0.516652	0.761109	-0.392836	-0.35933	0.426005	-0.308178	-0.383252	-0.347224	0.849221	0.352189	-0.348195	-0.418966	-0.332175	-0.377278	-0.341963	-0.324117	-0.447454	-0.457882	0.700073	-0.373695	-0.415811	-0.411322	-0.360786	-0.29143	-0.324221	-0.561277	-0.524664	-0.394809	-0.404905	-0.531082
1,3-Dimethyluric Acid	-0.534903	0.687413	0.643535	0.350086	-0.529643	0.604625	0.46181	-0.543419	-0.510648	-0.590169	-0.575712	-0.605835	0.526763	-0.467919	-0.524796	-0.558098	-0.511093	-0.316157	-0.472362	-0.573361	0.611575	-0.390379	-0.431498	0.881225	-0.547844	-0.418415	-0.545609	0.498892	0.636322	-0.531235	-0.362165	-0.388321	-0.447777	-0.4746	-0.385767	-0.480707	-0.570315	0.708701	-0.420651	-0.468301	-0.501167	-0.524004	-0.250328	-0.419734	-0.591618	-0.575541	-0.505723	-0.459508	-0.55953
23-Nordeoxycholic acid	0.553025	-0.623545	-0.662411	-0.588432	0.505195	-0.610202	-0.744459	0.667795	0.414798	0.76378	0.656373	0.758234	-0.740669	0.439212	0.591359	0.562936	0.629635	0.22248	0.379805	0.547927	-0.667047	0.364622	0.431461	-0.495813	0.734897	0.43838	0.401608	-0.590864	-0.783074	0.459348	0.319935	0.2945	0.565129	0.416604	0.334314	0.445692	0.521051	-0.426916	0.542654	0.572911	0.625549	0.463866	0.117363	0.433671	0.76238	0.653044	0.548411	0.452423	0.625886
LPE 15:1	-0.676544	0.594337	0.63851	0.622757	-0.677748	0.761954	0.510937	-0.577926	-0.5911	-0.61716	-0.619028	-0.585859	0.615004	-0.61978	-0.707218	-0.645867	-0.620474	-0.480483	-0.658094	-0.696394	0.776735	-0.563272	-0.458135	0.858401	-0.507183	-0.571751	-0.625503	0.819754	0.521258	-0.560019	-0.565164	-0.509809	-0.521699	-0.607426	-0.525012	-0.592247	-0.74974	0.919022	-0.451156	-0.612515	-0.60384	-0.533733	-0.42289	-0.414359	-0.722819	-0.694512	-0.519158	-0.525554	-0.725498
pentane-1,2,3,4,5-pentol	-0.532601	0.300734	0.410257	0.917225	-0.541282	0.583443	0.57621	-0.493268	-0.460495	-0.51373	-0.520263	-0.452512	0.793791	-0.479348	-0.57396	-0.540392	-0.480185	-0.354912	-0.532811	-0.561868	0.794122	-0.421592	-0.401241	0.499781	-0.364639	-0.416405	-0.402637	0.884169	0.393244	-0.401121	-0.446644	-0.360049	-0.416394	-0.388504	-0.355648	-0.487241	-0.527952	0.759133	-0.414268	-0.456626	-0.456923	-0.410974	-0.304792	-0.364124	-0.622222	-0.579795	-0.444987	-0.452081	-0.584404
12-Hydroxydodecanoic acid	-0.545025	0.767597	0.607427	0.178357	-0.566688	0.734376	0.482783	-0.581312	-0.610964	-0.606055	-0.613859	-0.634366	0.326709	-0.535924	-0.477246	-0.635496	-0.561861	-0.358051	-0.528956	-0.556249	0.445788	-0.407957	-0.523276	0.547721	-0.634306	-0.393783	-0.615147	0.390629	0.81389	-0.572188	-0.351904	-0.437448	-0.485665	-0.497313	-0.404207	-0.568707	-0.590888	0.290412	-0.492673	-0.432902	-0.430388	-0.573068	-0.28751	-0.513526	-0.536536	-0.60207	-0.548256	-0.508223	-0.593163
Boldione	-0.620954	0.700137	0.653029	0.702458	-0.634788	0.767328	0.552458	-0.649704	-0.600058	-0.681676	-0.675031	-0.648256	0.725619	-0.550088	-0.64208	-0.665537	-0.577336	-0.366011	-0.590803	-0.673079	0.854655	-0.453898	-0.523328	0.912768	-0.555175	-0.472002	-0.582768	0.82708	0.642841	-0.585842	-0.442828	-0.415076	-0.538804	-0.507095	-0.414111	-0.577398	-0.691788	0.892461	-0.493864	-0.536559	-0.578274	-0.590939	-0.294309	-0.481119	-0.751134	-0.697324	-0.603189	-0.56346	-0.688366
4-Guanidinobutyric acid	-0.56339	0.222009	0.453056	0.788588	-0.571941	0.542872	0.572627	-0.515627	-0.482591	-0.54124	-0.546018	-0.470054	0.738643	-0.508427	-0.601751	-0.565167	-0.50702	-0.378776	-0.552506	-0.625512	0.709817	-0.448881	-0.423518	0.595002	-0.405041	-0.451985	-0.466487	0.804575	0.387879	-0.437699	-0.476639	-0.389669	-0.442506	-0.438919	-0.391842	-0.508666	-0.569243	0.862357	-0.446424	-0.493246	-0.487827	-0.439018	-0.322412	-0.3771	-0.627668	-0.603197	-0.46897	-0.473353	-0.611283
1-(2'-fluoro[1,1'-biphenyl]-4-yl)propan-1-one	-0.58588	0.393468	0.511789	0.746197	-0.616021	0.623807	0.539519	-0.560972	-0.539498	-0.573466	-0.596342	-0.530214	0.734624	-0.541569	-0.611621	-0.63639	-0.545447	-0.393612	-0.588279	-0.681849	0.75956	-0.464164	-0.462342	0.78442	-0.443187	-0.4592	-0.543348	0.800579	0.49969	-0.496505	-0.465255	-0.413928	-0.482196	-0.469483	-0.404292	-0.56119	-0.614638	0.915552	-0.477238	-0.504335	-0.503801	-0.484968	-0.333927	-0.428615	-0.65103	-0.645995	-0.518246	-0.52314	-0.649523
Adipamide	-0.566309	0.216642	0.461501	0.75221	-0.575525	0.542383	0.561238	-0.520246	-0.488558	-0.545483	-0.549625	-0.470387	0.709746	-0.511325	-0.604938	-0.565252	-0.507926	-0.379883	-0.554568	-0.630854	0.68908	-0.450768	-0.429858	0.60584	-0.412232	-0.456266	-0.478368	0.788449	0.382084	-0.447219	-0.480387	-0.392476	-0.447974	-0.448546	-0.396553	-0.511174	-0.580288	0.871646	-0.448639	-0.497863	-0.492659	-0.44698	-0.322762	-0.378194	-0.628415	-0.60586	-0.474649	-0.477193	-0.615904
PC O-38:10	0.461715	-0.598838	-0.675624	-0.568136	0.544544	-0.663761	-0.562161	0.879922	0.554174	0.848737	0.820929	0.751714	-0.601933	0.391097	0.571793	0.656929	0.530365	0.0566341	0.380183	0.656723	-0.701973	0.214778	0.690605	-0.696202	0.743249	0.289129	0.481427	-0.715591	-0.662278	0.619504	0.185306	0.120279	0.757454	0.323747	0.141951	0.554056	0.587295	-0.695678	0.658035	0.48013	0.583837	0.619046	-0.0743933	0.558898	0.826604	0.742185	0.797485	0.674473	0.692545
Tyramine	0.784398	-0.450785	-0.496935	-0.332888	0.66487	-0.574525	-0.559592	0.0879584	0.497887	0.171215	0.265714	0.427035	-0.47076	0.84269	0.707099	0.566467	0.667024	0.97181	0.826669	0.604851	-0.447354	0.936455	0.105471	-0.435747	0.265693	0.839762	0.657953	-0.439157	-0.46176	0.346538	0.900652	0.946614	0.287587	0.867924	0.938975	0.58153	0.598331	-0.411133	0.135307	0.701499	0.47385	0.283311	0.985818	0.143042	0.266752	0.448784	0.0287956	0.18083	0.586208
MGMG (18:2)	0.486201	-0.609269	-0.51204	-0.436787	0.350131	-0.48163	-0.601723	0.330438	0.289401	0.444554	0.38047	0.603409	-0.610213	0.448052	0.48961	0.437104	0.463545	0.392914	0.380389	0.380873	-0.532348	0.447444	0.193589	-0.358476	0.441955	0.466615	0.287406	-0.396369	-0.640433	0.269458	0.369143	0.388268	0.414747	0.445577	0.446575	0.305796	0.424755	-0.204103	0.186777	0.50719	0.506259	0.32696	0.334878	0.160432	0.488799	0.382987	0.235824	0.159484	0.414222
3-[5-(benzylthio)-4-methyl-4H-1,2,4-triazol-3-yl]-5-oct-1-ynylpyridine	-0.661154	0.618936	0.621373	0.775765	-0.677846	0.772462	0.563289	-0.603002	-0.604783	-0.628505	-0.642689	-0.594117	0.734875	-0.601651	-0.69042	-0.66071	-0.608124	-0.448857	-0.652345	-0.689368	0.870798	-0.530333	-0.489879	0.831223	-0.504817	-0.53191	-0.598746	0.900384	0.550671	-0.565799	-0.536149	-0.485026	-0.516073	-0.555856	-0.480218	-0.608608	-0.704105	0.910084	-0.481612	-0.574906	-0.574756	-0.546582	-0.389687	-0.456692	-0.729008	-0.7074	-0.551085	-0.558651	-0.718973
Kuromanin	-0.664949	0.752427	0.679859	0.643695	-0.682232	0.805163	0.517793	-0.606006	-0.62314	-0.633679	-0.648917	-0.620271	0.648877	-0.606586	-0.683984	-0.659524	-0.619038	-0.451668	-0.649283	-0.681146	0.842462	-0.533588	-0.490931	0.906704	-0.538018	-0.538098	-0.636732	0.829715	0.593959	-0.597867	-0.526851	-0.502933	-0.518532	-0.585981	-0.496915	-0.613806	-0.722089	0.875737	-0.472462	-0.579538	-0.580153	-0.567582	-0.392538	-0.466638	-0.717949	-0.707527	-0.55562	-0.561813	-0.717906
Cer 12:1;2O/2:0	0.445621	-0.488397	-0.679184	-0.414777	0.604689	-0.58208	-0.665957	0.935651	0.708453	0.858513	0.887567	0.694169	-0.524765	0.363704	0.456319	0.642975	0.518164	-0.00174529	0.380823	0.627312	-0.517906	0.127163	0.871771	-0.44216	0.876804	0.183873	0.592698	-0.539788	-0.725171	0.77582	0.173834	0.182349	0.620427	0.27281	0.0858263	0.67316	0.417725	-0.476874	0.867131	0.320519	0.39004	0.739722	-0.129007	0.817271	0.651887	0.782392	0.925445	0.845212	0.665298
3-(2-fluorophenyl)-2-[(2-fluorophenyl)imino]-1,3-thiazolan-4-one	-0.554655	0.226221	0.441506	0.685575	-0.573802	0.552348	0.497654	-0.50614	-0.4888	-0.527184	-0.534789	-0.449196	0.646991	-0.505963	-0.583395	-0.567725	-0.501118	-0.377453	-0.554653	-0.634379	0.654748	-0.443523	-0.419297	0.664878	-0.39207	-0.444597	-0.498303	0.753279	0.387193	-0.445289	-0.466955	-0.388905	-0.431921	-0.447452	-0.390745	-0.506959	-0.594319	0.889149	-0.439819	-0.481957	-0.477658	-0.438425	-0.32488	-0.375147	-0.612472	-0.596421	-0.466764	-0.47298	-0.611047
RLH	-0.562749	0.706195	0.640924	0.483822	-0.580582	0.685185	0.454185	-0.597594	-0.550378	-0.625163	-0.616874	-0.608443	0.57834	-0.480196	-0.571567	-0.585552	-0.53576	-0.310905	-0.509858	-0.610788	0.717184	-0.40092	-0.475845	0.940806	-0.552177	-0.437861	-0.574478	0.647065	0.622927	-0.576143	-0.397132	-0.390677	-0.475393	-0.483493	-0.381424	-0.524433	-0.612348	0.81788	-0.463439	-0.494695	-0.536921	-0.550818	-0.246504	-0.456425	-0.659356	-0.636918	-0.561077	-0.519142	-0.628968
2-hydroxy-6-[(8Z,11Z)-pentadeca-8,11,14-trien-1-yl]benzoic acid	-0.672043	0.662117	0.656565	0.648301	-0.684127	0.789059	0.518603	-0.601669	-0.613826	-0.634023	-0.641788	-0.602002	0.638023	-0.613411	-0.697221	-0.657477	-0.619342	-0.461624	-0.65715	-0.693308	0.815734	-0.544439	-0.485512	0.878744	-0.524854	-0.550816	-0.632626	0.839659	0.55552	-0.583828	-0.544995	-0.501871	-0.523101	-0.592797	-0.505653	-0.607346	-0.742147	0.908896	-0.471002	-0.593346	-0.592072	-0.558262	-0.402328	-0.448904	-0.729469	-0.707937	-0.548519	-0.553423	-0.726826
4-(benzoylamino)-3-hydroxybutanoic acid	-0.664628	0.752154	0.679531	0.643663	-0.681936	0.804852	0.517449	-0.605792	-0.62289	-0.633374	-0.648642	-0.619965	0.648704	-0.606216	-0.683724	-0.659156	-0.618664	-0.451368	-0.648963	-0.680822	0.842325	-0.533291	-0.490784	0.906558	-0.537717	-0.537873	-0.636443	0.829598	0.593568	-0.597726	-0.52667	-0.502669	-0.518314	-0.585687	-0.496625	-0.613547	-0.721697	0.875647	-0.472226	-0.579287	-0.579961	-0.567401	-0.392282	-0.466431	-0.717668	-0.70724	-0.555468	-0.561616	-0.717648
7-[(3,3-dimethyloxiran-2-yl)methoxy]-6-methoxy-2H-chromen-2-one	-0.424418	0.344245	0.627339	0.253771	-0.394398	0.252261	0.655476	-0.434495	-0.39333	-0.481179	-0.485188	-0.497951	0.466749	-0.387913	-0.443841	-0.358322	-0.405292	-0.261318	-0.330681	-0.38307	0.354496	-0.317231	-0.386951	0.142027	-0.551464	-0.330257	-0.342889	0.286504	0.340761	-0.406182	-0.316335	-0.332974	-0.378828	-0.376398	-0.326196	-0.395992	-0.295263	0.249271	-0.389086	-0.374311	-0.33367	-0.41463	-0.184022	-0.356865	-0.370477	-0.435729	-0.381435	-0.383413	-0.372465
alpha-Farnesene	0.645347	-0.456299	-0.702442	-0.169369	0.755473	-0.624769	-0.647327	0.654328	0.669476	0.685523	0.731976	0.607025	-0.368315	0.704548	0.583151	0.786383	0.783002	0.473293	0.663022	0.795064	-0.359726	0.525449	0.553508	-0.476094	0.722841	0.425776	0.751389	-0.398312	-0.685406	0.544384	0.406331	0.51171	0.530445	0.567245	0.470243	0.730352	0.692066	-0.473435	0.747834	0.496648	0.37278	0.480738	0.375832	0.657555	0.571674	0.767484	0.569793	0.701892	0.692882
2-(4-methoxyphenyl)-4H-chromen-4-one	-0.477681	0.387671	0.498148	0.814607	-0.528182	0.586365	0.552441	-0.669878	-0.504027	-0.668778	-0.639705	-0.52665	0.754864	-0.341159	-0.524442	-0.502749	-0.44971	-0.125546	-0.405782	-0.543722	0.784275	-0.244133	-0.551028	0.658988	-0.54086	-0.31696	-0.429069	0.831577	0.486031	-0.553722	-0.325006	-0.230353	-0.43989	-0.300491	-0.199807	-0.484689	-0.47364	0.832173	-0.562598	-0.402037	-0.487637	-0.539315	-0.053589	-0.512257	-0.700098	-0.650203	-0.645918	-0.577757	-0.61239
Colchicine	-0.622072	0.43728	0.535855	0.796406	-0.638151	0.687642	0.554614	-0.565972	-0.555338	-0.589479	-0.600025	-0.532268	0.733122	-0.565679	-0.656615	-0.625261	-0.565576	-0.42313	-0.618825	-0.668641	0.808924	-0.499498	-0.461927	0.738286	-0.450503	-0.500246	-0.54595	0.880433	0.473442	-0.509515	-0.516555	-0.444055	-0.485745	-0.50719	-0.443402	-0.568778	-0.660399	0.909842	-0.465715	-0.542037	-0.54035	-0.498911	-0.366737	-0.420241	-0.693959	-0.667062	-0.516955	-0.524403	-0.681578
D-Raffinose	0.74875	-0.614572	-0.715272	-0.715803	0.570425	-0.759741	-0.707953	0.607979	0.48486	0.731987	0.608058	0.792515	-0.788512	0.584253	0.835992	0.557515	0.601518	0.476468	0.570118	0.610742	-0.829027	0.614818	0.416139	-0.768748	0.62831	0.752761	0.486965	-0.834665	-0.652486	0.564044	0.671941	0.518309	0.651013	0.693417	0.624011	0.453102	0.75397	-0.832831	0.30796	0.820826	0.902499	0.61459	0.400805	0.232906	0.883028	0.651445	0.510819	0.326473	0.758673
N-Methylthreonine	-0.535324	0.115611	0.403165	0.6706	-0.543654	0.513677	0.535974	-0.50797	-0.455518	-0.521263	-0.520851	-0.443155	0.594122	-0.490093	-0.588661	-0.528344	-0.491586	-0.358631	-0.52056	-0.591451	0.570921	-0.436182	-0.422098	0.412656	-0.412359	-0.450646	-0.444057	0.730313	0.341219	-0.418363	-0.47471	-0.364705	-0.468491	-0.435695	-0.379072	-0.490255	-0.550293	0.719109	-0.437344	-0.500596	-0.485714	-0.41086	-0.300019	-0.341308	-0.59719	-0.57985	-0.452648	-0.445571	-0.611939
N alpha-Acetyl-L-Arginine	-0.462908	0.387959	0.469255	0.30877	-0.475362	0.449766	0.357045	-0.421498	-0.426808	-0.446092	-0.458216	-0.449411	0.451991	-0.421645	-0.451891	-0.495103	-0.435027	-0.315506	-0.439147	-0.549667	0.470921	-0.367095	-0.344408	0.807819	-0.39445	-0.376716	-0.496019	0.420052	0.469279	-0.427458	-0.352299	-0.358863	-0.35833	-0.4157	-0.350166	-0.426313	-0.487068	0.7412	-0.361124	-0.401794	-0.405237	-0.404118	-0.268835	-0.337436	-0.461767	-0.484095	-0.398554	-0.387529	-0.486913
Theophylline	-0.76769	0.707127	0.7202	0.401461	-0.792886	0.833819	0.715661	-0.674979	-0.852083	-0.686054	-0.756041	-0.721377	0.585358	-0.752445	-0.65306	-0.81919	-0.690675	-0.589071	-0.78839	-0.772747	0.602466	-0.61414	-0.700687	0.695943	-0.723013	-0.577305	-0.848157	0.577963	0.912575	-0.777887	-0.619767	-0.706334	-0.532666	-0.693067	-0.615739	-0.799493	-0.703013	0.580598	-0.633557	-0.550823	-0.503946	-0.77646	-0.522385	-0.681363	-0.585814	-0.766744	-0.682724	-0.673294	-0.764642
Gentisic acid	0.489567	-0.573142	-0.624639	-0.214589	0.509982	-0.578291	-0.519211	0.562971	0.350926	0.737511	0.554459	0.502159	-0.383703	0.32933	0.421535	0.410556	0.67401	0.10468	0.296611	0.442563	-0.432224	0.238101	0.2848	-0.537351	0.719043	0.280036	0.443772	-0.384935	-0.647812	0.374545	0.196147	0.239739	0.200068	0.329835	0.246525	0.349456	0.558694	-0.439849	0.652534	0.395325	0.427221	0.307825	0.0273103	0.54388	0.705315	0.642385	0.45915	0.497021	0.530762
N-lactoyl-phenylalanine	-0.5821	0.692847	0.747265	0.675961	-0.585859	0.785702	0.69668	-0.8716	-0.625642	-0.90695	-0.831923	-0.799772	0.706268	-0.468035	-0.647466	-0.661594	-0.561426	-0.168056	-0.474091	-0.633632	0.80339	-0.309814	-0.706739	0.653409	-0.784661	-0.394182	-0.511044	0.819673	0.739559	-0.673422	-0.320299	-0.25005	-0.710062	-0.427262	-0.277804	-0.562397	-0.689032	0.700407	-0.62229	-0.542792	-0.664042	-0.731409	-0.0464568	-0.569492	-0.90451	-0.765566	-0.804382	-0.647529	-0.725804
4-(1H-imidazol-1-yl)benzoic acid	-0.582299	0.661645	0.618357	0.778936	-0.586812	0.763665	0.559923	-0.686057	-0.535699	-0.724563	-0.672733	-0.652014	0.745306	-0.465194	-0.636077	-0.597513	-0.558779	-0.258399	-0.503232	-0.610363	0.875373	-0.382562	-0.514204	0.81605	-0.585307	-0.445857	-0.497174	0.880226	0.623666	-0.564332	-0.40108	-0.324198	-0.545292	-0.443494	-0.339799	-0.517069	-0.650571	0.842602	-0.507242	-0.542654	-0.621671	-0.563895	-0.180611	-0.461565	-0.813373	-0.698996	-0.623495	-0.545057	-0.694931
Kaempferol	-0.291764	0.767702	0.423378	0.208707	-0.291824	0.50927	0.18612	-0.266306	-0.30507	-0.280004	-0.289535	-0.332401	0.191246	-0.266066	-0.298279	-0.252077	-0.284985	-0.19597	-0.274663	-0.194421	0.463159	-0.236403	-0.207296	0.367393	-0.289584	-0.237856	-0.279233	0.372954	0.338992	-0.30627	-0.21145	-0.246501	-0.228718	-0.290526	-0.238583	-0.274075	-0.321578	0.146068	-0.15303	-0.255298	-0.256672	-0.278915	-0.174284	-0.215409	-0.315839	-0.307135	-0.234868	-0.243518	-0.305069
5-Hydroxyindole-2-carboxylic acid	-0.529666	0.686658	0.552378	0.101681	-0.508813	0.648539	0.475816	-0.482344	-0.528949	-0.51539	-0.508434	-0.586529	0.261122	-0.485374	-0.465624	-0.505989	-0.530774	-0.364713	-0.465739	-0.449933	0.339695	-0.423786	-0.432795	0.372114	-0.613635	-0.448732	-0.555445	0.291676	0.752127	-0.534845	-0.41818	-0.476215	-0.410465	-0.515617	-0.443344	-0.501445	-0.474358	0.122125	-0.415193	-0.460796	-0.442188	-0.503516	-0.311591	-0.424377	-0.442926	-0.526578	-0.447873	-0.397457	-0.556852
Cyclamic acid	-0.89182	0.703009	0.777549	0.684666	-0.925283	0.839766	0.761584	-0.577195	-0.795549	-0.592003	-0.709871	-0.681929	0.779613	-0.909107	-0.853348	-0.857122	-0.857961	-0.810681	-0.933284	-0.899087	0.833634	-0.85134	-0.525504	0.818158	-0.609474	-0.769345	-0.877913	0.831761	0.697911	-0.676947	-0.820878	-0.860981	-0.551718	-0.840732	-0.798063	-0.870751	-0.774532	0.83966	-0.595417	-0.737829	-0.578394	-0.580985	-0.760373	-0.576414	-0.623898	-0.835856	-0.515891	-0.662152	-0.864741
Linalool	0.661289	-0.567599	-0.638073	-0.490495	0.721673	-0.676448	-0.568613	0.595588	0.603985	0.529922	0.668565	0.708114	-0.555568	0.77543	0.753449	0.837049	0.716323	0.621415	0.726942	0.854478	-0.623041	0.692091	0.488828	-0.65306	0.528639	0.622998	0.679774	-0.651089	-0.608776	0.511293	0.559938	0.558537	0.81122	0.67274	0.578076	0.745993	0.674479	-0.604648	0.473913	0.702012	0.570447	0.435397	0.533711	0.370911	0.577978	0.704492	0.475712	0.542887	0.773426
Uric acid	-0.383395	0.247428	0.376017	0.128758	-0.411652	0.449991	0.180144	-0.351004	-0.372923	-0.365857	-0.361879	-0.264684	0.0858624	-0.361439	-0.406196	-0.342504	-0.352374	-0.261604	-0.389799	-0.400881	0.283217	-0.311042	-0.299656	0.423395	-0.305834	-0.314998	-0.413612	0.407128	0.169174	-0.352995	-0.330863	-0.279309	-0.30123	-0.379024	-0.299032	-0.350736	-0.515031	0.533655	-0.286694	-0.343197	-0.32768	-0.322936	-0.227663	-0.252583	-0.416287	-0.415731	-0.322345	-0.345275	-0.438911
methyl 3,4,5-trihydroxycyclohex-1-ene-1-carboxylate	-0.413108	0.397536	0.44916	0.144845	-0.429447	0.41299	0.263615	-0.380501	-0.395225	-0.402019	-0.413322	-0.408658	0.311555	-0.379305	-0.394923	-0.445903	-0.392693	-0.280813	-0.391007	-0.499625	0.367156	-0.326492	-0.312512	0.799792	-0.370794	-0.337695	-0.482305	0.304536	0.437784	-0.406115	-0.305426	-0.327507	-0.323719	-0.393631	-0.320972	-0.383961	-0.460528	0.67166	-0.321318	-0.359762	-0.364665	-0.37668	-0.238817	-0.307653	-0.403039	-0.432596	-0.363991	-0.351644	-0.43692
α,α-Trehalose	0.707716	-0.599372	-0.721212	-0.731943	0.62751	-0.771726	-0.673178	0.694721	0.549069	0.780697	0.689932	0.744065	-0.762372	0.565353	0.78483	0.610143	0.624057	0.389689	0.573989	0.665097	-0.845468	0.528463	0.506346	-0.805994	0.656616	0.629101	0.538662	-0.878654	-0.620419	0.601583	0.570634	0.44521	0.634469	0.609376	0.510815	0.525162	0.758089	-0.909675	0.461816	0.71996	0.792145	0.622217	0.304351	0.383726	0.892672	0.727233	0.608606	0.487426	0.772556
3-hydroxy-4-methoxy-[2,2'-bipyridine]-6-carboxamide	0.419292	-0.416858	-0.62212	-0.358218	0.348861	-0.49738	-0.586845	0.804665	0.498948	0.765069	0.705674	0.796563	-0.474047	0.274654	0.559927	0.44329	0.286401	0.0250215	0.248299	0.449968	-0.466655	0.184931	0.72944	-0.406402	0.750206	0.392688	0.356562	-0.491937	-0.609848	0.698836	0.300792	0.142928	0.807201	0.372929	0.196257	0.408663	0.411356	-0.44109	0.409196	0.533345	0.712329	0.774577	-0.0968947	0.350104	0.694646	0.546375	0.774474	0.437536	0.603779
4-Pregnen-17alpha,20alpha-Diol-3-One	0.600659	-0.558201	-0.757811	-0.422819	0.678532	-0.625657	-0.800106	0.821522	0.640804	0.843446	0.830719	0.765002	-0.622725	0.545036	0.59281	0.715175	0.721925	0.249197	0.501632	0.710103	-0.543684	0.371903	0.669344	-0.457273	0.882706	0.386862	0.627297	-0.521102	-0.81832	0.644302	0.330196	0.369881	0.616934	0.455521	0.327326	0.675855	0.549381	-0.440764	0.808775	0.512504	0.500835	0.598096	0.12625	0.707547	0.70404	0.804322	0.737091	0.72777	0.717466
5-Aminopentanoate	-0.496749	0.175872	0.37729	0.799561	-0.512918	0.51696	0.517117	-0.479826	-0.437747	-0.494001	-0.498066	-0.403819	0.682557	-0.448723	-0.544564	-0.505797	-0.442007	-0.321969	-0.500097	-0.549923	0.680014	-0.387433	-0.39913	0.4635	-0.345483	-0.387618	-0.392873	0.806913	0.312602	-0.386229	-0.421637	-0.322073	-0.408404	-0.368749	-0.325657	-0.459239	-0.520392	0.768227	-0.406238	-0.431478	-0.432959	-0.395842	-0.27094	-0.341862	-0.590596	-0.551284	-0.437027	-0.440358	-0.558831
cholesteryl sulfate	-0.619256	0.713384	0.638924	0.639587	-0.646851	0.756142	0.522059	-0.629437	-0.592471	-0.648835	-0.656794	-0.64102	0.68622	-0.550687	-0.63259	-0.662612	-0.600906	-0.376984	-0.586878	-0.679105	0.812651	-0.468066	-0.500689	0.934806	-0.559588	-0.486804	-0.610215	0.769758	0.668778	-0.588454	-0.455548	-0.441307	-0.521421	-0.520544	-0.426603	-0.59168	-0.65617	0.853161	-0.505256	-0.544039	-0.566658	-0.557052	-0.311046	-0.485889	-0.706717	-0.696832	-0.581621	-0.56018	-0.697614
Cytidine	-0.564527	0.181669	0.506581	0.786042	-0.558883	0.467489	0.698103	-0.511317	-0.488467	-0.538881	-0.555067	-0.480828	0.757471	-0.519748	-0.610136	-0.527182	-0.500292	-0.391785	-0.540298	-0.578417	0.66844	-0.455798	-0.447057	0.332873	-0.45228	-0.451649	-0.426632	0.766044	0.330307	-0.437718	-0.493414	-0.410927	-0.449371	-0.442466	-0.406892	-0.519002	-0.498159	0.687349	-0.456855	-0.488571	-0.453963	-0.449549	-0.327032	-0.388371	-0.576546	-0.588358	-0.45834	-0.477776	-0.576142
morpholino(quinolin-6-yl)methanone	-0.536692	0.502862	0.545438	0.746023	-0.566387	0.644934	0.531019	-0.611707	-0.5126	-0.637011	-0.628974	-0.575629	0.743841	-0.485137	-0.573847	-0.632737	-0.521043	-0.296371	-0.520149	-0.648611	0.798363	-0.379881	-0.476105	0.81687	-0.478546	-0.384302	-0.487786	0.799726	0.551177	-0.481379	-0.351225	-0.310631	-0.514174	-0.400445	-0.31875	-0.515318	-0.622508	0.885323	-0.48246	-0.467299	-0.509127	-0.498627	-0.221417	-0.437621	-0.711745	-0.642172	-0.557941	-0.528191	-0.61823
N1,N1-dimethyl-4-fluoro-2-nitro-5-tetrahydro-1H-pyrrol-1-ylaniline	-0.553843	0.434489	0.471583	0.924907	-0.561375	0.643246	0.581009	-0.545045	-0.488259	-0.566438	-0.567167	-0.523749	0.832657	-0.488602	-0.598109	-0.579321	-0.505718	-0.345697	-0.539932	-0.593442	0.861652	-0.424531	-0.43165	0.643669	-0.413915	-0.432456	-0.435514	0.906286	0.483156	-0.448304	-0.43898	-0.36226	-0.461818	-0.408368	-0.360177	-0.507092	-0.561585	0.814648	-0.432462	-0.485367	-0.506754	-0.457366	-0.288754	-0.390646	-0.675954	-0.61548	-0.493907	-0.478217	-0.618316
16α-Hydroxyestrone	-0.574148	0.314808	0.464274	0.47259	-0.617136	0.619222	0.411054	-0.450465	-0.590988	-0.483975	-0.502901	-0.334355	0.430773	-0.518436	-0.514143	-0.514774	-0.485338	-0.412037	-0.607911	-0.564705	0.550855	-0.437365	-0.44662	0.618868	-0.390792	-0.408747	-0.599761	0.664367	0.353246	-0.519611	-0.501989	-0.481862	-0.249838	-0.482318	-0.430315	-0.538907	-0.624177	0.810206	-0.461745	-0.380324	-0.354059	-0.501532	-0.385759	-0.476939	-0.517607	-0.588087	-0.465005	-0.525632	-0.575015
2-Pyridylacetic acid	0.76418	-0.402341	-0.46395	-0.345818	0.639158	-0.542042	-0.536239	0.0400107	0.450847	0.135558	0.222661	0.380589	-0.461409	0.831247	0.692588	0.537954	0.652807	0.974451	0.812659	0.581489	-0.438343	0.933326	0.0476788	-0.400263	0.211577	0.824755	0.615755	-0.44228	-0.394291	0.282997	0.885442	0.926078	0.254649	0.847604	0.931133	0.543208	0.596943	-0.413141	0.0982954	0.686992	0.450924	0.224838	0.992772	0.0980578	0.254179	0.416881	-0.0276184	0.143191	0.552324
Sodium Dehydrocholate	-0.529778	0.594616	0.579449	0.527838	-0.556658	0.625088	0.457486	-0.557553	-0.524441	-0.58218	-0.59406	-0.569047	0.612244	-0.498998	-0.537815	-0.623547	-0.509158	-0.334626	-0.523549	-0.63533	0.697918	-0.397906	-0.449568	0.894712	-0.471439	-0.390015	-0.537485	0.641009	0.578275	-0.495059	-0.349831	-0.358234	-0.482229	-0.440711	-0.357425	-0.513988	-0.61423	0.829435	-0.437009	-0.449235	-0.473195	-0.502157	-0.267378	-0.424179	-0.624615	-0.599504	-0.517063	-0.498609	-0.578764
Oxaceprol	-0.448072	0.109338	0.296579	0.832402	-0.459831	0.459103	0.497296	-0.41682	-0.380515	-0.429348	-0.434934	-0.348147	0.693812	-0.403484	-0.491879	-0.457149	-0.394813	-0.298688	-0.45722	-0.493268	0.65684	-0.35472	-0.345248	0.378626	-0.280073	-0.349835	-0.327254	0.784147	0.274454	-0.321925	-0.391094	-0.290819	-0.352391	-0.313622	-0.290096	-0.410654	-0.448099	0.699338	-0.361929	-0.384389	-0.382978	-0.335262	-0.256539	-0.299414	-0.532188	-0.492342	-0.377954	-0.38576	-0.501399
L-Threonic acid	0.767506	-0.487693	-0.520517	-0.221025	0.597168	-0.559116	-0.529929	0.0587934	0.435613	0.179639	0.229914	0.454218	-0.40137	0.819464	0.701755	0.525545	0.637087	0.958478	0.777953	0.557273	-0.393134	0.927129	0.0488027	-0.440604	0.263453	0.849459	0.603301	-0.361202	-0.463438	0.299174	0.870113	0.910501	0.308045	0.876739	0.947474	0.49835	0.633404	-0.367518	0.0480784	0.725996	0.524171	0.271828	0.96704	0.0525533	0.293088	0.394602	-0.016231	0.0908969	0.545069
Thymidine 3,5-cyclic monophosphate	-0.575596	0.324577	0.488372	0.718744	-0.580145	0.623445	0.512063	-0.524085	-0.492525	-0.559189	-0.547464	-0.470918	0.632485	-0.518405	-0.621841	-0.552841	-0.520793	-0.382893	-0.563067	-0.605862	0.709576	-0.460129	-0.416981	0.602907	-0.41619	-0.467555	-0.480954	0.823735	0.371949	-0.448956	-0.483851	-0.390342	-0.455247	-0.471015	-0.409599	-0.50216	-0.64039	0.839759	-0.425327	-0.516101	-0.516514	-0.44765	-0.32764	-0.362897	-0.669312	-0.615144	-0.468831	-0.47255	-0.633155
cis-gondoic acid	-0.617614	0.493903	0.736879	0.241773	-0.573201	0.482093	0.763065	-0.610662	-0.643187	-0.622053	-0.6431	-0.682739	0.509087	-0.505484	-0.589869	-0.484162	-0.510764	-0.367309	-0.488365	-0.51252	0.406126	-0.447175	-0.627054	0.32731	-0.773282	-0.534898	-0.601885	0.350767	0.647832	-0.732857	-0.561142	-0.560402	-0.483554	-0.58317	-0.495873	-0.593955	-0.377021	0.327313	-0.526279	-0.531126	-0.520154	-0.706989	-0.29301	-0.531266	-0.453909	-0.604042	-0.609558	-0.518513	-0.60632
HLK	0.533328	-0.654094	-0.734954	-0.446266	0.558235	-0.594052	-0.720318	0.813153	0.602553	0.788584	0.790771	0.830043	-0.653293	0.448132	0.582725	0.639975	0.554107	0.180824	0.411609	0.625854	-0.602894	0.315916	0.69605	-0.578218	0.828902	0.405676	0.543728	-0.515975	-0.822202	0.696962	0.322709	0.312573	0.711802	0.434568	0.288779	0.600468	0.449167	-0.456411	0.634129	0.528352	0.589892	0.682512	0.0615214	0.575582	0.670812	0.702598	0.756071	0.615705	0.675454
Kinetin	0.30013	-0.42135	-0.527784	-0.224262	0.529624	-0.451304	-0.443267	0.77991	0.79667	0.59521	0.767372	0.468459	-0.308335	0.291998	0.244827	0.559473	0.261968	-0.0106193	0.38004	0.509813	-0.361194	0.0218508	0.938342	-0.38544	0.657737	0.0172232	0.620724	-0.368437	-0.5433	0.826454	0.119549	0.198366	0.449084	0.177583	0.00372242	0.692982	0.228394	-0.389038	0.748263	0.0485774	0.0893229	0.800679	-0.0960229	0.841897	0.301934	0.610672	0.887966	0.847252	0.479144
Glycyl-L-leucine	-0.505633	0.177169	0.427122	0.882883	-0.484032	0.411936	0.701448	-0.433883	-0.405352	-0.468259	-0.479214	-0.440344	0.834596	-0.457718	-0.548027	-0.466132	-0.447958	-0.357554	-0.476528	-0.494336	0.700565	-0.413636	-0.36539	0.248061	-0.379186	-0.405937	-0.323837	0.763214	0.320982	-0.349703	-0.4446	-0.368389	-0.380235	-0.366627	-0.360931	-0.448371	-0.396325	0.585082	-0.391127	-0.435661	-0.404703	-0.370728	-0.302624	-0.331657	-0.520527	-0.514225	-0.379339	-0.398684	-0.498142
N1-[4-(aminosulfonyl)phenyl]-2,2-dimethylpropanamide	0.613471	-0.573701	-0.573165	-0.533782	0.816431	-0.670848	-0.507929	0.48607	0.722975	0.453291	0.623896	0.371643	-0.551016	0.711577	0.50605	0.772416	0.711737	0.556394	0.774381	0.77083	-0.661455	0.540652	0.480129	-0.682635	0.432815	0.344262	0.777766	-0.665464	-0.502522	0.509999	0.440933	0.593302	0.280248	0.496486	0.453709	0.796311	0.604585	-0.707508	0.688669	0.321276	0.138258	0.395057	0.51797	0.709073	0.407318	0.729283	0.466968	0.75929	0.619224
GNK	-0.571236	0.34323	0.478801	0.817607	-0.583492	0.629987	0.547068	-0.544756	-0.505016	-0.569323	-0.565753	-0.48666	0.722585	-0.505386	-0.614953	-0.565715	-0.514176	-0.363036	-0.559477	-0.608944	0.774186	-0.441826	-0.442107	0.620453	-0.421383	-0.451969	-0.473221	0.871183	0.4098	-0.46562	-0.473865	-0.382067	-0.453982	-0.4441	-0.385799	-0.515949	-0.606053	0.854062	-0.447236	-0.499727	-0.509879	-0.46547	-0.307387	-0.392855	-0.674088	-0.626707	-0.497001	-0.493546	-0.63646
Syringic acid	0.859165	-0.702572	-0.785044	-0.243105	0.831989	-0.762318	-0.731234	0.515589	0.795033	0.554908	0.639832	0.685062	-0.491417	0.845169	0.75366	0.734391	0.777638	0.781252	0.844025	0.751925	-0.505968	0.805205	0.53537	-0.608489	0.69876	0.769527	0.886338	-0.467378	-0.788198	0.733043	0.823383	0.904553	0.470259	0.871989	0.828229	0.79945	0.677825	-0.488548	0.533221	0.694857	0.551979	0.656673	0.738436	0.55808	0.47553	0.727758	0.492421	0.561288	0.777748
6-benzyl-4-oxo-1,4-dihydropyridine-3-carboxamide	-0.463391	0.118809	0.310557	0.836549	-0.473566	0.469908	0.510844	-0.425369	-0.390748	-0.440593	-0.445813	-0.361887	0.705937	-0.418562	-0.505736	-0.471684	-0.410453	-0.312516	-0.470942	-0.509278	0.665611	-0.36946	-0.350855	0.396722	-0.292036	-0.363935	-0.341609	0.790438	0.290203	-0.330918	-0.403677	-0.304971	-0.361682	-0.328686	-0.304761	-0.42225	-0.462194	0.714094	-0.370904	-0.398574	-0.395113	-0.343563	-0.269095	-0.306649	-0.543385	-0.504958	-0.384608	-0.393291	-0.514664
Isoxanthopterin	-0.419296	0.863402	0.550679	0.275267	-0.422036	0.635201	0.275192	-0.383764	-0.416465	-0.408773	-0.413654	-0.451368	0.294745	-0.378205	-0.423384	-0.382173	-0.409274	-0.276794	-0.390633	-0.343681	0.578007	-0.334817	-0.296813	0.586096	-0.402657	-0.342322	-0.415512	0.482762	0.462326	-0.420331	-0.307138	-0.339855	-0.324172	-0.405873	-0.333586	-0.384745	-0.465235	0.351279	-0.255893	-0.369738	-0.373838	-0.384458	-0.241961	-0.305808	-0.451642	-0.442692	-0.343412	-0.348367	-0.442732
gamma-Glutamylmethionine	-0.425645	0.0865638	0.269201	0.835487	-0.43575	0.435511	0.483694	-0.397436	-0.356218	-0.408345	-0.413045	-0.330238	0.690232	-0.381535	-0.471673	-0.436447	-0.373537	-0.282306	-0.434845	-0.470791	0.644691	-0.336978	-0.326846	0.352492	-0.258076	-0.333196	-0.300042	0.771619	0.25756	-0.299005	-0.373834	-0.271186	-0.338103	-0.290709	-0.271387	-0.388771	-0.421656	0.675923	-0.343614	-0.367559	-0.368225	-0.313986	-0.24226	-0.280361	-0.513629	-0.469269	-0.359163	-0.364595	-0.479426
PC O-40:11	0.418248	-0.60651	-0.612413	-0.362776	0.675793	-0.633028	-0.502216	0.827964	0.753865	0.716401	0.841925	0.56956	-0.445894	0.457581	0.368743	0.765627	0.562321	0.111435	0.497598	0.712521	-0.532898	0.173404	0.799648	-0.620654	0.711356	0.0957661	0.692994	-0.516275	-0.718833	0.690969	0.108246	0.231767	0.526641	0.254773	0.0901829	0.758012	0.469308	-0.524914	0.871974	0.198896	0.182407	0.621766	0.00582362	0.868524	0.522708	0.772515	0.828482	0.902803	0.617342
Lithocholic acid	-0.404412	0.414773	0.448902	0.11202	-0.418189	0.398599	0.256979	-0.360475	-0.385805	-0.382625	-0.397223	-0.403404	0.294098	-0.373725	-0.380838	-0.432535	-0.386776	-0.283171	-0.380982	-0.482437	0.347281	-0.325086	-0.296828	0.784695	-0.366251	-0.334039	-0.476881	0.269221	0.440641	-0.397616	-0.30035	-0.332922	-0.308431	-0.392324	-0.323359	-0.375762	-0.439316	0.630555	-0.307606	-0.351004	-0.350229	-0.364814	-0.24347	-0.299665	-0.375806	-0.415617	-0.344807	-0.336623	-0.419308
LPE 15:0	-0.631547	0.691359	0.628401	0.52458	-0.643168	0.765194	0.433611	-0.522335	-0.57878	-0.544579	-0.569055	-0.539508	0.492645	-0.596759	-0.659258	-0.59311	-0.58029	-0.473938	-0.633743	-0.619416	0.731997	-0.543763	-0.427795	0.766398	-0.468023	-0.537919	-0.603886	0.761536	0.474511	-0.541314	-0.538378	-0.505414	-0.484677	-0.592965	-0.511093	-0.574775	-0.704133	0.763891	-0.395152	-0.565621	-0.539258	-0.502074	-0.426259	-0.388944	-0.641697	-0.642836	-0.469003	-0.497624	-0.674974
Oleoyl-L-alpha-lysophosphatidic acid	-0.559665	0.348689	0.445852	0.900763	-0.567315	0.618117	0.571782	-0.512026	-0.485703	-0.531412	-0.54077	-0.478673	0.786355	-0.505535	-0.604221	-0.56302	-0.501975	-0.378794	-0.559169	-0.589529	0.812687	-0.449114	-0.416451	0.564699	-0.383903	-0.447246	-0.438123	0.897538	0.412375	-0.431347	-0.473224	-0.386238	-0.443098	-0.425577	-0.384781	-0.510026	-0.564374	0.800614	-0.419047	-0.487738	-0.487767	-0.435849	-0.327449	-0.371162	-0.64483	-0.602788	-0.4623	-0.467142	-0.61438
ethyl 1-(3-nitro-2-thienyl)piperidine-4-carboxylate	-0.453901	0.107197	0.300756	0.813413	-0.465709	0.462662	0.488066	-0.416087	-0.383052	-0.429658	-0.435002	-0.347401	0.677946	-0.410703	-0.497849	-0.460822	-0.400655	-0.306911	-0.463929	-0.501315	0.64782	-0.363075	-0.343247	0.394086	-0.280311	-0.357809	-0.33741	0.77857	0.270867	-0.324119	-0.398188	-0.297371	-0.355409	-0.324372	-0.299028	-0.413463	-0.461081	0.712835	-0.361263	-0.392019	-0.388484	-0.335143	-0.265016	-0.296755	-0.534765	-0.495437	-0.376331	-0.386171	-0.507353
2-(1-{2-[(3-furylmethyl)amino]-2-oxoethyl}cyclohexyl)acetic acid	-0.494827	0.384892	0.486073	0.500669	-0.511727	0.65336	0.603422	-0.743121	-0.550852	-0.756214	-0.697963	-0.670786	0.5516	-0.410306	-0.497861	-0.622864	-0.50119	-0.157505	-0.418386	-0.58211	0.508518	-0.266837	-0.634334	0.443329	-0.686716	-0.33469	-0.483943	0.577595	0.781791	-0.57445	-0.284769	-0.239687	-0.594557	-0.351094	-0.234813	-0.513282	-0.546467	0.465298	-0.598537	-0.443897	-0.536429	-0.617354	-0.0575028	-0.527087	-0.709222	-0.653805	-0.70237	-0.546192	-0.648854
Royal jelly acid	0.72359	-0.465302	-0.658329	-0.659497	0.661076	-0.606518	-0.794242	0.590223	0.493228	0.600819	0.626668	0.788737	-0.768122	0.688128	0.834167	0.670339	0.734092	0.573956	0.617104	0.730031	-0.666317	0.70542	0.421909	-0.4533	0.653178	0.759855	0.554619	-0.684291	-0.657782	0.517132	0.688025	0.595127	0.752615	0.702321	0.638452	0.632849	0.551324	-0.503244	0.452969	0.835937	0.754348	0.438457	0.488119	0.300977	0.657763	0.692752	0.450098	0.417691	0.798941
QPK	-0.571771	0.447628	0.562964	0.422844	-0.596119	0.612164	0.41108	-0.537879	-0.530649	-0.567319	-0.571011	-0.515614	0.492561	-0.527365	-0.582772	-0.598374	-0.537475	-0.381732	-0.558705	-0.663028	0.595575	-0.451832	-0.434998	0.883728	-0.467788	-0.458077	-0.591436	0.616601	0.484847	-0.511857	-0.44083	-0.413109	-0.462506	-0.510137	-0.42053	-0.524878	-0.665696	0.904849	-0.44552	-0.503022	-0.506825	-0.489297	-0.323006	-0.404049	-0.623221	-0.616933	-0.498272	-0.496369	-0.626144
TKK	-0.609913	0.408994	0.519884	0.789056	-0.625869	0.672656	0.544541	-0.557319	-0.544177	-0.58021	-0.589432	-0.517716	0.719074	-0.555184	-0.646342	-0.613824	-0.552435	-0.414082	-0.608489	-0.65824	0.791937	-0.489142	-0.455668	0.715218	-0.438185	-0.489753	-0.532631	0.872091	0.45351	-0.497278	-0.50754	-0.431261	-0.479757	-0.495552	-0.432747	-0.557082	-0.652939	0.901226	-0.457619	-0.532051	-0.531215	-0.489517	-0.358242	-0.410016	-0.685635	-0.655299	-0.508967	-0.515435	-0.670296
LNK	-0.632596	0.477301	0.556867	0.788541	-0.648973	0.698546	0.55987	-0.574716	-0.567964	-0.598643	-0.612139	-0.553275	0.748329	-0.575387	-0.661954	-0.641994	-0.577117	-0.431381	-0.627361	-0.684235	0.823203	-0.507713	-0.468803	0.793089	-0.464509	-0.508524	-0.565368	0.872889	0.507651	-0.525434	-0.519513	-0.457316	-0.49235	-0.519061	-0.453309	-0.580479	-0.666269	0.9291	-0.472699	-0.549231	-0.548725	-0.512592	-0.374064	-0.432423	-0.69788	-0.676504	-0.527027	-0.532758	-0.689122
Carbadox	0.302516	-0.410358	-0.480005	0.393616	0.189721	-0.290932	-0.16727	0.330685	0.21606	0.373845	0.293818	0.482606	0.144723	0.223952	0.365194	0.182511	0.252092	0.149159	0.141118	0.227996	0.0317896	0.247443	0.239947	-0.344823	0.479266	0.389526	0.297627	0.077621	-0.372566	0.370845	0.269464	0.218778	0.44493	0.421563	0.308798	0.167129	0.343904	-0.102301	0.0971888	0.453265	0.509998	0.362856	0.0908175	0.0477214	0.33612	0.249621	0.275	0.0920096	0.347225
Glu-Gln	-0.527181	0.138087	0.44188	0.804896	-0.529712	0.453009	0.651073	-0.484542	-0.452989	-0.509643	-0.520674	-0.434485	0.742704	-0.481409	-0.570891	-0.501746	-0.472256	-0.357317	-0.510675	-0.550261	0.657461	-0.419547	-0.416811	0.317646	-0.406169	-0.413401	-0.391527	0.769385	0.304841	-0.397738	-0.45794	-0.370205	-0.412005	-0.39568	-0.365155	-0.48612	-0.475225	0.680609	-0.441537	-0.451073	-0.423335	-0.408686	-0.298299	-0.37023	-0.561432	-0.562214	-0.434469	-0.456403	-0.550363
Prostaglandin E2	-0.601692	0.456221	0.506735	0.900773	-0.601695	0.66707	0.589771	-0.539749	-0.519785	-0.562335	-0.57356	-0.539225	0.825533	-0.538761	-0.642869	-0.601122	-0.538254	-0.410819	-0.590327	-0.628473	0.865891	-0.486876	-0.434477	0.692544	-0.423708	-0.493175	-0.487154	0.910342	0.487745	-0.478786	-0.506459	-0.430202	-0.474302	-0.474808	-0.427455	-0.541171	-0.597134	0.856406	-0.428326	-0.53208	-0.536899	-0.476741	-0.357533	-0.38964	-0.676199	-0.635244	-0.489164	-0.483836	-0.652442
4-(pentyloxy)benzene-1-carbohydrazide	-0.551475	0.402442	0.462141	0.926172	-0.562237	0.626279	0.579529	-0.530814	-0.487124	-0.54888	-0.555093	-0.498704	0.822054	-0.485433	-0.595621	-0.561214	-0.498605	-0.349288	-0.540664	-0.58231	0.850056	-0.425632	-0.427354	0.606593	-0.402117	-0.431883	-0.432424	0.907613	0.444835	-0.445994	-0.451094	-0.369739	-0.441729	-0.407442	-0.36245	-0.507503	-0.546552	0.808267	-0.431188	-0.477685	-0.490868	-0.448813	-0.295916	-0.390033	-0.656363	-0.609486	-0.483256	-0.478836	-0.611921
δ-Ribono-1,4-lactone	0.725077	-0.392557	-0.422717	-0.324316	0.61035	-0.519499	-0.472426	0.0523704	0.455099	0.117729	0.19659	0.332415	-0.42041	0.701191	0.644983	0.405569	0.577667	0.852039	0.722161	0.481044	-0.421367	0.838149	0.0902351	-0.420825	0.244142	0.806014	0.612417	-0.425374	-0.372984	0.385567	0.905238	0.909116	0.15215	0.803243	0.868014	0.514953	0.46087	-0.412843	0.12132	0.642529	0.450131	0.276528	0.888802	0.144719	0.204922	0.404136	0.0302465	0.156929	0.552933
N-(2-morpholinophenyl)-2-furamide	-0.586753	0.531596	0.534022	0.886847	-0.600133	0.687614	0.582026	-0.569152	-0.527318	-0.592787	-0.600608	-0.562009	0.827541	-0.527397	-0.623749	-0.620589	-0.544485	-0.377002	-0.575729	-0.633764	0.887012	-0.455521	-0.450081	0.744679	-0.447508	-0.456265	-0.490447	0.90293	0.53075	-0.485093	-0.454125	-0.397859	-0.484217	-0.450259	-0.393339	-0.543401	-0.606642	0.856344	-0.452786	-0.509374	-0.525163	-0.486877	-0.317175	-0.420359	-0.696524	-0.648411	-0.516157	-0.510013	-0.646207
1,5,8-Trihydroxy-9-oxo-9H-xanthen-3-yl beta-D-glucopyranoside	-0.32989	0.191828	0.499523	0.132135	-0.304535	0.116191	0.556634	-0.300441	-0.30399	-0.337353	-0.355392	-0.35609	0.331602	-0.310147	-0.3346	-0.242741	-0.312771	-0.22842	-0.254103	-0.272921	0.194603	-0.260732	-0.291791	-0.032202	-0.43784	-0.260634	-0.263853	0.145571	0.206603	-0.308423	-0.271107	-0.295693	-0.256044	-0.304162	-0.277196	-0.314257	-0.171997	0.101183	-0.308733	-0.277314	-0.212313	-0.305137	-0.170568	-0.283167	-0.212686	-0.316706	-0.262592	-0.293126	-0.25734
N2,N2-Dimethylguanosine	0.675127	-0.615202	-0.621255	-0.6142	0.721827	-0.68294	-0.522045	0.432592	0.686344	0.420282	0.550492	0.457169	-0.618405	0.696384	0.641582	0.646266	0.571226	0.628772	0.764627	0.672992	-0.762854	0.629985	0.459495	-0.742819	0.381923	0.545016	0.693763	-0.760765	-0.414179	0.575324	0.634812	0.667164	0.377475	0.631726	0.596446	0.690549	0.62534	-0.814334	0.412609	0.489519	0.381241	0.528557	0.603262	0.47058	0.46107	0.628907	0.429757	0.558335	0.629206
S-(5-Adenosy)-L-Homocysteine	-0.575371	0.492535	0.531515	0.720234	-0.589304	0.628965	0.530917	-0.546503	-0.52351	-0.567176	-0.580932	-0.554469	0.744199	-0.515375	-0.593267	-0.611593	-0.530966	-0.3763	-0.55757	-0.64544	0.776406	-0.449175	-0.441988	0.833455	-0.453604	-0.458127	-0.52912	0.763944	0.550914	-0.501627	-0.449752	-0.413244	-0.463111	-0.464996	-0.401742	-0.534809	-0.584385	0.877328	-0.446977	-0.499313	-0.513265	-0.490753	-0.319364	-0.416504	-0.639047	-0.623108	-0.507024	-0.492768	-0.626891
13(S)-HOTrE	-0.613437	0.647766	0.611878	0.535338	-0.589656	0.671417	0.469067	-0.511179	-0.52751	-0.545511	-0.553523	-0.596107	0.618256	-0.549573	-0.634655	-0.588995	-0.54461	-0.441329	-0.574488	-0.629767	0.731037	-0.516547	-0.403905	0.927166	-0.473142	-0.54452	-0.573835	0.676384	0.571866	-0.533696	-0.513283	-0.485434	-0.48663	-0.567424	-0.494956	-0.523968	-0.632129	0.84567	-0.364417	-0.572387	-0.581323	-0.5114	-0.390318	-0.35282	-0.626781	-0.601396	-0.466184	-0.434759	-0.639904
N-cyclohexyl-N-methyl-6-quinoxalinecarboxamide	-0.445194	0.269189	0.335836	0.921221	-0.437359	0.461588	0.565244	-0.416125	-0.360748	-0.439298	-0.442741	-0.426595	0.84894	-0.389463	-0.4799	-0.473562	-0.402853	-0.289091	-0.429531	-0.480943	0.762262	-0.347485	-0.323037	0.470557	-0.304644	-0.347813	-0.298553	0.780784	0.406079	-0.316403	-0.358832	-0.292779	-0.354318	-0.294147	-0.28424	-0.398202	-0.388204	0.663687	-0.34635	-0.385245	-0.398261	-0.33745	-0.243786	-0.303113	-0.532625	-0.48121	-0.372045	-0.360405	-0.476513
3-Ureidopropionic acid	-0.537183	0.246203	0.410431	0.808131	-0.552358	0.568066	0.51896	-0.49192	-0.468423	-0.508898	-0.516908	-0.433469	0.70487	-0.486215	-0.578064	-0.541793	-0.479843	-0.36295	-0.541396	-0.588709	0.722769	-0.429686	-0.405038	0.565961	-0.361409	-0.428922	-0.441765	0.832487	0.361041	-0.416944	-0.46001	-0.368113	-0.420457	-0.413986	-0.368871	-0.490733	-0.561044	0.826759	-0.41581	-0.466819	-0.464917	-0.416932	-0.313975	-0.357487	-0.614842	-0.581697	-0.448842	-0.456648	-0.596349
Phenyl[(3S)-3-(5-propyl-1,3,4-oxadiazol-2-yl)-1-pyrrolidinyl]methanone	-0.457051	0.134812	0.307865	0.851415	-0.468418	0.473841	0.5084	-0.422891	-0.3874	-0.436608	-0.442894	-0.359456	0.712243	-0.412517	-0.500735	-0.467009	-0.405132	-0.306397	-0.466097	-0.499888	0.678749	-0.363135	-0.348051	0.390069	-0.286427	-0.356592	-0.332609	0.800077	0.288398	-0.326793	-0.396409	-0.29853	-0.358183	-0.320253	-0.297248	-0.41874	-0.455202	0.703291	-0.366128	-0.391734	-0.389519	-0.339883	-0.263641	-0.305355	-0.541837	-0.501255	-0.382088	-0.391692	-0.509213
LPE O-16:2	-0.454567	0.142447	0.299556	0.881982	-0.46269	0.468788	0.522774	-0.41265	-0.381286	-0.424627	-0.43533	-0.361986	0.741267	-0.411823	-0.497878	-0.465505	-0.401769	-0.311751	-0.464529	-0.492274	0.694516	-0.36633	-0.340304	0.372624	-0.27817	-0.357755	-0.320899	0.806685	0.297051	-0.318447	-0.398319	-0.302921	-0.354713	-0.31522	-0.298615	-0.417392	-0.435444	0.680859	-0.357089	-0.389714	-0.384657	-0.332367	-0.27041	-0.299301	-0.530536	-0.493277	-0.371533	-0.381788	-0.502174
Panthenol	-0.799743	0.876445	0.917184	0.633224	-0.771411	0.815396	0.828002	-0.760503	-0.676977	-0.813177	-0.8033	-0.884444	0.807881	-0.705483	-0.845607	-0.73951	-0.801156	-0.50862	-0.671769	-0.772285	0.862291	-0.6453	-0.580172	0.806491	-0.833527	-0.699812	-0.703415	0.778132	0.81701	-0.714713	-0.632775	-0.611906	-0.701722	-0.725179	-0.61776	-0.714008	-0.70997	0.719629	-0.613261	-0.78181	-0.761408	-0.655213	-0.409985	-0.546313	-0.819681	-0.839209	-0.655212	-0.624917	-0.849927
1,7-bis(4-hydroxyphenyl)heptan-3-one	-0.616586	0.562702	0.529724	0.848614	-0.681656	0.705309	0.547398	-0.526173	-0.592279	-0.506041	-0.589158	-0.50901	0.770624	-0.602919	-0.63434	-0.660102	-0.593399	-0.476957	-0.663683	-0.679436	0.869331	-0.532931	-0.453226	0.732998	-0.41301	-0.487128	-0.586354	0.893776	0.496874	-0.513903	-0.526038	-0.505137	-0.452525	-0.507306	-0.456656	-0.643691	-0.58523	0.82194	-0.483353	-0.503661	-0.447183	-0.456232	-0.432938	-0.468235	-0.592043	-0.672382	-0.483836	-0.565874	-0.674463
cyclohexyl[4-(2-methoxyphenyl)piperidino]methanone	-0.477951	0.169642	0.372523	0.902271	-0.480626	0.460746	0.608646	-0.460153	-0.406798	-0.477446	-0.482519	-0.409807	0.790935	-0.418573	-0.527443	-0.465179	-0.424138	-0.301104	-0.461367	-0.495975	0.718839	-0.366954	-0.383699	0.329194	-0.352173	-0.370996	-0.32715	0.816553	0.312141	-0.361303	-0.41152	-0.314466	-0.379093	-0.329166	-0.306025	-0.439576	-0.422296	0.661683	-0.401822	-0.410856	-0.407409	-0.374947	-0.24977	-0.340842	-0.555593	-0.526188	-0.414854	-0.419196	-0.518783
Soyasaponin I	-0.372922	0.80119	0.489397	0.212133	-0.376357	0.593861	0.231817	-0.340254	-0.383662	-0.357315	-0.365096	-0.398676	0.210159	-0.341943	-0.374101	-0.333776	-0.362863	-0.252282	-0.353275	-0.286054	0.494002	-0.301877	-0.27323	0.459795	-0.364736	-0.306706	-0.374656	0.422458	0.414774	-0.383493	-0.280134	-0.31151	-0.292004	-0.370616	-0.303704	-0.349643	-0.417625	0.239115	-0.221298	-0.327486	-0.326511	-0.349968	-0.223006	-0.273832	-0.391666	-0.39171	-0.305414	-0.309958	-0.398007
Punicic Acid	0.736787	-0.647441	-0.810272	-0.437081	0.71953	-0.694731	-0.877683	0.729034	0.686325	0.789484	0.777936	0.821284	-0.687869	0.671926	0.70138	0.73087	0.753772	0.467548	0.628036	0.722148	-0.589355	0.563673	0.619807	-0.502167	0.859334	0.585734	0.690933	-0.534694	-0.884018	0.681576	0.547176	0.585634	0.611153	0.641624	0.555266	0.698674	0.616109	-0.446844	0.676251	0.64449	0.609354	0.66112	0.365785	0.617307	0.684295	0.778104	0.654886	0.621155	0.754686
N-Acetyl-DL-glutamic acid	-0.494242	0.254569	0.453299	0.85666	-0.520779	0.529105	0.584457	-0.573423	-0.463713	-0.583838	-0.574964	-0.473427	0.763502	-0.413722	-0.554604	-0.510964	-0.451965	-0.242847	-0.462244	-0.553409	0.752145	-0.332827	-0.471253	0.500383	-0.440286	-0.359737	-0.389502	0.844823	0.367639	-0.449566	-0.380547	-0.278135	-0.44622	-0.337923	-0.273098	-0.475271	-0.496618	0.790435	-0.479841	-0.429529	-0.461706	-0.457513	-0.176389	-0.413973	-0.651119	-0.600985	-0.529548	-0.506592	-0.580248
AL 8810 Methyl ester	0.378301	-0.437317	-0.545348	-0.33084	0.649501	-0.506362	-0.491476	0.757937	0.853077	0.570105	0.793463	0.45468	-0.395345	0.436487	0.303567	0.691144	0.386207	0.143328	0.525597	0.640787	-0.442264	0.149712	0.912061	-0.444851	0.618281	0.0641211	0.714277	-0.458499	-0.553812	0.792897	0.184219	0.305648	0.452958	0.245584	0.0949757	0.804415	0.312946	-0.475334	0.808004	0.0817927	0.0446681	0.740638	0.0618479	0.891022	0.299848	0.681075	0.846353	0.915708	0.534287
Oleoyl-L-α-lysophosphatidic acid	-0.657781	0.628908	0.62823	0.715732	-0.677055	0.774903	0.543005	-0.622138	-0.615407	-0.644442	-0.657135	-0.614641	0.706397	-0.597947	-0.681642	-0.677751	-0.606334	-0.43625	-0.64643	-0.706741	0.840712	-0.519323	-0.509032	0.892542	-0.52422	-0.527216	-0.620745	0.858068	0.5917	-0.586306	-0.520735	-0.47736	-0.534592	-0.558443	-0.472773	-0.612114	-0.714275	0.92797	-0.491297	-0.574337	-0.584812	-0.568959	-0.373619	-0.467053	-0.732567	-0.711284	-0.574668	-0.565238	-0.724822
1-(4-ethoxyphenyl)-5-(prop-2-ynylthio)-1H-1,2,3,4-tetraazole	-0.453603	0.266637	0.528106	0.0243583	-0.417816	0.295599	0.623432	-0.411971	-0.431436	-0.455569	-0.455488	-0.49999	0.287724	-0.421402	-0.403629	-0.391034	-0.449581	-0.315575	-0.360527	-0.391352	0.124098	-0.359487	-0.401838	0.0253499	-0.60323	-0.378085	-0.434204	0.0964677	0.52352	-0.440342	-0.373964	-0.420969	-0.349938	-0.432579	-0.388136	-0.431019	-0.287552	0.0244245	-0.425071	-0.388274	-0.328957	-0.428531	-0.249357	-0.387494	-0.293538	-0.431576	-0.376434	-0.354003	-0.415128
Nonanoic acid	-0.60611	0.453077	0.538377	0.653154	-0.622097	0.62381	0.505686	-0.52036	-0.533557	-0.538279	-0.566106	-0.53462	0.68355	-0.560225	-0.625614	-0.621364	-0.56	-0.439077	-0.599532	-0.678686	0.729924	-0.507571	-0.422445	0.849147	-0.439188	-0.50747	-0.573419	0.740048	0.507807	-0.503229	-0.507376	-0.467702	-0.466362	-0.522426	-0.459684	-0.558898	-0.616446	0.909123	-0.438376	-0.536972	-0.522171	-0.472132	-0.387293	-0.39775	-0.61781	-0.629903	-0.476909	-0.48924	-0.650598
Citrinin	-0.630157	0.561611	0.582312	0.798859	-0.649092	0.745386	0.552555	-0.592361	-0.578665	-0.613497	-0.624059	-0.56314	0.725574	-0.570019	-0.66839	-0.630677	-0.577235	-0.416057	-0.62329	-0.658003	0.856172	-0.498351	-0.481864	0.756416	-0.480509	-0.502215	-0.556859	0.908906	0.504487	-0.539271	-0.511805	-0.446755	-0.504299	-0.518064	-0.444569	-0.58309	-0.676769	0.879612	-0.470477	-0.549598	-0.554296	-0.525401	-0.357485	-0.439946	-0.718476	-0.686161	-0.540732	-0.54511	-0.696562
N'1-(4-chlorobenzoyl)-2-aminobenzene-1-carbohydrazide	-0.432005	0.365095	0.451475	0.18313	-0.446175	0.413493	0.29531	-0.389674	-0.404109	-0.413892	-0.424665	-0.415511	0.347103	-0.396372	-0.414585	-0.460517	-0.408472	-0.297546	-0.40892	-0.520016	0.381199	-0.344208	-0.320677	0.792871	-0.378078	-0.354529	-0.490413	0.32992	0.438869	-0.410602	-0.327133	-0.342482	-0.331615	-0.405383	-0.335987	-0.397602	-0.470793	0.697936	-0.336667	-0.375888	-0.376863	-0.382394	-0.254228	-0.315401	-0.417296	-0.448312	-0.371226	-0.36145	-0.45346
5-Methoxyindole-3-Carbaldehyde	0.424768	-0.049697	-0.4277	-0.373371	0.360669	-0.32019	-0.591648	0.542305	0.345249	0.582883	0.529843	0.597326	-0.532593	0.395566	0.491545	0.518648	0.391232	0.230196	0.340117	0.545254	-0.326078	0.314503	0.432622	-0.34762	0.509354	0.37209	0.323552	-0.375676	-0.509397	0.361148	0.286117	0.208216	0.613	0.354377	0.281104	0.357461	0.461332	-0.497393	0.366935	0.479973	0.53082	0.445634	0.129559	0.243493	0.568642	0.461035	0.468197	0.313839	0.488247
4'-(Imidazol-1-yl)acetophenone	-0.428985	0.662715	0.599611	0.354381	-0.464023	0.634888	0.39871	-0.704369	-0.497506	-0.718705	-0.661361	-0.643144	0.465796	-0.320946	-0.457055	-0.537163	-0.441735	-0.0711256	-0.335108	-0.534613	0.594649	-0.19272	-0.554458	0.857358	-0.634121	-0.27852	-0.478659	0.529795	0.683746	-0.579923	-0.189477	-0.170825	-0.533772	-0.324864	-0.176733	-0.43778	-0.546749	0.68711	-0.512969	-0.399335	-0.523917	-0.587253	0.0204075	-0.484541	-0.700376	-0.60965	-0.669552	-0.531248	-0.576639
Gamma-Caprolactone	0.587381	-0.544406	-0.671903	-0.0887478	0.583431	-0.599793	-0.557544	0.553201	0.5457	0.579489	0.609668	0.661668	-0.260546	0.658476	0.61071	0.671388	0.630101	0.493638	0.57909	0.649886	-0.321389	0.551083	0.460499	-0.349028	0.621683	0.508649	0.590537	-0.343255	-0.610411	0.472048	0.433091	0.471983	0.666569	0.607444	0.514286	0.585952	0.658527	-0.273435	0.44117	0.586063	0.501607	0.469294	0.399158	0.36764	0.538326	0.598301	0.448293	0.455958	0.622184
(2E)-6-hydroxy-2-methyl-6-(4-methylphenyl)hept-2-enoic acid	-0.544492	0.703733	0.674979	0.574287	-0.523127	0.780938	0.589508	-0.804064	-0.553799	-0.846116	-0.761891	-0.797695	0.623802	-0.459317	-0.614136	-0.666857	-0.530517	-0.185377	-0.448853	-0.622707	0.734498	-0.318169	-0.621741	0.724545	-0.707622	-0.398269	-0.476875	0.731298	0.778486	-0.592427	-0.28306	-0.220818	-0.735134	-0.424602	-0.281761	-0.498613	-0.710145	0.662728	-0.514982	-0.552351	-0.681918	-0.668119	-0.0680907	-0.456529	-0.880472	-0.693678	-0.724741	-0.539358	-0.690326
D-Glucosamine	0.665218	-0.55228	-0.536253	-0.397156	0.442408	-0.659835	-0.474352	0.390762	0.315973	0.48425	0.387664	0.719796	-0.490601	0.553855	0.779455	0.455537	0.531077	0.549713	0.49725	0.512257	-0.556229	0.67773	0.207414	-0.659561	0.466482	0.828426	0.418189	-0.560381	-0.6045	0.416536	0.705002	0.543365	0.657578	0.737632	0.687184	0.342742	0.646216	-0.539621	0.0629318	0.871747	0.907174	0.421471	0.501651	-0.0356334	0.677884	0.465258	0.271812	0.0704214	0.686991
N-(1,3-benzodioxol-5-yl)-2-methyl-5-(piperidinosulfonyl)-3-furamide	0.67266	-0.473016	-0.529658	-0.406904	0.810349	-0.601701	-0.566615	0.320408	0.56769	0.384441	0.476146	0.312409	-0.492499	0.727534	0.523363	0.660294	0.850114	0.649907	0.742448	0.697345	-0.501945	0.649902	0.232032	-0.476799	0.449683	0.463379	0.737866	-0.506467	-0.515896	0.355439	0.544484	0.704843	0.103831	0.571263	0.585957	0.705971	0.562306	-0.484669	0.665266	0.417267	0.167463	0.176466	0.632671	0.616075	0.359237	0.690999	0.248217	0.607274	0.606922
8,8-dimethyl-2H,8H-pyrano[3,2-g]chromen-2-one	-0.485562	0.83396	0.641937	0.438618	-0.506349	0.696572	0.386776	-0.585739	-0.52253	-0.599003	-0.597443	-0.602993	0.498724	-0.429812	-0.513874	-0.548746	-0.461011	-0.248391	-0.451345	-0.528487	0.719917	-0.331394	-0.471128	0.864804	-0.517876	-0.35915	-0.501465	0.625576	0.593585	-0.542776	-0.298749	-0.306335	-0.500161	-0.421554	-0.309783	-0.477558	-0.586236	0.679328	-0.39316	-0.432843	-0.492117	-0.543829	-0.179802	-0.415923	-0.634953	-0.578914	-0.546803	-0.488394	-0.560916
Dehydroepiandrosterone (DHEA)	-0.643284	0.522939	0.551108	0.841502	-0.643436	0.715785	0.57118	-0.546128	-0.569942	-0.566732	-0.585753	-0.547209	0.778049	-0.57041	-0.671769	-0.607085	-0.560631	-0.451056	-0.631703	-0.643402	0.865429	-0.525925	-0.456902	0.756564	-0.448807	-0.537977	-0.552737	0.90708	0.50119	-0.538937	-0.564683	-0.493663	-0.465225	-0.535068	-0.480212	-0.576775	-0.631396	0.887598	-0.435521	-0.558752	-0.557168	-0.520431	-0.404094	-0.414839	-0.67499	-0.659881	-0.506863	-0.507195	-0.686786
Methionine	-0.44808	0.0577244	0.30959	0.700321	-0.46299	0.434879	0.456374	-0.409961	-0.382663	-0.424363	-0.427756	-0.324096	0.578984	-0.409489	-0.492654	-0.441009	-0.395238	-0.304583	-0.457182	-0.496719	0.563283	-0.359934	-0.344553	0.361416	-0.288066	-0.355867	-0.350957	0.716477	0.221662	-0.327442	-0.399337	-0.296231	-0.351759	-0.337355	-0.303279	-0.407819	-0.473325	0.700005	-0.362454	-0.390003	-0.378761	-0.333219	-0.26171	-0.291006	-0.516139	-0.487747	-0.371005	-0.386821	-0.500839
3-[(4-hydroxyphenyl)methyl]-octahydropyrrolo[1,2-a]pyrazine-1,4-dione	-0.335063	0.245723	0.539219	0.139889	-0.307795	0.154529	0.580226	-0.363211	-0.324273	-0.403677	-0.40731	-0.415006	0.351487	-0.311013	-0.347413	-0.277525	-0.32274	-0.198989	-0.248886	-0.294514	0.222772	-0.241699	-0.337566	0.00709908	-0.488817	-0.250957	-0.269155	0.164193	0.267622	-0.336575	-0.240679	-0.264874	-0.31449	-0.299268	-0.256819	-0.322383	-0.208854	0.116401	-0.335981	-0.289722	-0.248895	-0.351564	-0.128246	-0.307522	-0.273708	-0.346007	-0.319618	-0.320212	-0.279374
12,13-EODE	0.765447	-0.550838	-0.713937	-0.353878	0.618916	-0.62614	-0.749905	0.489369	0.520332	0.618963	0.520056	0.668533	-0.574723	0.554319	0.727297	0.411865	0.666573	0.503532	0.537754	0.494809	-0.516383	0.62311	0.377096	-0.480188	0.741358	0.761602	0.597543	-0.484617	-0.685393	0.633299	0.764207	0.700632	0.35342	0.734508	0.69375	0.499646	0.52133	-0.459727	0.435679	0.737065	0.724862	0.562296	0.462033	0.386953	0.60505	0.629583	0.436672	0.357071	0.707224
3,14-dihydro-15-keto-tetranor Prostaglandin E2	-0.507979	0.480436	0.533225	0.726452	-0.533158	0.669641	0.500826	-0.660337	-0.503603	-0.690862	-0.648185	-0.578864	0.687451	-0.433638	-0.558759	-0.605281	-0.485809	-0.215543	-0.47375	-0.615654	0.777437	-0.314876	-0.511672	0.781214	-0.504328	-0.346155	-0.453863	0.817139	0.540952	-0.493384	-0.303833	-0.234465	-0.537092	-0.360936	-0.259514	-0.477919	-0.649129	0.880425	-0.49022	-0.45216	-0.535501	-0.53221	-0.132721	-0.438019	-0.771275	-0.644965	-0.607722	-0.533052	-0.621259
Norfloxacin	-0.639531	0.588228	0.593115	0.816193	-0.652344	0.739701	0.573325	-0.591119	-0.577797	-0.617211	-0.628823	-0.589521	0.779787	-0.577719	-0.670125	-0.651028	-0.588043	-0.427803	-0.627277	-0.677042	0.880043	-0.508529	-0.474795	0.825976	-0.486295	-0.511998	-0.565554	0.897549	0.554441	-0.540666	-0.511997	-0.459931	-0.506096	-0.52349	-0.455109	-0.586419	-0.669868	0.908233	-0.470819	-0.557341	-0.564287	-0.528702	-0.368496	-0.443002	-0.71869	-0.687502	-0.53962	-0.539136	-0.695737
N-Acetyl-L-glutamine	0.794504	-0.487208	-0.524166	-0.257531	0.713335	-0.627451	-0.537527	0.150939	0.584729	0.220213	0.327576	0.431788	-0.410459	0.857186	0.68421	0.618052	0.681729	0.952864	0.859327	0.646335	-0.41997	0.909605	0.194789	-0.50432	0.316839	0.80082	0.74176	-0.418306	-0.520997	0.424668	0.877779	0.952942	0.283132	0.867177	0.917519	0.640801	0.639515	-0.447997	0.219374	0.658366	0.437686	0.359547	0.963275	0.248601	0.27513	0.498535	0.115336	0.273069	0.613071
(5-L-Glutamyl)-L-Amino Acid	-0.510813	0.132052	0.434116	0.812707	-0.512424	0.44097	0.644662	-0.489935	-0.441873	-0.512114	-0.519464	-0.435438	0.74906	-0.458715	-0.560288	-0.489211	-0.453481	-0.330666	-0.488744	-0.537858	0.660424	-0.396652	-0.42024	0.321392	-0.404509	-0.398894	-0.373679	0.768677	0.301147	-0.396755	-0.439773	-0.34619	-0.414792	-0.376171	-0.342626	-0.471708	-0.459145	0.683586	-0.43634	-0.441373	-0.424755	-0.411138	-0.270344	-0.364747	-0.563375	-0.553631	-0.441685	-0.451077	-0.540988
Adrenic acid	-0.549737	0.437312	0.522539	0.425087	-0.569642	0.637857	0.401967	-0.478117	-0.509395	-0.503747	-0.509074	-0.428041	0.362819	-0.51844	-0.574791	-0.502409	-0.512466	-0.392908	-0.55086	-0.539991	0.549219	-0.456935	-0.401331	0.505475	-0.430738	-0.450113	-0.520896	0.658341	0.340692	-0.464377	-0.470625	-0.41827	-0.41627	-0.503801	-0.427784	-0.503173	-0.634236	0.63698	-0.397189	-0.482468	-0.452103	-0.435341	-0.345504	-0.363348	-0.574167	-0.578659	-0.428835	-0.463479	-0.598692
Palmitoleic Acid	0.392977	-0.545638	-0.537434	-0.472558	0.533269	-0.489752	-0.628531	0.616424	0.518316	0.617292	0.649837	0.519637	-0.6014	0.386157	0.325506	0.591637	0.555415	0.13217	0.378767	0.52721	-0.527824	0.192076	0.517619	-0.353859	0.632835	0.126794	0.469448	-0.440423	-0.694097	0.450793	0.109765	0.233205	0.341084	0.208239	0.132923	0.555062	0.334845	-0.276484	0.714569	0.213383	0.183318	0.408225	0.0441615	0.684631	0.470147	0.624947	0.571841	0.653157	0.471229
L-Pyroglutamic acid	-0.532826	0.128395	0.45171	0.783745	-0.539449	0.465148	0.663445	-0.518783	-0.471053	-0.544582	-0.547587	-0.452661	0.731071	-0.480174	-0.571966	-0.515535	-0.482407	-0.339895	-0.50915	-0.563156	0.639275	-0.407544	-0.448827	0.31636	-0.442687	-0.408279	-0.407763	0.759951	0.335986	-0.421958	-0.45059	-0.362307	-0.426976	-0.394822	-0.355518	-0.497171	-0.488143	0.679974	-0.475497	-0.452678	-0.433923	-0.435305	-0.275643	-0.399047	-0.582654	-0.582943	-0.470396	-0.480178	-0.567423
Valylproline	-0.488253	0.18832	0.38084	0.922774	-0.448472	0.442178	0.637916	-0.417242	-0.350093	-0.462325	-0.444608	-0.43324	0.83271	-0.422916	-0.549806	-0.441031	-0.42921	-0.33017	-0.445908	-0.471604	0.735034	-0.399786	-0.314473	0.31279	-0.336764	-0.4128	-0.279352	0.807631	0.315996	-0.309158	-0.430586	-0.325244	-0.384331	-0.34983	-0.343306	-0.39284	-0.420698	0.630397	-0.336824	-0.455299	-0.451958	-0.335427	-0.279352	-0.265619	-0.566678	-0.49336	-0.352498	-0.343376	-0.500905
Norbuprenorphine	-0.610928	0.421537	0.524729	0.768113	-0.629732	0.68212	0.531646	-0.555836	-0.548945	-0.577793	-0.587993	-0.511241	0.691986	-0.557355	-0.646787	-0.609323	-0.554549	-0.416218	-0.611605	-0.653711	0.783621	-0.491106	-0.455927	0.708035	-0.439331	-0.490549	-0.539152	0.868948	0.444307	-0.501388	-0.510627	-0.435195	-0.476142	-0.501388	-0.436153	-0.559822	-0.659777	0.891079	-0.457378	-0.531612	-0.527886	-0.489605	-0.3615	-0.412059	-0.683255	-0.656906	-0.507727	-0.519104	-0.67256
N-Isovalerylglycine	-0.488779	0.271036	0.582968	0.229687	-0.441764	0.258886	0.684428	-0.352259	-0.431489	-0.400316	-0.437155	-0.464834	0.450086	-0.485302	-0.470883	-0.394411	-0.439105	-0.414858	-0.432358	-0.414989	0.293578	-0.43642	-0.35723	0.0606751	-0.502625	-0.415439	-0.405288	0.253042	0.352352	-0.397429	-0.437942	-0.472798	-0.343532	-0.466468	-0.4503	-0.446315	-0.310803	0.190686	-0.35424	-0.408089	-0.312906	-0.402543	-0.354977	-0.335029	-0.288869	-0.419628	-0.310074	-0.34768	-0.387878
indoline-2-carboxylic acid	0.739035	-0.47842	-0.650246	-0.284297	0.838526	-0.633515	-0.685029	0.480894	0.83131	0.449757	0.636893	0.505112	-0.455945	0.836627	0.603429	0.788739	0.714185	0.741002	0.862263	0.780328	-0.427105	0.704769	0.585327	-0.419852	0.566506	0.552006	0.876684	-0.447117	-0.626831	0.653787	0.67158	0.816871	0.392522	0.708606	0.677523	0.866413	0.5862	-0.445724	0.628323	0.467684	0.257598	0.576748	0.699354	0.66902	0.309631	0.701471	0.487003	0.682987	0.671403
3-methyl-5-oxo-5-(4-toluidino)pentanoic acid	-0.552709	0.185269	0.549486	0.703417	-0.531488	0.391517	0.770716	-0.499024	-0.480506	-0.53525	-0.552893	-0.50663	0.755738	-0.508678	-0.584795	-0.498701	-0.491363	-0.384554	-0.504866	-0.541229	0.599027	-0.442805	-0.450465	0.221605	-0.502051	-0.440357	-0.407907	0.651666	0.354674	-0.440257	-0.47782	-0.422824	-0.435961	-0.437971	-0.409861	-0.509092	-0.424836	0.551432	-0.46145	-0.471823	-0.425715	-0.458185	-0.313804	-0.399851	-0.517172	-0.560395	-0.446872	-0.462718	-0.530191
LPE 17:1	-0.528547	0.292921	0.446702	0.566479	-0.557765	0.585374	0.428125	-0.472208	-0.487607	-0.484824	-0.499587	-0.393935	0.4655	-0.498527	-0.563214	-0.507189	-0.484055	-0.374909	-0.544106	-0.554907	0.584014	-0.435999	-0.402736	0.481096	-0.379324	-0.425167	-0.482244	0.722215	0.298502	-0.432329	-0.461332	-0.386021	-0.408637	-0.453455	-0.389741	-0.496799	-0.594923	0.707412	-0.405578	-0.457887	-0.430916	-0.411652	-0.328734	-0.356417	-0.568484	-0.570116	-0.428434	-0.46342	-0.588516
N-Acetylsphingosine	-0.461437	0.106664	0.32171	0.706214	-0.479094	0.474258	0.440644	-0.42273	-0.398123	-0.436499	-0.439701	-0.337884	0.579909	-0.42108	-0.504872	-0.459627	-0.408617	-0.312899	-0.473455	-0.513041	0.591523	-0.370478	-0.351443	0.423953	-0.292949	-0.367111	-0.372496	0.739445	0.247382	-0.34356	-0.406696	-0.30544	-0.36217	-0.351846	-0.312889	-0.420037	-0.501629	0.733914	-0.365869	-0.40215	-0.395644	-0.346385	-0.270672	-0.299066	-0.53799	-0.503984	-0.383976	-0.397715	-0.520858
Choline bitartrate	0.461086	-0.54793	-0.595805	0.0307282	0.565872	-0.51815	-0.356804	0.550024	0.467341	0.588232	0.538838	0.425879	-0.14468	0.314028	0.3946	0.362893	0.608357	0.118528	0.318029	0.444043	-0.270548	0.24513	0.402183	-0.557146	0.712494	0.309204	0.595445	-0.242482	-0.553602	0.560209	0.300237	0.346211	0.19155	0.388525	0.263801	0.478297	0.390934	-0.384768	0.678628	0.362214	0.34179	0.375549	0.0668406	0.612649	0.468886	0.634377	0.512034	0.581438	0.568798
methyl 2-cyano-3-(3,5-dimethyl-1H-pyrrol-2-yl)acrylate	-0.587767	0.542844	0.557748	0.801792	-0.578526	0.696242	0.546905	-0.586252	-0.510625	-0.626418	-0.603537	-0.588807	0.769136	-0.510071	-0.634653	-0.605462	-0.534418	-0.35349	-0.550537	-0.629432	0.851481	-0.444479	-0.446972	0.812035	-0.471134	-0.471724	-0.488244	0.865889	0.541592	-0.495029	-0.446087	-0.374505	-0.512068	-0.4664	-0.395013	-0.507977	-0.649303	0.895336	-0.428683	-0.53809	-0.581435	-0.50918	-0.288586	-0.388265	-0.739493	-0.642579	-0.528795	-0.483352	-0.653139
4-(2,3-dihydro-1H-inden-5-yl)-6-(trifluoromethyl)pyrimidin-2-amine	-0.650433	0.686069	0.634517	0.761222	-0.664867	0.767248	0.559538	-0.596062	-0.597485	-0.619885	-0.638811	-0.615505	0.753407	-0.591126	-0.674853	-0.661655	-0.602939	-0.441355	-0.636416	-0.681308	0.884327	-0.521878	-0.480063	0.881219	-0.509011	-0.524901	-0.595854	0.869201	0.594142	-0.567066	-0.516731	-0.483681	-0.51402	-0.548947	-0.474189	-0.602483	-0.677501	0.890486	-0.469189	-0.567162	-0.570773	-0.545475	-0.382324	-0.455109	-0.711601	-0.694767	-0.545338	-0.547098	-0.702991
3,3-dimethyl-5-oxo-5-[(3-phenyl-1H-pyrazol-5-yl)amino]pentanoic acid	-0.55419	0.381561	0.480416	0.822645	-0.577791	0.642002	0.529182	-0.556613	-0.50726	-0.572845	-0.57445	-0.489535	0.71768	-0.494063	-0.601751	-0.570998	-0.505889	-0.341213	-0.549618	-0.604916	0.790833	-0.42084	-0.451639	0.635059	-0.419588	-0.427436	-0.467706	0.879758	0.416124	-0.466884	-0.44439	-0.358312	-0.463271	-0.424315	-0.359999	-0.517181	-0.602608	0.8468	-0.450984	-0.482323	-0.497608	-0.46677	-0.283579	-0.401886	-0.67701	-0.627856	-0.508937	-0.505674	-0.631131
3-(3-morpholinopropyl)-2-(2-pyridinyl)-2,3-dihydro-4(1H)-quinazolinone	-0.329778	0.699822	0.560891	0.226653	-0.408401	0.635284	0.361369	-0.749513	-0.498235	-0.737653	-0.674383	-0.611729	0.302137	-0.218502	-0.34137	-0.472825	-0.394632	0.0806908	-0.23018	-0.421151	0.472184	-0.0492087	-0.616583	0.593068	-0.70204	-0.141757	-0.430776	0.429919	0.712427	-0.595211	-0.058054	-0.0625758	-0.499772	-0.210453	-0.0388731	-0.418958	-0.446152	0.381483	-0.583062	-0.281955	-0.421875	-0.591994	0.179339	-0.565783	-0.64821	-0.593862	-0.72498	-0.576895	-0.528969
Thymidine 3',5'-cyclic monophosphate	-0.506028	0.144031	0.366567	0.740598	-0.523255	0.502674	0.487266	-0.460774	-0.437437	-0.47698	-0.484514	-0.392192	0.652549	-0.461684	-0.54298	-0.516421	-0.451391	-0.345853	-0.513579	-0.575123	0.639863	-0.406456	-0.38271	0.532329	-0.332806	-0.403713	-0.423391	0.76319	0.318554	-0.385009	-0.437213	-0.344814	-0.395041	-0.389444	-0.347441	-0.462494	-0.533838	0.815504	-0.402716	-0.438974	-0.433253	-0.386125	-0.298764	-0.334814	-0.572897	-0.547356	-0.421844	-0.431551	-0.562493
5,6-dimethyl-4-oxo-4H-pyran-2-carboxylic acid	-0.491363	0.354511	0.554911	0.0404867	-0.455867	0.382982	0.63258	-0.453762	-0.474075	-0.498529	-0.493271	-0.546757	0.296743	-0.453072	-0.433908	-0.435872	-0.489455	-0.33551	-0.396844	-0.422188	0.165679	-0.385777	-0.434934	0.0806809	-0.64423	-0.408705	-0.47915	0.136972	0.607733	-0.483475	-0.398549	-0.449298	-0.382303	-0.467327	-0.414585	-0.466628	-0.338821	0.0325609	-0.451945	-0.421403	-0.370212	-0.469839	-0.267292	-0.419636	-0.342584	-0.474808	-0.416826	-0.382203	-0.46688
DL-3-Aminoisobutyric acid	-0.643466	0.531667	0.590357	0.739599	-0.660019	0.718955	0.547125	-0.588625	-0.582467	-0.614382	-0.626296	-0.57487	0.72244	-0.583967	-0.670414	-0.652081	-0.590373	-0.435081	-0.632815	-0.695526	0.819581	-0.514513	-0.477703	0.848931	-0.488126	-0.519252	-0.590984	0.852893	0.533759	-0.548128	-0.521737	-0.467823	-0.504571	-0.539304	-0.465062	-0.589535	-0.686651	0.941907	-0.478247	-0.562003	-0.564393	-0.530565	-0.375968	-0.442343	-0.708362	-0.688243	-0.540532	-0.542526	-0.701083
1,7-bis(4-hydroxyphenyl)-5-methoxyheptan-3-one	-0.479397	0.422494	0.497088	0.280486	-0.494669	0.491012	0.334147	-0.446191	-0.445099	-0.473233	-0.477998	-0.460183	0.413077	-0.433942	-0.474128	-0.505487	-0.451495	-0.317477	-0.453817	-0.565426	0.477348	-0.375936	-0.35941	0.851196	-0.413079	-0.39058	-0.521148	0.439676	0.467036	-0.450144	-0.36207	-0.36155	-0.378592	-0.438541	-0.360582	-0.436863	-0.536081	0.779639	-0.371097	-0.422428	-0.431623	-0.423599	-0.268663	-0.345442	-0.498556	-0.508076	-0.420127	-0.406503	-0.514533
L-Norleucine	-0.549771	0.156377	0.48575	0.741705	-0.549207	0.47519	0.633958	-0.518844	-0.47246	-0.55007	-0.54903	-0.462157	0.704098	-0.49301	-0.598442	-0.516021	-0.490342	-0.356933	-0.520217	-0.580978	0.644037	-0.429122	-0.438941	0.406231	-0.442812	-0.437174	-0.428953	0.757794	0.316627	-0.434083	-0.470936	-0.376084	-0.442136	-0.428804	-0.381589	-0.494958	-0.526835	0.753439	-0.456954	-0.483204	-0.467089	-0.442867	-0.292871	-0.379166	-0.602274	-0.588639	-0.467198	-0.474625	-0.581407
3-Methylglutaric acid	-0.626289	0.490361	0.563298	0.778063	-0.646013	0.704558	0.550473	-0.585141	-0.569024	-0.607875	-0.618704	-0.555446	0.73428	-0.567554	-0.6587	-0.639328	-0.573767	-0.416418	-0.619572	-0.680363	0.8229	-0.495631	-0.475984	0.796862	-0.471362	-0.498916	-0.563534	0.873499	0.505595	-0.530052	-0.506973	-0.443813	-0.497823	-0.512503	-0.441369	-0.577988	-0.670575	0.92843	-0.476996	-0.54473	-0.549327	-0.517568	-0.357297	-0.436996	-0.706137	-0.679456	-0.536976	-0.53951	-0.689319
3-Methoxybenzaldehyde	0.78036	-0.454658	-0.493841	-0.387459	0.661183	-0.599264	-0.512731	0.115043	0.502262	0.177288	0.278643	0.438177	-0.481114	0.834036	0.739413	0.571143	0.635721	0.957861	0.829886	0.623073	-0.5056	0.933571	0.129928	-0.527183	0.238676	0.855517	0.653346	-0.517014	-0.418067	0.370317	0.911769	0.920659	0.34798	0.873329	0.927891	0.580893	0.627473	-0.524099	0.103366	0.728076	0.52264	0.310814	0.970518	0.10936	0.307493	0.454739	0.0577826	0.182146	0.613336
4-(anilinomethylidene)-3-methyl-4,5-dihydroisoxazol-5-one	-0.521357	0.636279	0.589669	0.549178	-0.541533	0.668802	0.441579	-0.61352	-0.513216	-0.640052	-0.616811	-0.597716	0.603756	-0.442275	-0.548864	-0.58428	-0.501305	-0.254897	-0.473013	-0.602258	0.729417	-0.350046	-0.475488	0.913724	-0.523402	-0.389227	-0.515962	0.685224	0.600213	-0.533347	-0.336544	-0.309528	-0.499637	-0.421642	-0.316958	-0.487609	-0.613931	0.838385	-0.456169	-0.469127	-0.534781	-0.532064	-0.183595	-0.432763	-0.693643	-0.622913	-0.570504	-0.507071	-0.611245
3-[(4-chlorophenyl)thio]-1-phenylprop-2-en-1-one	-0.477267	0.371111	0.511957	0.299872	-0.495977	0.457419	0.416393	-0.490762	-0.461121	-0.524269	-0.518917	-0.487446	0.468965	-0.420894	-0.45834	-0.518477	-0.458515	-0.280347	-0.435129	-0.572867	0.46032	-0.341561	-0.406426	0.791626	-0.472719	-0.359978	-0.516742	0.416508	0.513928	-0.46967	-0.333324	-0.342032	-0.379467	-0.407939	-0.329472	-0.447258	-0.506564	0.750703	-0.436224	-0.399903	-0.418112	-0.456082	-0.220903	-0.403361	-0.508749	-0.528548	-0.468586	-0.44308	-0.50982
1-[(1R,2S,3R,5R)-5-Cyclohexyl-2,3-dihydroxycyclopentyl]-3-ethylurea	-0.432958	0.230153	0.343328	0.902169	-0.463229	0.50098	0.520099	-0.500231	-0.407307	-0.49866	-0.498465	-0.406181	0.765606	-0.35715	-0.484534	-0.463787	-0.39249	-0.212717	-0.418682	-0.487893	0.74928	-0.290799	-0.411132	0.457314	-0.349014	-0.311378	-0.326533	0.83635	0.349695	-0.385645	-0.340567	-0.241738	-0.378048	-0.270987	-0.225361	-0.425424	-0.41893	0.721096	-0.42089	-0.366811	-0.401742	-0.391681	-0.161271	-0.368871	-0.583281	-0.53421	-0.466957	-0.446491	-0.522112
L-Homocitrulline	-0.43419	0.099222	0.306303	0.83985	-0.452138	0.443291	0.517222	-0.443746	-0.382194	-0.453379	-0.455769	-0.35991	0.70885	-0.385196	-0.481643	-0.456395	-0.387319	-0.263827	-0.436412	-0.490757	0.656476	-0.324796	-0.369475	0.361397	-0.303623	-0.324677	-0.315951	0.7804	0.280192	-0.330772	-0.362607	-0.26211	-0.363443	-0.288957	-0.259167	-0.409583	-0.432086	0.692621	-0.386573	-0.369461	-0.377147	-0.348621	-0.215349	-0.320496	-0.541265	-0.499286	-0.405261	-0.40479	-0.49604
4-[1-(dimethylamino)ethylidene]-2-phenyl-1,3-oxazol-5(4H)-one	-0.537596	0.363957	0.463156	0.667536	-0.540338	0.528105	0.521697	-0.474542	-0.477669	-0.498523	-0.517388	-0.498564	0.720942	-0.488143	-0.539767	-0.570144	-0.483038	-0.377586	-0.525666	-0.608507	0.681679	-0.432081	-0.396146	0.751835	-0.398886	-0.432885	-0.489503	0.668515	0.508209	-0.447092	-0.434987	-0.406933	-0.40652	-0.433804	-0.391107	-0.492346	-0.517193	0.820993	-0.40508	-0.455831	-0.45812	-0.44605	-0.327908	-0.374868	-0.553398	-0.555789	-0.445265	-0.434438	-0.561035
4,6,8-trihydroxy-7-methoxy-3-methyl-3,4-dihydro-1H-2-benzopyran-1-one	-0.437917	0.175017	0.303258	0.932146	-0.439657	0.444063	0.584326	-0.419938	-0.365658	-0.442225	-0.444542	-0.394659	0.832539	-0.388154	-0.466859	-0.470799	-0.399409	-0.280499	-0.432105	-0.476876	0.723275	-0.334149	-0.338858	0.362592	-0.302426	-0.325094	-0.289491	0.78541	0.373251	-0.30453	-0.353015	-0.2806	-0.340192	-0.273644	-0.267357	-0.403008	-0.384491	0.63017	-0.374398	-0.362129	-0.367892	-0.331771	-0.233986	-0.321866	-0.525614	-0.484715	-0.378273	-0.376869	-0.472462
DL-Stachydrine	0.692587	-0.589018	-0.585955	-0.0212275	0.677334	-0.555827	-0.500554	0.216098	0.586846	0.259655	0.376803	0.439732	-0.263478	0.758285	0.564664	0.580293	0.667702	0.788027	0.737094	0.591329	-0.288343	0.757779	0.253726	-0.446121	0.430714	0.649134	0.741539	-0.218807	-0.569433	0.460929	0.703442	0.843772	0.25741	0.760683	0.772125	0.640399	0.523795	-0.256797	0.333877	0.539131	0.322704	0.358962	0.781011	0.368949	0.204869	0.502125	0.185116	0.360701	0.550102
Norharman	-0.384462	0.543909	0.506092	0.0615813	-0.389994	0.416569	0.28471	-0.419522	-0.390762	-0.440429	-0.430849	-0.467931	0.281763	-0.30587	-0.360919	-0.382248	-0.37466	-0.189913	-0.304986	-0.41735	0.347519	-0.258566	-0.343462	0.754997	-0.471333	-0.314947	-0.460067	0.222544	0.528471	-0.464602	-0.264279	-0.299384	-0.314109	-0.367718	-0.277958	-0.358946	-0.37245	0.510464	-0.340793	-0.345355	-0.380628	-0.420469	-0.142837	-0.344403	-0.39134	-0.425854	-0.408466	-0.351816	-0.420894
MPK	-0.417187	0.0802741	0.255803	0.856409	-0.424459	0.420669	0.491848	-0.381733	-0.34352	-0.393175	-0.400033	-0.323673	0.710869	-0.375299	-0.461791	-0.429093	-0.36545	-0.282403	-0.427523	-0.459179	0.650055	-0.333809	-0.313173	0.331959	-0.244179	-0.326786	-0.283169	0.769628	0.255665	-0.28274	-0.368299	-0.268577	-0.326639	-0.279192	-0.266941	-0.379983	-0.400783	0.656025	-0.332643	-0.358345	-0.356458	-0.299977	-0.243987	-0.271245	-0.498826	-0.455769	-0.343389	-0.351257	-0.4645
2-(5-methyl-2-pyridyl)-2H-isoindole-1-carbonitrile	-0.507651	0.63745	0.590638	0.467191	-0.534998	0.630489	0.40819	-0.572389	-0.502738	-0.596883	-0.586937	-0.564947	0.549291	-0.439269	-0.524586	-0.56261	-0.494323	-0.266539	-0.466386	-0.588084	0.679619	-0.351947	-0.446031	0.917374	-0.503074	-0.379935	-0.524729	0.617588	0.568711	-0.51952	-0.332148	-0.324649	-0.460528	-0.424701	-0.323991	-0.481761	-0.588256	0.814593	-0.441134	-0.447738	-0.494725	-0.50378	-0.201088	-0.425576	-0.636674	-0.59799	-0.533634	-0.495168	-0.581194
3-Methoxyflavone	-0.467011	0.142969	0.324674	0.921071	-0.460386	0.447974	0.625575	-0.426921	-0.385641	-0.453858	-0.455163	-0.400188	0.816923	-0.417529	-0.497121	-0.471186	-0.419287	-0.312312	-0.456997	-0.481876	0.700102	-0.366082	-0.35485	0.278287	-0.327965	-0.357183	-0.303873	0.789806	0.354052	-0.320031	-0.396346	-0.314962	-0.352212	-0.30844	-0.303716	-0.422591	-0.400286	0.595962	-0.386612	-0.389467	-0.381859	-0.347702	-0.264153	-0.327945	-0.529869	-0.499754	-0.381931	-0.385752	-0.492287
N-{4-[(2R,3R)-3-(Hydroxymethyl)-5-oxo-2-morpholinyl]phenyl}acetamide	-0.505656	0.24312	0.437865	0.614168	-0.538998	0.558794	0.430328	-0.522461	-0.469806	-0.539766	-0.53096	-0.416053	0.535445	-0.448926	-0.547491	-0.515494	-0.46555	-0.297704	-0.499786	-0.578151	0.614094	-0.37424	-0.427108	0.603759	-0.398139	-0.38631	-0.463866	0.738769	0.328085	-0.440266	-0.404927	-0.315661	-0.422011	-0.401156	-0.325089	-0.470909	-0.593246	0.836235	-0.440609	-0.441662	-0.455611	-0.432087	-0.242254	-0.375993	-0.623502	-0.584465	-0.482217	-0.481625	-0.589086
6-methyl-5-nitroquinoline	0.443638	-0.336956	-0.574997	-0.236709	0.679158	-0.48619	-0.588655	0.74627	0.757957	0.642504	0.774699	0.473817	-0.356749	0.45791	0.358447	0.655461	0.547851	0.163297	0.496835	0.644887	-0.325409	0.209948	0.791314	-0.295324	0.732421	0.145083	0.702781	-0.375723	-0.596436	0.707863	0.228686	0.337668	0.404031	0.298934	0.162553	0.760586	0.354671	-0.362235	0.889799	0.191357	0.123362	0.61273	0.0738197	0.878696	0.379113	0.731812	0.771886	0.875626	0.58588
Propionylcarnitine	-0.447022	0.207847	0.560405	0.407913	-0.41209	0.24302	0.689868	-0.407905	-0.389241	-0.449227	-0.464163	-0.457153	0.551671	-0.416608	-0.476765	-0.368691	-0.403325	-0.311455	-0.375318	-0.405633	0.400457	-0.359886	-0.374374	0.0792638	-0.48823	-0.362625	-0.326527	0.391149	0.27453	-0.376826	-0.377272	-0.359847	-0.373676	-0.383872	-0.354094	-0.408305	-0.301603	0.313406	-0.374695	-0.393261	-0.337891	-0.391537	-0.241654	-0.328832	-0.374333	-0.437251	-0.355667	-0.371528	-0.391307
Anserine	-0.388913	0.034766	0.296947	0.325673	-0.415217	0.388651	0.267601	-0.357529	-0.352754	-0.371692	-0.366484	-0.246659	0.249748	-0.362869	-0.419953	-0.367856	-0.348273	-0.264107	-0.400914	-0.442874	0.326199	-0.312824	-0.30638	0.371324	-0.270685	-0.313838	-0.375565	0.495669	0.142309	-0.315768	-0.347343	-0.262428	-0.30496	-0.3407	-0.281112	-0.352865	-0.489539	0.62904	-0.317314	-0.344223	-0.330027	-0.303222	-0.227547	-0.250902	-0.437342	-0.425549	-0.328539	-0.347871	-0.448062
ethyl 4-[(6-methyl-3-pyridazinyl)oxy]benzoate	-0.609419	0.538605	0.545562	0.868934	-0.608756	0.713471	0.568776	-0.564728	-0.536314	-0.590046	-0.592372	-0.560039	0.789528	-0.537732	-0.65461	-0.599874	-0.544893	-0.398788	-0.590226	-0.622839	0.883218	-0.482429	-0.450576	0.730895	-0.450588	-0.497884	-0.50179	0.921743	0.502516	-0.506696	-0.503359	-0.426534	-0.489908	-0.489107	-0.428837	-0.543941	-0.629092	0.860455	-0.430299	-0.543495	-0.560111	-0.503497	-0.343335	-0.39964	-0.707527	-0.651219	-0.512815	-0.497742	-0.668547
N6-Methyladenine	-0.644584	0.707296	0.639025	0.740917	-0.655184	0.773852	0.545419	-0.592337	-0.590701	-0.622787	-0.632979	-0.612092	0.733602	-0.580683	-0.666927	-0.649148	-0.597033	-0.430331	-0.625782	-0.66601	0.88014	-0.51159	-0.472094	0.886007	-0.509462	-0.517372	-0.588817	0.860818	0.593149	-0.563066	-0.50566	-0.474277	-0.503601	-0.544336	-0.468306	-0.588216	-0.683482	0.882524	-0.460563	-0.560976	-0.570748	-0.544748	-0.371823	-0.450395	-0.716657	-0.688262	-0.541571	-0.539546	-0.694459
Methylimidazoleacetic acid	-0.488963	0.832122	0.669969	0.407579	-0.489937	0.70808	0.463745	-0.553247	-0.522916	-0.621508	-0.57673	-0.541789	0.432481	-0.424753	-0.47864	-0.476989	-0.465533	-0.241971	-0.442564	-0.422903	0.66839	-0.307878	-0.451385	0.557983	-0.547891	-0.311498	-0.45061	0.613736	0.531511	-0.501011	-0.282295	-0.308922	-0.388815	-0.399696	-0.311211	-0.440687	-0.601075	0.47627	-0.409965	-0.373195	-0.418636	-0.535851	-0.175085	-0.452105	-0.632715	-0.563805	-0.512166	-0.488239	-0.502415
Taurine	-0.487087	0.0968438	0.354716	0.706612	-0.503349	0.464265	0.485216	-0.434279	-0.415964	-0.448139	-0.459362	-0.359688	0.602284	-0.45215	-0.532693	-0.479382	-0.434951	-0.343392	-0.496614	-0.540187	0.590625	-0.401183	-0.365113	0.410568	-0.318435	-0.393819	-0.393936	0.736298	0.250793	-0.358608	-0.435158	-0.336496	-0.383607	-0.380942	-0.342669	-0.446924	-0.506794	0.737768	-0.385207	-0.427901	-0.406979	-0.357102	-0.297284	-0.311748	-0.538436	-0.522774	-0.390737	-0.414036	-0.537853
2-(3,4-dihydroxyphenyl)-3,5,7-trihydroxy-6-methyl-4H-chromen-4-one	-0.446644	0.490315	0.489874	0.201655	-0.421051	0.442167	0.333936	-0.374714	-0.374228	-0.42316	-0.410609	-0.473284	0.393839	-0.395299	-0.432408	-0.44323	-0.420805	-0.310351	-0.390082	-0.482734	0.427733	-0.365014	-0.280384	0.790845	-0.402225	-0.391387	-0.457183	0.325058	0.508898	-0.396354	-0.337179	-0.358108	-0.342336	-0.426834	-0.367086	-0.366024	-0.462398	0.618425	-0.288831	-0.415836	-0.427532	-0.378077	-0.266217	-0.274756	-0.438709	-0.431383	-0.341473	-0.306248	-0.446512
4-Methylcatechol	0.771224	-0.56382	-0.637015	-0.120581	0.705957	-0.598624	-0.619575	0.254243	0.609087	0.330706	0.417047	0.515791	-0.367162	0.821696	0.655287	0.620673	0.709452	0.853169	0.790408	0.633006	-0.347364	0.830506	0.276738	-0.418325	0.477927	0.736552	0.745994	-0.301072	-0.608361	0.479342	0.783633	0.892933	0.326354	0.830282	0.850368	0.653517	0.60377	-0.305625	0.329346	0.631935	0.426295	0.414942	0.836369	0.348419	0.298947	0.539426	0.208192	0.347783	0.604495
4-Guanidinobutanoic acid	-0.466306	0.0814315	0.323325	0.693141	-0.485828	0.4613	0.449063	-0.426486	-0.403007	-0.439865	-0.445276	-0.340644	0.581937	-0.427535	-0.506674	-0.468665	-0.414768	-0.31832	-0.478243	-0.527647	0.575845	-0.375016	-0.357337	0.432568	-0.299861	-0.370578	-0.383661	0.724134	0.252372	-0.348118	-0.41084	-0.31186	-0.364985	-0.356737	-0.317447	-0.427451	-0.501699	0.747498	-0.377479	-0.404828	-0.395138	-0.349588	-0.274816	-0.306395	-0.533898	-0.508663	-0.388717	-0.403921	-0.524428
Phenethylacetate	-0.578481	0.722917	0.658613	0.703533	-0.578315	0.709162	0.55316	-0.583468	-0.523797	-0.651498	-0.620139	-0.599467	0.734079	-0.50735	-0.595814	-0.597504	-0.554884	-0.335104	-0.535045	-0.598426	0.861167	-0.415605	-0.433091	0.8498	-0.51379	-0.417709	-0.499074	0.799246	0.572101	-0.493957	-0.378922	-0.368974	-0.457314	-0.453788	-0.380937	-0.501319	-0.66002	0.838725	-0.449821	-0.486852	-0.52408	-0.512443	-0.265928	-0.441596	-0.730341	-0.643951	-0.523591	-0.513122	-0.60284
N1-(1H-indol-4-yl)cyclohexane-1-carboxamide	-0.521113	0.109837	0.377856	0.832678	-0.540657	0.490673	0.656744	-0.501665	-0.472817	-0.527492	-0.531705	-0.425795	0.757272	-0.475012	-0.528439	-0.538332	-0.486142	-0.337502	-0.517333	-0.5608	0.641004	-0.392776	-0.439598	0.296332	-0.41537	-0.3756	-0.407679	0.767586	0.400408	-0.397352	-0.428039	-0.359186	-0.38	-0.358518	-0.334038	-0.500826	-0.47421	0.638858	-0.49483	-0.409435	-0.38991	-0.414428	-0.280227	-0.425743	-0.565186	-0.578874	-0.462411	-0.480654	-0.559158
2-Aminobenzenesulfonic acid	-0.425703	0.743658	0.536665	0.279684	-0.407985	0.693846	0.402933	-0.614988	-0.482027	-0.630261	-0.582529	-0.656282	0.352275	-0.365899	-0.441467	-0.522234	-0.412638	-0.164875	-0.356966	-0.440268	0.504064	-0.257917	-0.508965	0.545643	-0.592364	-0.324242	-0.42881	0.45778	0.747282	-0.524288	-0.231905	-0.229652	-0.564248	-0.369634	-0.251056	-0.416132	-0.528257	0.307377	-0.379841	-0.419015	-0.516924	-0.568053	-0.082849	-0.380977	-0.618244	-0.523284	-0.57171	-0.407445	-0.541936
5-(2,5-dihydroxyhexyl)oxolan-2-one	-0.451072	0.375124	0.430198	0.431569	-0.455249	0.439379	0.394719	-0.403679	-0.405037	-0.426905	-0.44124	-0.446104	0.548453	-0.407251	-0.442571	-0.488141	-0.416781	-0.311156	-0.429267	-0.528726	0.530272	-0.359663	-0.328339	0.7634	-0.363668	-0.367427	-0.4507	0.471787	0.477773	-0.398914	-0.347685	-0.34843	-0.345609	-0.384254	-0.335405	-0.412324	-0.444615	0.717991	-0.34221	-0.388872	-0.396053	-0.386058	-0.267513	-0.322013	-0.454923	-0.466548	-0.381028	-0.364901	-0.469513
all-cis-4,7,10,13,16-Docosapentaenoic acid	-0.550349	0.431865	0.481182	0.598649	-0.582121	0.644889	0.414102	-0.465947	-0.497787	-0.474324	-0.501965	-0.420265	0.489673	-0.527051	-0.590219	-0.528404	-0.51597	-0.411253	-0.571818	-0.566676	0.659794	-0.474574	-0.382649	0.558847	-0.374926	-0.456491	-0.503543	0.764267	0.332467	-0.439644	-0.482863	-0.419879	-0.422412	-0.485831	-0.422389	-0.518919	-0.612869	0.71193	-0.388471	-0.487325	-0.449877	-0.401532	-0.368993	-0.350957	-0.578842	-0.585424	-0.41337	-0.464904	-0.610606
Ne-(1-Carboxymethyl)-L-lysine	-0.453484	0.150063	0.35654	0.914132	-0.438714	0.399123	0.642383	-0.415583	-0.366086	-0.439807	-0.446994	-0.403994	0.827214	-0.402843	-0.501922	-0.437655	-0.398185	-0.302939	-0.431996	-0.457794	0.7036	-0.359636	-0.34502	0.249873	-0.328053	-0.357347	-0.275134	0.773517	0.302383	-0.314909	-0.393236	-0.30686	-0.359813	-0.305634	-0.300495	-0.406886	-0.36308	0.580742	-0.362132	-0.392279	-0.380781	-0.341147	-0.25237	-0.304437	-0.50876	-0.47941	-0.366672	-0.371319	-0.467146
Hippuric acid	0.560077	-0.439756	-0.643837	-0.145102	0.724138	-0.539423	-0.634523	0.653202	0.831545	0.589568	0.732938	0.505253	-0.356144	0.585107	0.417165	0.688523	0.570734	0.36883	0.6262	0.665472	-0.31478	0.370241	0.761066	-0.378241	0.711615	0.286367	0.798956	-0.313986	-0.668731	0.751885	0.393292	0.542208	0.36258	0.464241	0.365029	0.793611	0.434004	-0.373014	0.7855	0.26049	0.163811	0.690681	0.299013	0.836664	0.325845	0.701094	0.703252	0.804106	0.588143
Gluconolactone	0.198488	-0.36157	-0.320048	-0.253615	0.457553	-0.311324	-0.322813	0.414854	0.326302	0.416732	0.443155	0.159068	-0.305126	0.184976	0.0807503	0.372665	0.521259	-0.04855	0.203786	0.364371	-0.308737	0.00580863	0.27609	-0.266845	0.458869	-0.105928	0.382604	-0.255796	-0.419849	0.239654	-0.0830762	0.0861594	-0.0400635	-0.00737755	-0.0665073	0.420147	0.157065	-0.18861	0.762497	-0.0313755	-0.119862	0.0676549	-0.095632	0.702275	0.266367	0.525328	0.37396	0.635865	0.304702
Ocfentanil-d5	-0.446611	0.105555	0.295833	0.818407	-0.454789	0.456361	0.48744	-0.409794	-0.371942	-0.425062	-0.427069	-0.343264	0.678007	-0.401334	-0.493511	-0.448452	-0.392827	-0.299393	-0.453339	-0.487596	0.647921	-0.356506	-0.335097	0.375159	-0.275276	-0.353563	-0.322381	0.778712	0.261599	-0.315032	-0.39284	-0.288984	-0.351208	-0.316828	-0.293061	-0.40214	-0.452278	0.697909	-0.351839	-0.388886	-0.38732	-0.327903	-0.257848	-0.286976	-0.532666	-0.486804	-0.368666	-0.376089	-0.499035
N-[4-cyano-1-(4-fluorophenyl)-1H-pyrazol-5-yl]cyclohexanecarboxamide	-0.603052	0.652833	0.564864	0.88642	-0.612639	0.7386	0.577563	-0.555006	-0.547985	-0.575821	-0.59347	-0.570182	0.813254	-0.542607	-0.635069	-0.609218	-0.553905	-0.404528	-0.59397	-0.606559	0.924783	-0.480378	-0.44507	0.729923	-0.452762	-0.47896	-0.50402	0.921213	0.546187	-0.50652	-0.483311	-0.438283	-0.471301	-0.4792	-0.424821	-0.558781	-0.603296	0.792452	-0.432225	-0.518947	-0.525304	-0.497184	-0.35145	-0.423797	-0.682289	-0.649355	-0.503972	-0.508229	-0.652207
[truncated: 354 more columns]
